# Supplementary material for: CNEReg Interprets Ruminant-specific Conserved Non-coding Elements by Developmental Gene Regulatory Network
Source: Genomics Proteomics Bioinformatics. 2022 Dec 7;21(3):632–48. doi: 10.1016/j.gpb.2022.11.007 (PMC10787174; doi:10.1016/j.gpb.2022.11.007)
Supplement: Supplementary Table S1 — Statistics of ATAC-seq data used in this study [file mmc1.xlsx]

## Sheet: Sheet1
Table S1 Statistics of ATAC-seq data used in this study
Sample ID	Total reads	Fastq1 adapter reads rate (%)	Fastq2 adapter reads rate (%)	Unique reads	FRiP (%)	Reads count fall in peak	Number of peaks	SRA ID	GSA ID
eso 0-1-1	212942798	0.751	0.766	122702232	0.0473	5804461	33223	SRR11823574	CRX296427
eso 0-2	214641602	0.671	0.695	104044612	0.0824	8582890	47383	SRR11823522	CRX296449
eso 0-3	272254058	0.718	0.713	154102995	0.225	34675481	138421	SRR11823571	CRX296424
eso 28-1	209359102	0.795	0.783	121382459	0.0308	3750054	20580	SRR11823573	CRX296415
eso 28-2	119364652	0.826	0.811	75836964	0.0227	1723412	14053	SRR11823562	CRX296403
eso 28-2	230694774	0.787	0.796	141858162	0.0564	8012192	36599	SRR11823565	CRX296413
eso 28-3	176866120	0.732	0.746	100078003	0.1607	16087558	88195	SRR11823560	CRX296430
eso 7-1	164792540	0.805	0.801	99078128	0.0239	2374485	13292	SRR11823558	CRX296406
eso 7-2	150658472	0.768	0.764	83477536	0.0728	6080125	38859	SRR11823555	CRX296435
eso 7-3	299433108	0.725	0.723	165462792	0.106	17541550	75578	SRR11823553	CRX296410
eso M1	205375670	0.801	0.79	117024926	0.0113	1332746	5209	SRR11823551	CRX296456
eso T1	162012032	0.706	0.705	102724268	0.1918	19706513	121564	SRR10426645	CRX296460
eso T2	182267094	0.745	0.763	112595602	0.0678	7636710	49128	SRR10426644	CRX296448
eso T3	147260046	0.774	0.77	84873227	0.3669	31147486	153495	SRR10426643	CRX296436
eso T4	166895578	0.77	0.766	99235154	0.0761	7557150	52222	SRR10426642	CRX296423
liver 28-1	85292416	0.72	0.702	51761532	0.0507	2627124	20957	SRR11823559	CRX296418
liver 28-2-1	216169170	0.743	0.749	111879997	0.0149	1669101	2845	SRR11823569	CRX296400
liver 28-2-2	177936300	0.798	0.784	118631672	0.0581	6896023	25912	SRR11823568	CRX296450
liver 28-2-3	225593262	0.753	0.754	123777092	0.029	3593432	6482	SRR11823567	CRX296438
liver 28-3	214062484	0.768	0.762	133880610	0.069	9245570	35812	SRR11823564	CRX296401
liver 28-3-3	265257380	0.808	0.801	169354250	0.0312	5286677	8365	SRR11823563	CRX296454
rumen 0-1	175094382	0.758	0.772	95755152	0.0641	6146056	35483	SRR11823523	CRX296461
rumen 0-1-2	185275116	0.801	0.789	101515671	0.1338	13591515	76859	SRR11823529	CRX296432
rumen 0-2	160473732	0.797	0.793	83735850	0.0819	6859952	44721	SRR11823572	CRX296437
rumen 0-3	340799202	0.819	0.802	207266779	0.0863	17893994	54642	SRR11823570	CRX296412
rumen 28-1	227899474	0.82	0.816	144432255	0.0114	1654264	6310	SRR11823525	CRX296420
rumen 28-2	179820764	0.771	0.766	114965181	0.0121	1393998	6251	SRR11823524	CRX296408
rumen 28-2	181643508	0.776	0.776	115837866	0.0204	2366938	14402	SRR11823566	CRX296425
rumen 28-3	187667750	0.813	0.8	105751489	0.0245	2599950	11254	SRR11823561	CRX296442
rumen 7-1	179453520	0.742	0.73	100881636	0.0732	7391940	49167	SRR11823557	CRX296459
rumen 7-2	189302608	0.764	0.774	108003920	0.077	8322046	52622	SRR11823556	CRX296447
rumen 7-3	209403296	0.716	0.732	123074514	0.0578	7121946	42881	SRR11823554	CRX296422
rumen M1	216724840	0.844	0.834	119553405	0.0112	1343631	2236	SRR11823540	CRX296444
rumen T1	180331144	0.699	0.719	103856814	0.1151	11960838	82980	SRR10426652	CRX296443
rumen T2	208760182	0.771	0.758	125679806	0.1777	22333844	106412	SRR10426651	CRX296431
rumen T3	215723738	0.683	0.704	115267440	0.0499	5758147	31749	SRR10426647	CRX296419
rumen T4	169531318	0.783	0.769	108931622	0.222	24192424	128111	SRR10426646	CRX296407
Sum	7307033232	——	——	4268271613	——	342262223	1734254	——	——
Average	197487385	0.7654	0.7643	115358692	0.0814	9250330	46872	——	——
Note: ATAC-seq, Assay for Transposase-Accessible Chromatin with high-throughput sequencing; SRA, Sequence Read Archive; GSA, Genome Sequence Archive; FRiP, Fraction of reads in peaks.
