# Supplementary material for: CNEReg Interprets Ruminant-specific Conserved Non-coding Elements by Developmental Gene Regulatory Network
Source: Genomics Proteomics Bioinformatics. 2022 Dec 7;21(3):632–48. doi: 10.1016/j.gpb.2022.11.007 (PMC10787174; doi:10.1016/j.gpb.2022.11.007)
Supplement: Supplementary Table S2 — Statistics of RNA-seq data used in our study [file mmc2.xlsx]

## Sheet: Sheet1
Table S2 Statistic of RNA-seq data used in our study
Sample ID	Total bases num	Total reads num	Uniquely mapped reads number	Uniquely mapped reads (%)	SRA ID	GSA ID
Esophagus 0-2	2726978850	18179859	15697749	0.8635	SRR11823552	CRX296398
Liver28-1	2793469800	18623132	16668523	0.895	SRR11823550	CRX296452
Liver28-2	2733566550	18223777	16345696	0.8969	SRR11823549	CRX296440
Liver28-3	4102575000	27350500	24195717	0.8847	SRR11823548	CRX296428
Rumen 7-1	3543827700	23625518	19891152	0.8419	SRR11823547	CRX296416
Rumen - M1	3873853500	25825690	20023923	0.7753	SRR11823546	CRX296404
Rumen T-1	3682361850	24549079	21324046	0.8686	SRR10426641	CRX305031
Rumen T-2	3688149450	24587663	21388374	0.8699	SRR10426640	CRX305032
Rumen T-3	3798025350	25320169	22017355	0.8696	SRR10426650	CRX305033
Rumen T-4	3244368000	21629120	18555837	0.8579	SRR11829443	CRX305034
Rumen 28-1	3620009400	24133396	21177775	0.8775	SRR11823545	CRX296457
Rumen 28-2	3315641250	22104275	18657608	0.8441	SRR11823544	CRX296445
Rumen 28-3	3254385600	21695904	16489452	0.76	SRR11823543	CRX296433
Rumen 7-2	3506614650	23377431	19359711	0.8281	SRR11823542	CRX296417
Rumen 7-3	2830243950	18868293	15466703	0.8197	SRR11823541	CRX296405
Rumen - M1	3125465100	20836434	15800181	0.7583	SRR11823539	CRX296458
Rumen T-1	3141802800	20945352	18131068	0.8656	SRR11829446	CRX296411
Rumen T-2	3527965200	23519768	20397568	0.8673	SRR11829445	CRX296399
Rumen T-3	3152977500	21019850	18238671	0.8677	SRR11829444	CRX296453
Rumen 0-3	3018146400	20120976	17178499	0.8538	SRR11823538	CRX296446
Rumen 0-1	3435461550	22903077	19947916	0.871	SRR11823537	CRX296434
Rumen 0-2	2216755950	14778373	12891756	0.8723	SRR11823536	CRX296421
Esophagus 0-3	3609103800	24060692	21187117	0.8806	SRR11823535	CRX296409
Esophagus 28-2	3628704150	24191361	20889753	0.8635	SRR11823534	CRX296397
Esophagus 28-3	3447161250	22981075	20232339	0.8804	SRR11823533	CRX296396
Esophagus 7-1	2606262450	17375083	15415282	0.8872	SRR11823532	CRX296451
Esophagus 7-2	2918548050	19456987	17305740	0.8894	SRR11823531	CRX296439
Esophagus 7-3	3435775350	22905169	20228738	0.8832	SRR11823530	CRX296426
Esophagus 0-1	3128480550	20856537	18020543	0.864	SRR11823528	CRX296414
Esophagus T-2	2814272250	18761815	16700650	0.8901	SRR10426649	CRX296441
Esophagus T-3	3534765150	23565101	20899143	0.8869	SRR10426648	CRX296429
Esophagus M1	3593773800	23958492	21067077	0.8793	SRR11823527	CRX296402
Esophagus T-4	3913505700	26090038	22645558	0.868	SRR11829447	CRX305030
Esophagus M1	3247242600	21648284	18533367	0.8561	SRR11823526	CRX296455
Sum	112210240500	748068270	642970587	——	——	——
Average	3.3003e+09	2.2002e+07	1.89109e+07	0.859924	——	——
Note: SRA, Sequence Read Archive; GSA, Genome Sequence Archive.
