# Supplementary material for: CNEReg Interprets Ruminant-specific Conserved Non-coding Elements by Developmental Gene Regulatory Network
Source: Genomics Proteomics Bioinformatics. 2022 Dec 7;21(3):632–48. doi: 10.1016/j.gpb.2022.11.007 (PMC10787174; doi:10.1016/j.gpb.2022.11.007)
Supplement: Supplementary Table S3 — Identification of 1601 active-RSCNEs [file mmc3.xlsx]

## Sheet: Sheet1
Table S3 Identification of 1601 active-RSCNEs
Peak chromosome	Peak start	Peak end	RSCNE chromosome	RSCNE start	RSCNE end	RSCNE conserved score	Intersect length	Type	Location	Gene	Transposable element	Type
1	4199597	4199647	1	4199594	4199647	6.39354	51	Type II	intergenic	TRNAC-ACA(dist=87844),LOC105609224(dist=36995)	NO	NO
1	5915299	5915358	1	5915299	5915373	8.08652	60	Type II	intergenic	SH3BP4(dist=55718),LOC105616167(dist=239818)	NO	NO
1	66319603	66319811	1	66319579	66319811	4.00638	209	Type II	intergenic	LRRC8C(dist=75084),LOC105611344(dist=2616)	MIRb	SINE
1	12548397	12548414	1	12548320	12548414	4.48839	18	Type II	intergenic	POU3F1(dist=4428),LOC105603815(dist=64319)	NO	NO
1	13590251	13590357	1	13590207	13590357	5.41483	107	Type II	intronic	MACF1	NO	NO
1	14211030	14211124	1	14211030	14211124	5.81611	95	Type II	intergenic	BMP8B(dist=42777),TRIT1(dist=14336)	NO	NO
1	14254025	14254148	1	14254015	14254156	0.700979	124	Type I	intronic	TRIT1	Bov-tA2	SINE
1	15307071	15307122	1	15307071	15307140	6.51845	52	Type II	UTR5	SLFNL1(rna427:c.-2603_-2654delins0)	NO	NO
1	96439291	96439460	1	96439258	96439478	5.47303	170	Type II	intronic	NOTCH2	MamSINE1	SINE
1	69647445	69647468	1	69647445	69647470	0.921808	24	Type I	intergenic	CCDC18(dist=42889),DR1(dist=21813)	Bov-tA2	SINE
1	119685553	119685770	1	119685553	119685770	4.6342	218	Type II	intergenic	MRPS6(dist=177643),ATP5O(dist=18809)	MIR	SINE
1	17211144	17211193	1	17211005	17211193	5.93638	50	Type II	intergenic	SLC2A1(dist=44639),LOC101103614(dist=133903)	NO	NO
1	17249886	17249910	1	17249886	17249910	6.1479	25	Type II	intergenic	SLC2A1(dist=83381),LOC101103614(dist=95186)	NO	NO
1	17249952	17249986	1	17249952	17250049	7.38281	35	Type II	intergenic	SLC2A1(dist=83447),LOC101103614(dist=95110)	NO	NO
1	19782518	19782531	1	19782518	19782557	5.01651	14	Type II	intronic	TESK2	NO	NO
1	22297430	22297452	1	22297430	22297452	0.53	23	Type I	intergenic	TRABD2B(dist=56519),LOC101114665(dist=126300)	NO	NO
1	22482187	22482250	1	22482027	22482250	7.53922	64	Type II	upstream	LOC101114922	NO	NO
1	23261744	23261834	1	23261548	23261834	5.06172	91	Type II	intronic	AGBL4	NO	NO
1	182981046	182981066	1	182981046	182981066	0.636619	21	Type I	intronic	GSK3B	Bov-tA2	SINE
1	28146467	28146502	1	28146467	28146502	0.817389	36	Type I	intergenic	DIO1(dist=11272),HSPB11(dist=3826)	NO	NO
1	28616275	28616340	1	28616230	28616340	5.89386	66	Type II	intergenic	SSBP3(dist=16014),ACOT11(dist=83225)	NO	NO
1	29488409	29488597	1	29488409	29488597	4.49975	189	Type II	intergenic	LOC101120040(dist=32731),TRNAC-GCA(dist=176022)	NO	NO
1	33019356	33019365	1	33019356	33019418	6.91926	10	Type II	intergenic	TACSTD2(dist=26728),MYSM1(dist=42607)	NO	NO
1	34003660	34003890	1	34003660	34003990	7.22999	231	Type II	intronic	FGGY	NO	NO
1	34268952	34269039	1	34268951	34269039	8.81557	88	Type II	intronic	FGGY	NO	NO
1	34269377	34269398	1	34269377	34269459	7.02952	22	Type II	intronic	FGGY	NO	NO
1	37775062	37775092	1	37775062	37775092	0.674968	31	Type I	intergenic	ATG4C(dist=3745),LOC106990797(dist=428383)	NO	NO
1	39087009	39087062	1	39087009	39087062	5.60292	54	Type II	intronic	ROR1	NO	NO
1	42703597	42703629	1	42703597	42703790	9.11837	33	Type II	intergenic	SERBP1(dist=111215),GADD45A(dist=141002)	NO	NO
2	116013647	116013712	2	116013622	116013712	0.758967	66	Type I	ncRNA_intronic	LOC105610849	Bov-tA3	SINE
1	42735245	42735292	1	42735245	42735292	0.725479	48	Type I	intergenic	SERBP1(dist=142863),GADD45A(dist=109339)	NO	NO
1	42735296	42735320	1	42735296	42735360	0.885954	25	Type I	intergenic	SERBP1(dist=142914),GADD45A(dist=109311)	NO	NO
1	187029748	187029760	1	187029748	187029848	4.26968	13	Type II	intronic	KALRN	MIRb	SINE
1	46269683	46269858	1	46269683	46269950	8.7459	176	Type II	intronic	PTGER3	NO	NO
1	53479735	53479821	1	53479478	53479821	5.59868	87	Type II	intronic	LOC101122479	NO	NO
1	57496853	57497115	1	57496638	57497115	5.13457	263	Type II	intergenic	TRNAW-CCA(dist=1293671),ADGRL2(dist=172156)	NO	NO
1	57698240	57698298	1	57698240	57698361	8.42585	59	Type II	intronic	ADGRL2	NO	NO
1	60573046	60573236	1	60573046	60573284	3.97157	191	Type II	intergenic	PRKACB(dist=32609),SAMD13(dist=30647)	NO	NO
1	60820103	60820163	1	60820103	60820163	0.700574	61	Type I	intronic	GNG5	NO	NO
1	61206162	61206195	1	61206162	61206195	6.44642	34	Type II	intronic	LPAR3	NO	NO
1	63035413	63035467	1	63035413	63035467	5.1756	55	Type II	UTR5	LOC101116002(rna1350:c.-2135_-2081delins0)	NO	NO
1	199696416	199696454	1	199696402	199696454	5.31153	39	Type II	intronic	LIPH	MIR1_Amn	SINE
1	245420959	245421140	1	245420959	245421140	7.04995	182	Type II	intronic	RASA2,ZBTB38	MIRb	SINE
1	66509281	66509431	1	66509247	66509431	5.79494	151	Type II	intergenic	LRRC8D(dist=42069),ZNF326(dist=19157)	NO	NO
1	68044564	68044581	1	68044564	68044581	7.10338	18	Type II	intergenic	CDC7(dist=102922),TGFBR3(dist=37633)	NO	NO
1	68044661	68044673	1	68044661	68044741	4.162	13	Type II	intergenic	CDC7(dist=103019),TGFBR3(dist=37541)	NO	NO
3	79977585	79977608	3	79977585	79977608	0.881792	24	Type I	intergenic	LOC101112892(dist=26270),LOC105606929(dist=1074)	Bov-tA1	SINE
2	8257885	8257965	2	8257720	8257965	6.49459	81	Type II	intergenic	LOC105606553(dist=34713),LOC101118085(dist=42685)	MIRb	SINE
1	70834467	70834578	1	70834467	70834614	5.26887	112	Type II	intergenic	F3(dist=60034),SLC44A3(dist=202862)	NO	NO
1	76251665	76251727	1	76251631	76251727	6.61088	63	Type II	intronic	FRRS1	NO	NO
1	77433559	77433582	1	77433559	77433658	0.84598	24	Type I	intronic	DPH5	NO	NO
1	77441115	77441149	1	77441046	77441152	7.79798	35	Type II	ncRNA intronic	LOC105615111	NO	NO
1	85213711	85213754	1	85213711	85213754	4.15453	44	Type II	intronic	AKNAD1	NO	NO
2	15525611	15525639	2	15525461	15525639	4.36935	29	Type II	intergenic	LOC105606808(dist=213692),TRNAE-CUC(dist=33406)	MIRb	SINE
1	89436152	89436197	1	89436152	89436197	3.95397	46	Type II	intergenic	SLC16A1(dist=78707),LRIG2(dist=25340)	NO	NO
1	90415835	90415860	1	90415835	90415860	4.84475	26	Type II	intergenic	LOC105609239(dist=85412),SYT6(dist=1866)	NO	NO
2	15708456	15708656	2	15708456	15708656	9.14631	201	Type II	upstream	TRNAW-CCA	MIR	SINE
1	91771556	91771710	1	91771556	91771756	4.95216	155	Type II	intergenic	NGF(dist=63991),LOC101104793(dist=18472)	NO	NO
1	92874039	92874064	1	92874039	92874064	0.72808	26	Type I	intronic	CD58	NO	NO
1	92993802	92993901	1	92993802	92993901	4.89185	100	Type II	intronic	IGSF3	NO	NO
1	93030000	93030070	1	93030000	93030148	4.37314	71	Type II	intronic	IGSF3	NO	NO
1	93392342	93392504	1	93392310	93392518	5.05747	163	Type II	UTR5	CD101(rna1970:c.-10944_-10782delins0,rna1969:c.-10944_-10782delins0)	NO	NO
2	16518972	16519171	2	16518925	16519192	7.23533	200	Type II	intergenic	LOC105606818(dist=276129),LOC105606822(dist=103672)	MamSINE1	SINE
1	96558516	96558593	1	96558428	96558593	4.00717	78	Type II	intergenic	NOTCH2(dist=93195),SEC22B(dist=2799)	NO	NO
1	99319538	99319562	1	99319503	99319562	4.43635	25	Type II	intergenic	ECM1(dist=1534),LOC101106125(dist=19893)	NO	NO
1	99319604	99319642	1	99319604	99319642	0.813846	39	Type I	intergenic	ECM1(dist=1600),LOC101106125(dist=19813)	NO	NO
1	99867270	99867329	1	99867094	99867329	5.48886	60	Type II	intronic	VPS72	NO	NO
1	100254332	100254551	1	100254332	100254593	7.33186	220	Type II	ncRNA exonic	LOC106990855	NO	NO
1	100285744	100285795	1	100285744	100285795	5.22676	52	Type II	intronic	TUFT1	NO	NO
1	100285825	100285859	1	100285825	100285898	7.82989	35	Type II	intronic	TUFT1	NO	NO
1	100828158	100828318	1	100827768	100828354	4.05854	161	Type II	ncRNA intronic	LOC105613034	NO	NO
1	100840343	100840507	1	100840201	100840518	4.94718	165	Type II	ncRNA intronic	LOC105613034	NO	NO
1	101294259	101294303	1	101294259	101294320	6.92662	45	Type II	intergenic	LOC101121219(dist=73172),LOC101121473(dist=16063)	NO	NO
1	104364253	104364284	1	104364253	104364284	0.849656	32	Type I	intergenic	LOC101107157(dist=2347),SYT11(dist=1713)	NO	NO
1	104415200	104415227	1	104415200	104415227	0.822321	28	Type I	intronic	KIAA0907	NO	NO
1	104626934	104627005	1	104626841	104627057	7.79274	72	Type II	intergenic	LMNA(dist=8236),SEMA4A(dist=1279)	NO	NO
1	108190523	108190548	1	108190523	108190653	8.51911	26	Type II	upstream	IFI16	NO	NO
1	109044768	109044826	1	109044768	109044826	4.36008	59	Type II	intergenic	SLAMF8(dist=2126),VSIG8(dist=19678)	NO	NO
1	110407549	110407650	1	110407549	110407650	0.805608	102	Type I	intergenic	LOC105605652(dist=4972),F11R(dist=16591)	NO	NO
1	110585926	110586157	1	110585918	110586230	4.10463	232	Type II	UTR5	B4GALT3(rna2834:c.-632_-863delins0)	NO	NO
1	111299030	111299035	1	111298953	111299035	5.5164	6	Type II	intronic	ATF6	NO	NO
2	42621060	42621143	2	42620898	42621143	5.69654	84	Type II	intronic	PEBP4	MIR	SINE
2	132652631	132652774	2	132652616	132652774	9.10843	144	Type II	intergenic	LOC105609047(dist=209348),MTX2(dist=19580)	MIRc	SINE
2	135756261	135756369	2	135756154	135756369	8.95437	109	Type II	intronic	RAPGEF4	MIRb	SINE
1	125001971	125002000	1	125001803	125002000	8.25539	30	Type II	intergenic	LOC101117388(dist=9399),MAP3K7CL(dist=16930)	NO	NO
1	137774746	137774821	1	137774746	137775000	4.64848	76	Type II	intergenic	CXADR(dist=59595),LOC101121232(dist=29358)	NO	NO
1	138929571	138929742	1	138929458	138930123	6.21919	172	Type II	intergenic	TRNAS-GGA(dist=12220),USP25(dist=456063)	NO	NO
1	140013483	140013619	1	140013483	140013619	7.41762	137	Type II	intergenic	LOC105607350(dist=221262),LOC106990866(dist=307614)	NO	NO
3	79977620	79977693	3	79977620	79977693	0.662905	74	Type I	downstream	LOC105606929	Bov-tA1	SINE
1	162515229	162515289	1	162515215	162515289	6.37475	61	Type II	intronic	CMSS1,FILIP1L	NO	NO
3	115377529	115377558	3	115377529	115377558	0.775067	30	Type I	intronic	PAWR	Bov-tA1	SINE
2	148440183	148440335	2	148440048	148440405	5.15995	153	Type II	intronic	ITGB6	MIRb	SINE
1	171498751	171498950	1	171498646	171498994	6.13874	200	Type II	intronic	MYH15	NO	NO
1	175568443	175568457	1	175568280	175568457	5.31869	15	Type II	intronic	CCDC80	NO	NO
3	128118660	128118718	3	128118660	128118718	0.726119	59	Type I	intergenic	LOC101113482(dist=229377),BTG1(dist=96766)	Bov-tA2	SINE
1	176029907	176029982	1	176029907	176030166	5.91472	76	Type II	intergenic	C1H3orf17(dist=91627),BOC(dist=110203)	NO	NO
1	176181098	176181228	1	176181098	176181228	8.7263	131	Type II	intronic	BOC	NO	NO
1	176736324	176736378	1	176736324	176736378	0.687236	55	Type I	intronic	GRAMD1C	NO	NO
1	182179168	182179216	1	182179168	182179274	4.04416	49	Type II	intronic	B4GALT4	NO	NO
4	31837898	31837975	4	31837898	31837975	0.566321	78	Type I	intronic	GPNMB	Bov-tA2	SINE
2	175564679	175564688	2	175564679	175564747	8.69245	10	Type II	intronic	MGAT5	MIR3	SINE
1	188727619	188727638	1	188727395	188727743	4.57134	20	Type II	intergenic	TNK2(dist=13129),TFRC(dist=12720)	NO	NO
1	188929249	188929273	1	188929249	188929414	4.53995	25	Type II	intronic	PCYT1A	NO	NO
1	189945019	189945085	1	189945019	189945085	7.60165	67	Type II	intergenic	DLG1(dist=84973),BDH1(dist=103111)	NO	NO
1	191471163	191471317	1	191471163	191471317	9.2951	155	Type II	intergenic	HES1(dist=12749),OPA1(dist=394082)	NO	NO
1	191799438	191799490	1	191799438	191799490	6.46274	53	Type II	intergenic	HES1(dist=341024),OPA1(dist=65909)	NO	NO
1	191799513	191799621	1	191799513	191799757	6.76004	109	Type II	intergenic	HES1(dist=341099),OPA1(dist=65778)	NO	NO
1	196724401	196724421	1	196724398	196724421	0.823667	21	Type I	intronic	LPP	NO	NO
1	197346445	197346506	1	197346409	197346506	4.07581	62	Type II	intergenic	LPP(dist=83783),LOC105602696(dist=139904)	NO	NO
1	197653963	197653978	1	197653963	197654252	7.00431	16	Type II	ncRNA intronic	LOC105602706	NO	NO
1	198573940	198573973	1	198573940	198573973	0.730971	34	Type I	intronic	KNG1	NO	NO
5	10797600	10797701	5	10797600	10797701	0.694108	102	Type I	intergenic	BEST2(dist=3225),ASNA1(dist=1024)	MIR	SINE
2	216614938	216615095	2	216614779	216615095	5.32984	158	Type II	intergenic	FN1(dist=233247),LOC105610593(dist=104257)	AmnSINE2	SINE
1	200509219	200509304	1	200509219	200509304	9.00671	86	Type II	intergenic	VPS8(dist=42645),LOC105602901(dist=8389)	NO	NO
2	225598407	225598605	2	225598407	225598661	7.78495	199	Type II	intergenic	TRNAC-GCA(dist=15610),CUL3(dist=24399)	MIR3	SINE
1	202787586	202787684	1	202787586	202788427	6.26653	99	Type II	intergenic	ATP11B(dist=502362),LOC101103939(dist=227586)	NO	NO
1	203061381	203061484	1	203061315	203061778	5.09795	104	Type II	intergenic	LOC101103939(dist=43365),TRNAR-CCU(dist=122108)	NO	NO
1	205149472	205149520	1	205149472	205149520	0.686755	49	Type I	intronic	PEX5L	NO	NO
2	241423082	241423191	2	241423082	241423191	4.43153	110	Type II	intronic	STPG1	AmnSINE1	SINE
1	213907432	213907557	1	213907360	213907557	6.09888	126	Type II	intergenic	PLD1(dist=57767),TNIK(dist=30308)	NO	NO
1	214319896	214319951	1	214319896	214319951	6.87667	56	Type II	intronic	TNIK	NO	NO
3	6915041	6915095	3	6914941	6915095	4.01938	55	Type II	ncRNA intronic	LOC105607245	MIR	SINE
1	214978636	214978658	1	214978606	214978658	0.478094	23	Type I	intergenic	TRNAG-CCC(dist=6145),PRKCI(dist=2887)	NO	NO
1	228092251	228092348	1	228092203	228092348	5.75484	98	Type II	intronic	VEPH1	NO	NO
1	228466103	228466118	1	228466009	228466118	6.1331	16	Type II	intergenic	LOC105603721(dist=71856),LEKR1(dist=42707)	NO	NO
3	8523865	8523887	3	8523865	8523922	4.66474	23	Type II	intronic	FAM129B	MIRb	SINE
1	234661862	234662016	1	234661724	234662016	8.12264	155	Type II	intronic	MED12L,P2RY12	NO	NO
1	235277089	235277103	1	235277089	235277155	5.28752	15	Type II	intronic	SIAH2	NO	NO
1	235277112	235277145	1	235277089	235277155	5.28752	34	Type II	intronic	SIAH2	NO	NO
1	235815553	235815674	1	235815553	235815674	5.8488	122	Type II	intergenic	TRNAR-UCG(dist=118018),LOC105603950(dist=196893)	NO	NO
5	12156513	12156521	5	12156449	12156521	0.618945	9	Type I	intergenic	OLFM2(dist=28842),COL5A3(dist=10560)	Bov-tA1	SINE
1	244951089	244951217	1	244950875	244951217	0.737493	129	Type I	intergenic	ATP1B3(dist=13731),GRK7(dist=44606)	NO	NO
1	244959078	244959106	1	244959078	244959106	0.804276	29	Type I	intergenic	ATP1B3(dist=21720),GRK7(dist=36717)	NO	NO
3	38366263	38366275	3	38366263	38366376	6.73076	13	Type II	intronic	ANXA4	MIRc	SINE
3	101089594	101089745	3	101089594	101089775	5.8427	152	Type II	intronic	AFF3	MIRb	SINE
3	136077639	136077672	3	136077639	136077839	4.04076	34	Type II	intronic	FAIM2	MIRb	SINE
5	76069151	76069172	5	76069151	76069172	0.470227	22	Type I	intergenic	LOC101117162(dist=161207),LOC106990422(dist=85819)	MIRc	SINE
1	247423693	247423712	1	247423693	247423712	4.40401	20	Type II	ncRNA exonic	LOC105604200	NO	NO
1	248172694	248172769	1	248172694	248172769	9.70159	76	Type II	upstream	LOC101111249	NO	NO
1	248968333	248968369	1	248968333	248968369	5.21536	37	Type II	intronic	DZIP1L	NO	NO
1	250094200	250094238	1	250094200	250094238	0.803256	39	Type I	intronic	IL20RB	NO	NO
1	250547782	250547794	1	250547736	250547794	0.642271	13	Type I	intronic	STAG1	NO	NO
1	252913704	252913773	1	252913704	252913773	8.34731	70	Type II	intergenic	AMOTL2(dist=36629),RYK(dist=72922)	NO	NO
1	253212037	253212124	1	253212037	253212124	6.76151	88	Type II	intergenic	LOC105604369(dist=100833),SLCO2A1(dist=19342)	NO	NO
1	253844783	253844968	1	253844661	253844968	6.43462	186	Type II	UTR3	BFSP2(rna4905:c.*1866_*1681delins0)	NO	NO
1	259243083	259243127	1	259243083	259243127	0.747978	45	Type I	intergenic	LOC101119693(dist=87777),BACE2(dist=37197)	NO	NO
1	259414601	259414605	1	259414578	259414605	5.09993	5	Type II	intergenic	LOC101102278(dist=6203),FAM3B(dist=40558)	NO	NO
1	259414790	259414809	1	259414790	259414814	0.68088	20	Type I	intergenic	LOC101102278(dist=6392),FAM3B(dist=40354)	NO	NO
3	170006622	170006666	3	170006622	170006666	4.67135	45	Type II	intergenic	SLC5A8(dist=61811),UTP20(dist=11125)	MIR	SINE
1	259819966	259820014	1	259819966	259820014	6.91517	49	Type II	intergenic	LOC101102526(dist=56163),RIPK4(dist=90672)	NO	NO
1	259862064	259862098	1	259862064	259862098	4.57378	35	Type II	intergenic	LOC101102526(dist=98261),RIPK4(dist=48588)	NO	NO
1	259873772	259873940	1	259873772	259873940	5.79589	169	Type II	intergenic	LOC101102526(dist=109969),RIPK4(dist=36746)	NO	NO
1	259923015	259923039	1	259923015	259923039	0.5442	25	Type I	intronic	RIPK4	NO	NO
1	260147251	260147342	1	260147251	260147342	6.01328	92	Type II	intronic	ZBTB21	NO	NO
1	261057102	261057265	1	261057084	261057265	8.97383	164	Type II	intergenic	NDUFV3(dist=12915),PKNOX1(dist=14976)	NO	NO
3	200878663	200878759	3	200878663	200878759	6.86704	97	Type II	intronic	GRIN2B	MIRc	SINE
1	263383896	263384107	1	263383896	263384297	4.05122	212	Type II	intergenic	LOC105604794(dist=20873),PCBP3(dist=128901)	NO	NO
1	265352642	265352821	1	265352642	265352913	8.90187	180	Type II	intergenic	LOC105604869(dist=12088),SETD4(dist=806462)	NO	NO
1	265697467	265697738	1	265697377	265697828	6.91227	272	Type II	intergenic	LOC105604869(dist=356913),SETD4(dist=461545)	NO	NO
1	266285481	266285526	1	266285468	266285639	6.7317	46	Type II	intronic	CBR3	NO	NO
1	266285616	266285624	1	266285468	266285639	6.7317	9	Type II	intronic	CBR3	NO	NO
1	268422992	268423125	1	268422983	268423265	4.76823	134	Type II	UTR5	KCNJ15(rna5200:c.-3160_-3027delins0)	NO	NO
3	203540943	203541082	3	203540883	203541103	5.40522	140	Type II	intronic	LOC101122777	MIRc	SINE
6	17464455	17464497	6	17464455	17464497	0.696372	43	Type I	intronic	SGMS2	Bov-tA1	SINE
4	98598899	98598933	4	98598899	98598933	4.00408	35	Type II	intronic	CALD1	MIR3	SINE
2	8754517	8754785	2	8754432	8754910	6.76423	269	Type II	intergenic	TNC(dist=19130),TNFSF8(dist=74105)	NO	NO
2	8790879	8790944	2	8790533	8790944	4.76891	66	Type II	intergenic	TNC(dist=55492),TNFSF8(dist=37946)	NO	NO
5	29128872	29129005	5	29128828	29129009	7.78552	134	Type II	intergenic	ZNF474(dist=6657),LOX(dist=54081)	MIRb	SINE
6	44710073	44710086	6	44710034	44710086	0.766818	14	Type I	intergenic	ZCCHC4(dist=4961),ANAPC4(dist=1433)	Bov-tA2	SINE
2	15269699	15269715	2	15269699	15269731	4.60085	17	Type II	ncRNA exonic	LOC105606808	NO	NO
5	43389292	43389425	5	43389201	43389425	7.80454	134	Type II	intronic	JADE2	MIRb	SINE
5	46295200	46295269	5	46295171	46295308	5.71102	70	Type II	intergenic	SPOCK1(dist=286103),KLHL3(dist=74841)	MIRb	SINE
6	70509917	70510019	6	70509917	70510019	6.78439	103	Type II	intronic	KDR	MIR	SINE
7	72525565	72525643	7	72525562	72525643	5.54678	79	Type II	intronic	PPP2R5E	MIRb	SINE
2	23656941	23657017	2	23656941	23657017	6.29575	77	Type II	intergenic	LOC101107676(dist=380953),S1PR3(dist=7603)	NO	NO
2	25905607	25905640	2	25905527	25905640	7.80314	34	Type II	intergenic	SYK(dist=129505),LOC105607012(dist=128514)	NO	NO
7	78288947	78288963	7	78288947	78288963	6.60057	17	Type II	intronic	SUSD6	MIR	SINE
9	24307054	24307214	9	24307054	24307263	4.68748	161	Type II	intergenic	LOC101122703(dist=209517),LOC105612888(dist=883260)	MIRb	SINE
2	28498525	28498580	2	28498525	28498580	0.793018	56	Type I	intronic	BICD2	NO	NO
2	28626917	28626935	2	28626917	28627140	5.03317	19	Type II	intronic	CENPP	NO	NO
2	28627135	28627140	2	28626917	28627140	5.03317	6	Type II	intronic	CENPP	NO	NO
2	31694987	31695012	2	31694987	31695012	7.53181	26	Type II	intronic	FBP1	NO	NO
2	33325425	33325452	2	33325346	33325452	6.19076	28	Type II	upstream	ZCCHC6	NO	NO
2	34259032	34259039	2	34258985	34259039	0.802707	8	Type I	intergenic	LOC101115191(dist=87557),NTRK2(dist=233099)	NO	NO
2	34781494	34781536	2	34781494	34781536	0.770372	43	Type I	intronic	NTRK2	NO	NO
6	49879295	49879339	6	49879295	49879339	0.669422	45	Type I	intronic	PCDH7	MIRb	SINE
6	55567324	55567366	6	55567324	55567386	0.687825	43	Type I	intronic	LOC106991214	Bov-tA2	SINE
6	101484867	101484873	6	101484821	101484873	0.735774	7	Type I	intronic	AFF1	Bov-tA3	SINE
2	37526053	37526101	2	37526053	37526101	5.54654	49	Type II	intronic	NOL6	NO	NO
2	38272346	38272515	2	38272346	38272608	5.84016	170	Type II	UTR5	PTK2B(rna5994:c.-32633_-32802delins0,rna5995:c.-32633_-32802delins0,rna5996:c.-32633_-32802delins0)	NO	NO
2	38272539	38272608	2	38272346	38272608	5.84016	70	Type II	UTR5	PTK2B(rna5994:c.-32826_-32895delins0,rna5995:c.-32826_-32895delins0,rna5996:c.-32826_-32895delins0)	NO	NO
2	38272697	38272744	2	38272697	38272744	6.95323	48	Type II	UTR5	PTK2B(rna5994:c.-32984_-33031delins0,rna5995:c.-32984_-33031delins0,rna5996:c.-32984_-33031delins0)	NO	NO
7	23341381	23341417	7	23341381	23341417	0.789784	37	Type I	intergenic	METTL17(dist=9518),RNASE2(dist=35278)	Bov-tA2	SINE
9	70675435	70675551	9	70675435	70675551	5.95507	117	Type II	intronic	OXR1	MIRc	SINE
7	48305146	48305197	7	48305129	48305197	0.661101	52	Type I	intergenic	RNF111(dist=18575),SLTM(dist=9152)	MIRb	SINE
2	49261294	49261313	2	49261294	49261313	4.75169	20	Type II	intronic	TBC1D2	NO	NO
2	49617736	49617837	2	49617556	49617956	6.86827	102	Type II	intergenic	FOXE1(dist=78145),XPA(dist=59417)	NO	NO
2	50116799	50116826	2	50116799	50116826	0.802143	28	Type I	upstream	LOC106990933	NO	NO
2	50116930	50116935	2	50116930	50116983	6.25262	6	Type II	intergenic	LOC106990933(dist=1034),IGFBPL1(dist=17615)	NO	NO
2	50499977	50499985	2	50499977	50500131	5.95558	9	Type II	intronic	SHB	NO	NO
2	53641413	53641455	2	53641413	53641455	5.465	43	Type II	intergenic	LOC101110212(dist=346278),LOC101110483(dist=930441)	NO	NO
2	63636056	63636110	2	63636056	63636110	6.35486	55	Type II	intergenic	LOC105607845(dist=80692),TRNAC-ACA(dist=76405)	NO	NO
2	65722198	65722275	2	65721959	65722275	7.17192	78	Type II	intergenic	TRPM3(dist=52631),KLF9(dist=41384)	NO	NO
2	68177372	68177454	2	68177372	68177454	5.46711	83	Type II	intronic	DOCK8	NO	NO
10	29928350	29928392	10	29927825	29928392	9.75391	43	Type II	intronic	B3GLCT	MIR	SINE
10	48249928	48250105	10	48249928	48250105	6.68653	178	Type II	intergenic	TRNAG-UCC(dist=7770),TRNAR-CCU(dist=20849)	MIR	SINE
2	83039327	83039401	2	83039317	83039401	5.74701	75	Type II	intergenic	FREM1(dist=22567),LOC105608177(dist=46816)	NO	NO
10	68166386	68166449	10	68166377	68166449	9.57051	64	Type II	intronic	GPC6	MamSINE1	SINE
2	84059638	84059667	2	84059638	84059805	7.33761	30	Type II	intergenic	LOC105608198(dist=66762),BNC2(dist=256064)	NO	NO
2	89804442	89804656	2	89804319	89804656	4.60494	215	Type II	ncRNA intronic	LOC105608356	NO	NO
2	102576265	102576271	2	102576224	102576271	0.724646	7	Type I	intronic	KIF13B	NO	NO
2	103314076	103314097	2	103313965	103314097	9.33287	22	Type II	intronic	LOC101110127	NO	NO
2	103314112	103314168	2	103314112	103314213	7.65724	57	Type II	intronic	LOC101110127	NO	NO
2	103462039	103462057	2	103462039	103462057	5.862	19	Type II	intergenic	C2H8orf74(dist=8808),LOC105608537(dist=13260)	NO	NO
2	103462121	103462163	2	103462121	103462163	6.52148	43	Type II	intergenic	C2H8orf74(dist=8890),LOC105608537(dist=13154)	NO	NO
2	103496152	103496178	2	103496152	103496243	6.26448	27	Type II	downstream	PINX1	NO	NO
2	104950385	104950424	2	104950385	104950424	0.703375	40	Type I	intronic	GLRA3	NO	NO
2	105174939	105175092	2	105174939	105175092	6.73094	154	Type II	intergenic	LOC106990533(dist=66590),HPGD(dist=1012)	NO	NO
2	105175616	105175642	2	105175541	105175642	0.726892	27	Type I	upstream	HPGD	NO	NO
2	105201721	105201740	2	105201721	105201740	8.56472	20	Type II	intronic	HPGD	NO	NO
2	106129379	106129464	2	106129379	106129464	8.08062	86	Type II	intergenic	HAND2(dist=31109),LOC105608588(dist=25401)	NO	NO
2	106372356	106372376	2	106372356	106372376	0.848857	21	Type I	intronic	GALNT7	NO	NO
2	111123682	111123706	2	111123661	111123706	0.735217	25	Type I	intronic	LOC105611786	NO	NO
2	111164592	111164616	2	111164592	111164693	5.05452	25	Type II	intronic	LOC105611786	NO	NO
2	113743190	113743227	2	113743190	113743227	8.90064	38	Type II	intronic	FAM168B	NO	NO
7	61879576	61879630	7	61879576	61879630	0.658509	55	Type I	intergenic	LOC105615726(dist=1848),SLC30A4(dist=22626)	MIR	SINE
2	126892159	126892243	2	126892035	126892434	8.40662	85	Type II	intergenic	LOC105608924(dist=68377),LOC105608929(dist=4614)	NO	NO
11	12128946	12129134	11	12128946	12129159	5.76729	189	Type II	intergenic	C11H17orf64(dist=40818),USP32(dist=1572)	LFSINE_Vert	SINE
2	133962874	133963142	2	133962815	133963216	5.70553	269	Type II	intergenic	LOC101109332(dist=9638),CHN1(dist=5532)	NO	NO
2	135581070	135581089	2	135580953	135581089	4.29393	20	Type II	intronic	LOC101111776	NO	NO
11	35571328	35571490	11	35571328	35571490	5.64789	163	Type II	intergenic	ABCC3(dist=5446),CACNA1G(dist=15792)	MIRc	SINE
2	135783575	135783587	2	135783448	135783587	7.6904	13	Type II	intronic	RAPGEF4	NO	NO
2	136307984	136308013	2	136307984	136308013	0.6924	30	Type I	intergenic	ITGA6(dist=22739),DLX2(dist=285600)	NO	NO
2	139222593	139222660	2	139222593	139222778	4.20746	68	Type II	upstream	DHRS9	NO	NO
2	140085641	140085676	2	140085641	140086045	9.64457	36	Type II	intronic	STK39	NO	NO
2	140085753	140085808	2	140085641	140086045	9.64457	56	Type II	intronic	STK39	NO	NO
2	147362305	147362373	2	147362291	147362373	5.81946	69	Type II	intronic	PSMD14	NO	NO
2	148027956	148028042	2	148027792	148028075	7.32046	87	Type II	intergenic	LOC101108889(dist=275325),LOC105609411(dist=100462)	NO	NO
7	69362172	69362208	7	69362172	69362208	0.801243	37	Type I	intronic	PPM1A	Bov-tA2	SINE
11	44459623	44459658	11	44459623	44459658	8.48831	36	Type II	intronic	PLEKHM1	MIRc	SINE
2	149589027	149589086	2	149589027	149589086	4.15783	60	Type II	intronic	TANC1	NO	NO
2	151973960	151974058	2	151973960	151974106	8.27508	99	Type II	intronic	GPD2	NO	NO
2	152054212	152054254	2	152054212	152054276	3.96355	43	Type II	intronic	GPD2	NO	NO
2	155892128	155892180	2	155892128	155892334	7.62503	53	Type II	intronic	FMNL2	NO	NO
2	157066206	157066234	2	157066206	157066234	5.43392	29	Type II	upstream	LOC101112890	NO	NO
2	158397415	158397492	2	158397415	158397492	5.59581	78	Type II	intergenic	LOC101113135(dist=83627),LOC101120636(dist=123757)	NO	NO
11	53197527	53197597	11	53197527	53197597	6.42147	71	Type II	ncRNA exonic	LOC105606284	MIRc	SINE
2	162849383	162849682	2	162849383	162849682	4.78534	300	Type II	intergenic	LOC101114685(dist=722271),LOC105609180(dist=1057790)	NO	NO
2	164546681	164546831	2	164546675	164546982	6.36508	151	Type II	intergenic	ZEB2(dist=21889),LOC105609695(dist=42493)	NO	NO
8	15862254	15862296	8	15862254	15862296	0.761628	43	Type I	intergenic	HSF2(dist=10314),LOC106991308(dist=18682)	Bov-tA2	SINE
2	172912864	172912934	2	172912864	172912934	7.03154	71	Type II	intronic	THSD7B	NO	NO
2	174863774	174863889	2	174863774	174863889	6.55741	116	Type II	intronic	ACMSD	NO	NO
2	175373275	175373295	2	175373261	175373295	5.17094	21	Type II	intronic	MGAT5	NO	NO
2	175431076	175431091	2	175431076	175431290	4.49623	16	Type II	intronic	MGAT5	NO	NO
12	30888428	30888481	12	30888428	30888481	5.23656	54	Type II	intronic	C12H1orf100	MIRb	SINE
2	175573026	175573164	2	175573026	175573171	5.11298	139	Type II	intronic	MGAT5	NO	NO
2	175592750	175592894	2	175592661	175592894	6.13184	145	Type II	intronic	MGAT5	NO	NO
2	176461696	176461732	2	176461696	176461732	0.701243	37	Type I	intronic	NCKAP5	NO	NO
2	182252625	182252647	2	182252625	182252673	4.05824	23	Type II	UTR5	INSIG2(rna8082:c.-7839_-7817delins0)	NO	NO
2	184410373	184410424	2	184410373	184410458	0.68557	52	Type I	intronic	EPB41L5	NO	NO
2	185617972	185618015	2	185617939	185618015	6.98417	44	Type II	intronic	CLASP1	NO	NO
2	187241157	187241188	2	187240537	187241188	7.39279	32	Type II	intergenic	LOC101116284(dist=455157),LOC101121580(dist=84093)	NO	NO
2	192143553	192143574	2	192143551	192143574	0.553958	22	Type I	intronic	GLS	NO	NO
2	197325631	197325687	2	197325631	197325894	7.06957	57	Type II	intergenic	DNAH7(dist=27078),STK17B(dist=22146)	NO	NO
2	197775012	197775061	2	197775012	197775061	5.54306	50	Type II	intronic	HECW2	NO	NO
2	198441552	198441722	2	198441552	198441722	3.95086	171	Type II	intronic	ANKRD44	NO	NO
2	199526450	199526522	2	199526450	199526522	6.09336	73	Type II	intergenic	LOC106990596(dist=96368),SATB2(dist=1015430)	NO	NO
2	202372788	202372874	2	202372788	202372874	7.37621	87	Type II	intronic	CFLAR	NO	NO
12	73292108	73292133	12	73292108	73292133	4.30972	26	Type II	intronic	PLXNA2	MIRb	SINE
8	52179316	52179338	8	52179316	52179338	0.682304	23	Type I	intergenic	TBX18(dist=411287),CEP162(dist=84260)	Bov-tA2	SINE
2	209203584	209203605	2	209203584	209203605	5.68416	22	Type II	intergenic	C2H2orf80(dist=2839),IDH1(dist=47569)	NO	NO
13	12287490	12287577	13	12287490	12287577	4.81129	88	Type II	intergenic	TRNAE-UUC(dist=171889),LOC105610814(dist=330346)	MIR	SINE
2	213789091	213789116	2	213789091	213789308	8.83652	26	Type II	intergenic	LOC105611887(dist=75345),LOC105610530(dist=30348)	NO	NO
13	72848829	72848999	13	72848803	72848999	9.19364	171	Type II	intronic	STK4	MIRb	SINE
2	216642924	216643013	2	216642924	216643300	9.69794	90	Type II	intergenic	FN1(dist=261233),LOC105610593(dist=76339)	NO	NO
2	217777189	217777439	2	217777155	217777482	4.52438	251	Type II	intergenic	TRNAC-ACA(dist=20747),TRNAW-CCA(dist=21325)	NO	NO
14	32484291	32484441	14	32484291	32484441	6.24138	151	Type II	intergenic	CDH11(dist=424554),LOC105616860(dist=571090)	MIRb	SINE
14	45807644	45807816	14	45807644	45807816	6.79496	173	Type II	intergenic	TBCB(dist=10010),CAPNS1(dist=5328)	MIRb	SINE
2	219842992	219843082	2	219842921	219843173	5.42297	91	Type II	downstream	WNT10A	NO	NO
2	222374408	222374506	2	222374408	222374506	4.5124	99	Type II	intergenic	TRNAS-GGA(dist=342936),EPHA4(dist=128133)	NO	NO
2	223195831	223195869	2	223195831	223195869	4.32694	39	Type II	intergenic	LOC101119447(dist=319651),PAX3(dist=166283)	NO	NO
2	224175955	224176267	2	224175886	224176267	5.62515	313	Type II	intergenic	ACSL3(dist=79851),KCNE4(dist=22833)	NO	NO
2	224896039	224896240	2	224896039	224896240	5.04355	202	Type II	intergenic	LOC101116638(dist=66558),AP1S3(dist=22383)	NO	NO
2	225255235	225255289	2	225255159	225255289	9.79827	55	Type II	intergenic	SERPINE2(dist=79228),FAM124B(dist=272309)	NO	NO
14	50821014	50821194	14	50821014	50821194	5.05458	181	Type II	intronic	CADM4	MIRb	SINE
8	62803970	62803974	8	62803895	62803974	0.663737	5	Type I	downstream	LOC101113418	BOV-A2	SINE
2	228257933	228257957	2	228257648	228257957	10.0315	25	Type II	intronic	RHBDD1	NO	NO
15	30095998	30096040	15	30095998	30096040	5.16706	43	Type II	intergenic	PVRL1(dist=411659),TRIM29(dist=52392)	MIRb	SINE
2	229118103	229118137	2	229118103	229118137	4.99632	35	Type II	intronic	DAW1	NO	NO
2	230475208	230475389	2	230475208	230475423	5.55377	182	Type II	intronic	DNER	NO	NO
2	231019392	231019427	2	231019392	231019427	0.728722	36	Type I	intronic	TRIP12	NO	NO
2	232443130	232443175	2	232443058	232443175	5.83097	46	Type II	intergenic	C2H2orf57(dist=24775),LOC105610100(dist=37123)	NO	NO
2	232448613	232448664	2	232448609	232448664	5.26831	52	Type II	intergenic	C2H2orf57(dist=30258),LOC105610100(dist=31634)	NO	NO
2	232983163	232983194	2	232983163	232983194	6.66858	32	Type II	intronic	DIS3L2	NO	NO
2	233347830	233347935	2	233347706	233347950	4.98783	106	Type II	intronic	PHC2	NO	NO
2	234010187	234010207	2	234010187	234010207	4.606	21	Type II	intergenic	KIAA1522(dist=27414),LOC101112116(dist=27958)	NO	NO
9	21469166	21469198	9	21469142	21469198	0.708018	33	Type I	intronic	TMEM71	Bov-tA2	SINE
2	235090146	235090216	2	235090146	235090216	3.94459	71	Type II	intronic	SERINC2	NO	NO
15	62308256	62308273	15	62308256	62308558	5.1035	18	Type II	intronic	KIAA1549L	MIRc	SINE
16	41725914	41726059	16	41725914	41726059	4.8161	146	Type II	intronic	PDZD2	MIR	SINE
17	34146943	34147006	17	34146943	34147006	5.61076	64	Type II	intronic	SPATA5	MIRb	SINE
2	244784377	244784426	2	244784377	244784426	4.00581	50	Type II	intergenic	HP1BP3(dist=7086),SH2D5(dist=2841)	NO	NO
18	46809953	46810051	18	46809953	46810083	4.73483	99	Type II	intronic	TTC6	MIRb	SINE
3	7415837	7415878	3	7415837	7415878	0.856643	42	Type I	intronic	LRRC8A	NO	NO
19	31196745	31196890	19	31196745	31196890	6.56008	146	Type II	ncRNA intronic	LOC105607729	AmnSINE1	SINE
9	29594207	29594263	9	29594207	29594263	0.776293	57	Type I	intronic	ZHX2	MIR	SINE
3	10338459	10338461	3	10338459	10338496	5.68886	3	Type II	intronic	MAPKAP1	NO	NO
20	11271207	11271234	20	11270888	11271234	4.98417	28	Type II	intronic	RNF8	MIR	SINE
9	43075921	43075970	9	43075921	43075970	0.75932	50	Type I	intronic	DNAJC5B	Bov-tA1	SINE
3	18214316	18214318	3	18214257	18214318	0.734855	3	Type I	intergenic	MBOAT2(dist=18595),LOC101102303(dist=79682)	NO	NO
20	23992721	23992770	20	23992640	23992770	5.78561	50	Type II	intronic	PKHD1	MIRb	SINE
3	19113473	19113541	3	19113473	19113541	0.607841	69	Type I	intronic	RRM2	NO	NO
3	20521848	20521916	3	20521820	20521964	7.14114	69	Type II	intergenic	LPIN1(dist=5345),LOC105607475(dist=283799)	NO	NO
3	25420744	25420759	3	25420703	25420759	0.894877	16	Type I	intronic	RAD51AP2	NO	NO
3	25520043	25520114	3	25520043	25520120	4.0437	72	Type II	intronic	VSNL1	NO	NO
3	26025487	26025649	3	26025487	26025649	4.53444	163	Type II	intergenic	KCNS3(dist=210770),LOC101106319(dist=51905)	NO	NO
20	30752877	30752942	20	30752877	30753030	3.95397	66	Type II	intronic	TRIM38	MIR	SINE
3	33083623	33083656	3	33083619	33083656	0.749868	34	Type I	intergenic	KIF3C(dist=20429),LOC101109692(dist=10028)	NO	NO
3	33083675	33083700	3	33083675	33083700	0.765423	26	Type I	intergenic	KIF3C(dist=20481),LOC101109692(dist=9984)	NO	NO
21	31995683	31995707	21	31995660	31995707	6.54006	25	Type II	intergenic	BARX2(dist=133720),LOC101117120(dist=144598)	MIRc	SINE
3	34160748	34160751	3	34160748	34160796	0.706857	4	Type I	intronic	DNAJC5G	NO	NO
3	35036916	35037132	3	35036916	35037221	8.42077	217	Type II	intronic	BRE	NO	NO
21	36396880	36397019	21	36396880	36397077	8.67874	140	Type II	intronic	SLC15A3	MIRb	SINE
21	39485275	39485366	21	39485275	39485366	4.26732	92	Type II	intronic	DAGLA	AmnSINE2	SINE
3	39070804	39070808	3	39070804	39070900	0.586278	5	Type I	intronic	ANTXR1	NO	NO
3	39844549	39844568	3	39844371	39844568	4.47199	20	Type II	intergenic	CNRIP1(dist=2257),WDR92(dist=30324)	NO	NO
3	41292042	41292310	3	41292042	41292310	4.90319	269	Type II	intergenic	ETAA1(dist=580921),LOC106991047(dist=182039)	NO	NO
3	42554241	42554484	3	42554241	42554484	8.4879	244	Type II	intergenic	LOC101117153(dist=218665),TRNAE-UUC(dist=55229)	NO	NO
3	42554527	42554839	3	42554527	42554839	4.55772	313	Type II	intergenic	LOC101117153(dist=218951),TRNAE-UUC(dist=54874)	NO	NO
3	42769300	42769338	3	42769300	42769338	0.603205	39	Type I	UTR5	SPRED2(rna10613:c.-1232_-1194delins0)	NO	NO
3	42817763	42817800	3	42817726	42817800	5.82577	38	Type II	intronic	SPRED2	NO	NO
23	23051202	23051409	23	23051122	23051522	5.46903	208	Type II	intergenic	DTNA(dist=356716),LOC101112617(dist=5138)	LFSINE_Vert	SINE
3	43705062	43705172	3	43704816	43705240	4.5657	111	Type II	intergenic	LGALSL(dist=64809),PELI1(dist=229282)	NO	NO
3	43874347	43874489	3	43874347	43874642	4.34115	143	Type II	intergenic	LGALSL(dist=234094),PELI1(dist=59965)	NO	NO
3	47467705	47467776	3	47467705	47468224	5.98744	72	Type II	intergenic	LOC106990489(dist=727508),LOC105612025(dist=377188)	NO	NO
3	48191431	48191561	3	48191385	48191561	4.747	131	Type II	intergenic	LRRTM4(dist=184129),LOC101121001(dist=42580)	NO	NO
3	55343304	55343513	3	55343231	55343513	6.41724	210	Type II	intergenic	NONE(dist=NONE),LOC101122093(dist=36406)	NO	NO
3	56590229	56590373	3	56590229	56590373	4.57949	145	Type II	intronic	KCMF1	NO	NO
23	25695422	25695508	23	25695353	25695508	5.82247	87	Type II	intergenic	TRNAG-CCC(dist=93580),B4GALT6(dist=2473)	MIR	SINE
10	32560373	32560416	10	32560373	32560416	0.831432	44	Type I	intergenic	LOC101114533(dist=15818),LNX2(dist=4965)	Bov-tA2	SINE
3	58345637	58345686	3	58345637	58345686	0.76914	50	Type I	intergenic	CD8A(dist=1245),LOC101107943(dist=29285)	NO	NO
3	58681763	58681976	3	58681636	58681976	7.76216	214	Type II	intergenic	LOC101103969(dist=20373),FOXI3(dist=161224)	NO	NO
3	59412952	59413043	3	59412952	59413167	7.06333	92	Type II	intergenic	LOC106990984(dist=123800),PAX8(dist=7760)	NO	NO
3	59839928	59839969	3	59839928	59839969	10.2451	42	Type II	intergenic	LOC101111617(dist=17862),IL1B(dist=42130)	NO	NO
3	60045962	60046043	3	60045927	60046043	7.72566	82	Type II	intergenic	LOC101107013(dist=44519),SLC20A1(dist=13826)	NO	NO
3	60375091	60375144	3	60375091	60375144	0.710074	54	Type I	intergenic	LOC101107514(dist=39802),NCK2(dist=156079)	NO	NO
3	60466906	60467010	3	60466857	60467055	4.61111	105	Type II	intergenic	LOC101107514(dist=131617),NCK2(dist=64213)	NO	NO
3	61744747	61744813	3	61744709	61744813	7.17903	67	Type II	intronic	LIMS1	NO	NO
3	61989382	61989423	3	61989382	61989480	4.81983	42	Type II	intergenic	EDAR(dist=66225),SH3RF3(dist=73515)	NO	NO
3	62760798	62760848	3	62760798	62760848	5.07971	51	Type II	intronic	PUS10	NO	NO
3	65218488	65218573	3	65218370	65219655	4.08303	86	Type II	intergenic	LOC105612568(dist=32861),LOC105612569(dist=124007)	NO	NO
3	68002724	68002944	3	68002724	68002944	6.39698	221	Type II	intronic	EFEMP1	NO	NO
3	76829649	76829673	3	76829649	76829673	6.05536	25	Type II	intergenic	EPCAM(dist=40905),LOC105606937(dist=125293)	NO	NO
3	77830276	77830321	3	77830276	77830321	4.0912	46	Type II	intergenic	EPAS1(dist=10378),PRKCE(dist=83127)	NO	NO
3	78834782	78834847	3	78834698	78834847	5.17176	66	Type II	ncRNA intronic	LOC105606932	NO	NO
10	32560465	32560511	10	32560465	32560511	0.764907	47	Type I	intergenic	LOC101114533(dist=15910),LNX2(dist=4870)	Bov-tA2	SINE
10	47981274	47981304	10	47981274	47981304	0.749097	31	Type I	intronic	PIBF1	Bov-tA2	SINE
3	80171382	80171428	3	80171354	80171428	0.738573	47	Type I	intronic	LRPPRC	NO	NO
3	80537448	80537470	3	80537448	80537638	5.14543	23	Type II	intronic	THADA	NO	NO
23	33423984	33424007	23	33423984	33424024	5.738	24	Type II	intronic	TMEM241	MIR3	SINE
3	86043646	86043688	3	86043646	86043688	0.633409	43	Type I	intergenic	RMDN2(dist=113536),LOC105613448(dist=17160)	NO	NO
3	87239334	87239397	3	87239334	87239397	5.62665	64	Type II	intronic	FEZ2	NO	NO
3	92348722	92348829	3	92348660	92348842	6.19033	108	Type II	intronic	TGFA	NO	NO
3	96991480	96991502	3	96991480	96991520	0.729707	23	Type I	intronic	FHL2	NO	NO
3	98984031	98984064	3	98984031	98984064	0.8165	34	Type I	intergenic	SLC9A2(dist=57699),SLC9A4(dist=5834)	NO	NO
3	100136073	100136350	3	100136073	100136350	5.22398	278	Type II	intronic	TBC1D8	NO	NO
3	100924936	100924959	3	100924936	100924977	0.808357	24	Type I	intergenic	LONRF2(dist=153427),AFF3(dist=26593)	NO	NO
23	48108493	48108534	23	48108493	48108534	9.83947	42	Type II	intronic	ZBTB7C	MIR3	SINE
3	101224329	101224349	3	101224329	101224349	0.900048	21	Type I	intronic	AFF3	NO	NO
3	111302761	111302882	3	111302673	111302882	4.11801	122	Type II	intergenic	LOC105611140(dist=61141),LOC105611141(dist=187969)	NO	NO
3	111660510	111660637	3	111660510	111660637	4.40068	128	Type II	intergenic	LOC106991071(dist=38020),PHLDA1(dist=72815)	NO	NO
3	115051406	115051556	3	115051299	115051556	4.3759	151	Type II	intronic	SYT1	NO	NO
10	48139207	48139284	10	48139207	48139376	0.650571	78	Type I	intronic	PIBF1	Bov-tA2	SINE
3	121754367	121754393	3	121754203	121754393	3.98266	27	Type II	intergenic	ALX1(dist=523115),RASSF9(dist=11689)	NO	NO
3	121851223	121851298	3	121851223	121851303	5.05003	76	Type II	intergenic	NTS(dist=7058),MGAT4C(dist=123142)	NO	NO
3	126438676	126438837	3	126438676	126438837	6.07347	162	Type II	intergenic	LOC106991072(dist=441762),LOC101111701(dist=210077)	NO	NO
10	54993157	54993217	10	54993157	54993254	0.871949	61	Type I	intergenic	LOC105607736(dist=42839),NDFIP2(dist=27048)	Bov-tA2	SINE
3	129670574	129670597	3	129670559	129670597	5.63628	24	Type II	intronic	CRADD	NO	NO
3	129670600	129670654	3	129670600	129670801	4.35687	55	Type II	intronic	CRADD	NO	NO
3	129952265	129952303	3	129952265	129952321	5.51778	39	Type II	intergenic	LOC105607935(dist=35419),LOC105607937(dist=56958)	NO	NO
3	130488533	130488564	3	130488533	130488564	4.75112	32	Type II	intergenic	CEP83(dist=79882),TMCC3(dist=20859)	NO	NO
3	130738979	130739019	3	130738979	130739139	5.56487	41	Type II	intronic	TMCC3	NO	NO
3	131942157	131942244	3	131941816	131942306	6.74775	88	Type II	intergenic	COPZ1(dist=22637),NFE2(dist=3492)	NO	NO
3	132009001	132009049	3	132009001	132009150	4.032	49	Type II	intergenic	CBX5(dist=13089),SMUG1(dist=21596)	NO	NO
25	7745396	7745411	25	7745396	7745442	5.50928	16	Type II	ncRNA exonic	LOC105604916	LFSINE_Vert	SINE
3	132137783	132137979	3	132137783	132138176	5.12159	197	Type II	ncRNA exonic	LOC105611013	NO	NO
3	133236040	133236156	3	133235939	133236270	8.46742	117	Type II	intergenic	KRT8(dist=18405),KRT78(dist=18697)	NO	NO
3	133236797	133236844	3	133236797	133236844	7.63445	48	Type II	intergenic	KRT8(dist=19162),KRT78(dist=18009)	NO	NO
3	133349016	133349069	3	133349016	133349069	4.45532	54	Type II	intergenic	LOC101111271(dist=12540),LOC101111791(dist=11588)	NO	NO
3	134478613	134478680	3	134478613	134478680	5.04337	68	Type II	intronic	SLC4A8	NO	NO
3	134488350	134488393	3	134488350	134488399	0.67958	44	Type I	intronic	SLC4A8	NO	NO
3	134828623	134828706	3	134828623	134828706	0.558289	84	Type I	intronic	LOC101115614	NO	NO
1	70009448	70009642	1	70009448	70009725	3.99175	195	Type II	intronic	BCAR3	(TGGGG)n	Simple repeat
2	25906020	25906072	2	25905998	25906072	4.74189	53	Type II	intergenic	SYK(dist=129918),LOC105607012(dist=128082)	(TG)n	Simple repeat
3	139746352	139746423	3	139746352	139746423	4.6709	72	Type II	intergenic	LOC101108564(dist=340420),SLC38A2(dist=1199)	NO	NO
2	25906092	25906121	2	25906092	25906121	4.265	30	Type II	intergenic	SYK(dist=129990),LOC105607012(dist=128033)	(TG)n	Simple repeat
3	143797621	143797680	3	143797621	143797763	6.65828	60	Type II	intergenic	ADAMTS20(dist=813587),LOC101110139(dist=147715)	NO	NO
3	143833005	143833180	3	143832947	143833293	6.39708	176	Type II	intergenic	ADAMTS20(dist=848971),LOC101110139(dist=112215)	NO	NO
3	145297700	145297919	3	145297202	145298230	6.84491	220	Type II	intronic	PDZRN4	NO	NO
10	69761616	69761674	10	69761616	69761674	0.699356	59	Type I	intergenic	TRNAG-CCC(dist=55952),LOC101106534(dist=180501)	Bov-tA1	SINE
3	147486955	147486956	3	147486955	147487027	0.767671	2	Type I	intronic	ABCD2	NO	NO
2	243473068	243473140	2	243473068	243473140	7.63684	73	Type II	intergenic	ZBTB40(dist=217094),WNT4(dist=114938)	(GCCCA)n	Simple repeat
3	150935553	150935555	3	150935553	150935694	5.52507	3	Type II	intergenic	RAP1B(dist=16452),MDM1(dist=229021)	NO	NO
3	151950356	151950581	3	151950334	151950619	5.11799	226	Type II	intergenic	DYRK2(dist=86952),CAND1(dist=219927)	NO	NO
3	153591055	153591104	3	153591055	153591104	0.71586	50	Type I	intronic	HMGA2	NO	NO
3	153882981	153883021	3	153882981	153883021	0.888122	41	Type I	intergenic	LOC105609945(dist=51724),MSRB3(dist=153210)	NO	NO
3	156602408	156602557	3	156602408	156602785	5.36624	150	Type II	intronic	PPM1H	NO	NO
3	157791765	157791819	3	157791765	157791819	6.17795	55	Type II	intergenic	FAM19A2(dist=186604),LOC106991000(dist=776745)	NO	NO
3	160986935	160987067	3	160986785	160987067	8.20942	133	Type II	intergenic	LRIG3(dist=699079),LOC101118604(dist=5417)	NO	NO
3	164975433	164975472	3	164975433	164975472	0.692175	40	Type I	intronic	NTN4	NO	NO
10	77795883	77795914	10	77795883	77795914	0.734281	32	Type I	intergenic	LOC105616236(dist=190717),LOC106991359(dist=20771)	MIR	SINE
3	165340236	165340280	3	165340156	165340280	4.52863	45	Type II	intronic	ELK3	NO	NO
3	132056504	132056687	3	132056494	132056691	5.63895	184	Type II	intergenic	SMUG1(dist=18570),LOC105611016(dist=4348)	(CA)n	Simple repeat
3	171890033	171890077	3	171890033	171890077	8.27782	45	Type II	intergenic	C3H12orf42(dist=5049),LOC105611361(dist=220755)	NO	NO
3	172176405	172176434	3	172176405	172176434	4.11357	30	Type II	intronic	STAB2	NO	NO
3	172250768	172250790	3	172250768	172250790	0.832217	23	Type I	intronic	STAB2	NO	NO
3	175490847	175490897	3	175490847	175490932	4.12074	51	Type II	intronic	BTBD11	NO	NO
13	27980917	27980933	13	27980917	27980939	0.787739	17	Type I	intergenic	FRMD4A(dist=320924),LOC105607882(dist=68315)	Bov-tA2	SINE
3	178911883	178911958	3	178911883	178911958	5.80153	76	Type II	intronic	RBFOX2	NO	NO
3	179400411	179400468	3	179400411	179400585	7.39023	58	Type II	intronic	MYH9	NO	NO
3	179445879	179445912	3	179445879	179445915	4.87507	34	Type II	intergenic	MYH9(dist=34755),TXN2(dist=55041)	NO	NO
3	186354319	186354391	3	186354252	186354391	4.28173	73	Type II	intergenic	CCDC91(dist=217075),PTHLH(dist=51560)	NO	NO
3	186354412	186354434	3	186354412	186354434	6.51569	23	Type II	intergenic	CCDC91(dist=217168),PTHLH(dist=51517)	NO	NO
11	41159961	41159985	11	41159961	41159985	5.00802	25	Type II	UTR5	KRT15(rna27708:c.-215_-239delins0)	(TTTC)n	Simple repeat
14	39641329	39641351	14	39641329	39641603	4.36674	23	Type II	intergenic	LOC105606390(dist=16194),URI1(dist=75577)	(AC)n	Simple repeat
3	188844146	188844282	3	188844121	188844282	5.31394	137	Type II	intergenic	RASSF8(dist=268995),TRNAC-GCA(dist=96756)	NO	NO
3	189228819	189228856	3	189228563	189228856	5.8383	38	Type II	intergenic	LMNTD1(dist=139111),LOC105607111(dist=16363)	NO	NO
15	50523940	50523977	15	50523940	50523977	0.853474	38	Type I	intronic	FCHSD2	Bov-tA2	SINE
3	193318856	193318896	3	193318856	193318896	4.46911	41	Type II	intronic	SLCO1A2	NO	NO
3	195106953	195106989	3	195106953	195106989	0.6236	37	Type I	intergenic	AEBP2(dist=23334),PLEKHA5(dist=42809)	NO	NO
3	199109705	199109787	3	199109566	199109787	9.10284	83	Type II	intronic	PTPRO	NO	NO
3	199337293	199337302	3	199337293	199337368	4.9973	10	Type II	intronic	RERG	NO	NO
3	200258889	200258998	3	200258842	200259180	8.24608	110	Type II	intergenic	ATF7IP(dist=150114),LOC101117922(dist=92549)	NO	NO
14	39641558	39641603	14	39641329	39641603	4.36674	46	Type II	intergenic	LOC105606390(dist=16423),URI1(dist=75325)	(AC)n	Simple repeat
3	201331268	201331347	3	201331268	201331347	5.07695	80	Type II	intergenic	EMP1(dist=30717),GSG1(dist=80077)	NO	NO
3	201345385	201345529	3	201345385	201345529	5.33881	145	Type II	intergenic	EMP1(dist=44834),GSG1(dist=65895)	NO	NO
3	201345538	201345596	3	201345538	201345596	4.90405	59	Type II	intergenic	EMP1(dist=44987),GSG1(dist=65828)	NO	NO
3	202038721	202038774	3	202038721	202038774	4.95885	54	Type II	intronic	BORCS5	NO	NO
3	202386658	202386675	3	202386658	202386690	4.30209	18	Type II	intronic	BCL2L14	NO	NO
14	51714067	51714158	14	51714067	51714158	9.60553	92	Type II	UTR3	ZNF296(rna33514:c.*334_*243delins0)	(CCTCGC)n	Simple repeat
3	203606230	203606252	3	203606230	203606381	7.26888	23	Type II	UTR5	STYK1(rna13848:c.-362_-340delins0)	NO	NO
3	204182367	204182380	3	204182367	204182402	4.98725	14	Type II	downstream	GABARAPL1	NO	NO
3	205097909	205097946	3	205097909	205097946	0.750974	38	Type I	intergenic	KLRB1(dist=95385),LOC101122683(dist=1280)	NO	NO
3	205821326	205821388	3	205821326	205821388	9.4347	63	Type II	intronic	LOC105608615	NO	NO
3	207768378	207768531	3	207768325	207768531	4.40686	154	Type II	intronic	PLEKHG6	NO	NO
3	208032397	208032414	3	208032397	208032424	0.800786	18	Type I	intronic	VWF	NO	NO
3	209560414	209560477	3	209560414	209560477	8.08647	64	Type II	intergenic	LOC105608579(dist=8269),LOC105608577(dist=91635)	NO	NO
3	209608643	209608662	3	209608643	209608819	4.75769	20	Type II	intergenic	LOC105608579(dist=56498),LOC105608577(dist=43450)	NO	NO
3	211134069	211134159	3	211134069	211134159	0.638484	91	Type I	intergenic	CCDC77(dist=62485),B4GALNT3(dist=36750)	NO	NO
3	213074270	213074320	3	213074264	213074320	5.06633	51	Type II	intergenic	MICAL3(dist=68876),LOC105614866(dist=23674)	NO	NO
3	214429966	214430080	3	214429885	214430087	5.87969	115	Type II	ncRNA exonic	LOC106991092	NO	NO
3	215021981	215022029	3	215021981	215022325	4.95191	49	Type II	intronic	GRAP2	NO	NO
3	222257736	222257745	3	222257675	222257745	8.01921	10	Type II	intronic	FAM19A5	NO	NO
3	223205302	223205343	3	223205302	223205343	7.79314	42	Type II	intergenic	BRD1(dist=8397),ZBED4(dist=38039)	NO	NO
4	2720715	2720785	4	2720664	2720785	4.11939	71	Type II	intergenic	LOC105614180(dist=595808),LOC101105999(dist=40154)	NO	NO
4	4570812	4570904	4	4570812	4570904	5.82494	93	Type II	intronic	LOC101106517	NO	NO
4	7297228	7297247	4	7297228	7297247	6.02225	20	Type II	intergenic	LOC105614936(dist=1146113),UPP1(dist=255381)	NO	NO
4	11705462	11705483	4	11705462	11705483	5.02236	22	Type II	intergenic	COL1A2(dist=21322),LOC105614947(dist=45124)	NO	NO
4	12507931	12508092	4	12507919	12508092	4.38477	162	Type II	ncRNA intronic	LOC106991120	NO	NO
4	15344390	15344497	4	15344363	15344497	3.99287	108	Type II	ncRNA intronic	LOC105609415	NO	NO
18	62713948	62714018	18	62713892	62714018	5.81001	71	Type II	intergenic	TRNAS-GGA(dist=795595),BCL11B(dist=47299)	(GCCCA)n	Simple repeat
4	25213378	25213434	4	25213378	25213434	5.82917	57	Type II	intronic	BZW2	NO	NO
21	40155087	40155278	21	40155016	40155342	4.08871	192	Type II	intronic	AHNAK	(TGTT)n	Simple repeat
4	25946086	25946191	4	25945929	25946191	8.25544	106	Type II	intergenic	AHR(dist=33977),LOC105614963(dist=110472)	NO	NO
4	28353577	28353674	4	28353577	28353674	5.32797	98	Type II	intergenic	FERD3L(dist=466494),TWISTNB(dist=74328)	NO	NO
4	28912466	28912702	4	28912466	28912898	4.8396	237	Type II	upstream	MACC1	NO	NO
4	31298366	31298414	4	31298366	31298482	5.8365	49	Type II	intergenic	LOC105610700(dist=12136),IL6(dist=101154)	NO	NO
26	30926464	30926582	26	30926394	30926582	7.53649	119	Type II	intergenic	LOC105605227(dist=25384),LOC105605229(dist=117533)	(CA)n	Simple_repeat
4	31809102	31809155	4	31809102	31809155	4.40702	54	Type II	intergenic	NUPL2(dist=10450),GPNMB(dist=9878)	NO	NO
15	61921859	61921869	15	61921859	61921882	0.524958	11	Type I	ncRNA intronic	LOC101113361	Bov-tA2	SINE
9	16831186	16831352	9	16831186	16831352	5.88351	167	Type II	intergenic	KCNK9(dist=303944),COL22A1(dist=71888)	MamRep605	LTR?
1	16427455	16427483	1	16427346	16427483	3.97564	29	Type II	intergenic	LOC101104188(dist=3330),GUCA2B(dist=23379)	LTR81AB	LTR
4	36540608	36540842	4	36540326	36540933	7.78382	235	Type II	intronic	SEMA3A	NO	NO
4	36681678	36681699	4	36681678	36681699	0.707955	22	Type I	intergenic	LOC105614978(dist=79823),SEMA3E(dist=248673)	NO	NO
4	39729339	39729370	4	39729339	39729370	0.722063	32	Type I	intergenic	LOC105614986(dist=57141),SEMA3C(dist=188918)	NO	NO
4	40144414	40144430	4	40144285	40144430	5.01586	17	Type II	intergenic	SEMA3C(dist=17670),LOC101102230(dist=63783)	NO	NO
4	40338183	40338307	4	40338155	40338313	5.59819	125	Type II	intronic	LOC101114861	NO	NO
4	44907981	44908054	4	44907981	44908054	4.68259	74	Type II	intronic	RELN	NO	NO
4	46877502	46877607	4	46877502	46877741	6.21314	106	Type II	intronic	ATXN7L1	NO	NO
4	47068711	47068737	4	47068560	47068737	4.10926	27	Type II	intronic	CDHR3	NO	NO
4	47074480	47074653	4	47074447	47074653	4.74291	174	Type II	intronic	CDHR3	NO	NO
4	54038638	54039035	4	54038638	54039357	8.04781	398	Type II	intronic	FOXP2	NO	NO
4	55319534	55319651	4	55319453	55319651	4.39738	118	Type II	ncRNA intronic	LOC105610466	NO	NO
1	119015666	119015787	1	119015666	119015787	7.99964	122	Type II	intergenic	LOC101118835(dist=69540),RCAN1(dist=20025)	MLT1E3	LTR
4	59965088	59965131	4	59965088	59965131	0.822932	44	Type I	intronic	ELMO1	NO	NO
16	17166091	17166129	16	17166091	17166135	0.701044	39	Type I	intergenic	KIF2A(dist=57925),TRNAW-CCA(dist=292639)	CHR-2B	SINE
1	230227014	230227064	1	230226998	230227206	10.0361	51	Type II	intergenic	PLCH1(dist=99267),LOC105603773(dist=66861)	ERV54-EC_LTR	LTR
4	65823728	65823769	4	65823728	65823822	0.609495	42	Type I	intronic	NOD1	NO	NO
4	66045582	66045708	4	66045582	66045708	4.22177	127	Type II	intergenic	LOC105615035(dist=83368),MTURN(dist=60778)	NO	NO
4	66058791	66058829	4	66058791	66058829	4.55296	39	Type II	intergenic	LOC105615035(dist=96577),MTURN(dist=47657)	NO	NO
4	66634891	66634932	4	66634891	66634932	4.73277	42	Type II	intronic	CHN2	NO	NO
4	66635017	66635061	4	66635017	66635061	6.50195	45	Type II	intronic	CHN2	NO	NO
4	67624379	67624460	4	67624379	67624460	5.65696	82	Type II	intronic	CREB5	NO	NO
4	67791091	67791202	4	67791091	67791322	5.86824	112	Type II	intergenic	CREB5(dist=90552),JAZF1(dist=148593)	NO	NO
4	67886156	67886311	4	67886017	67886436	6.98964	156	Type II	intergenic	CREB5(dist=185617),JAZF1(dist=53484)	NO	NO
1	261386736	261386809	1	261386734	261386809	5.60461	74	Type II	intergenic	CRYAA(dist=160389),SIK1(dist=38918)	LTR16A1	LTR
2	15525667	15525732	2	15525667	15525742	3.9493	66	Type II	intergenic	LOC105606808(dist=213748),TRNAE-CUC(dist=33313)	LTR33	LTR
4	70004482	70004630	4	70004482	70004642	4.76296	149	Type II	intergenic	LOC101107436(dist=34529),LOC101115788(dist=82646)	NO	NO
4	70203735	70203929	4	70203735	70203929	6.50679	195	Type II	intergenic	LOC101115788(dist=116201),LOC105606601(dist=26816)	NO	NO
17	6569824	6569964	17	6569796	6569971	0.552103	141	Type I	intergenic	RPS3A(dist=16284),LRBA(dist=56523)	MIRb	SINE
4	74306955	74306977	4	74306955	74306977	0.845739	23	Type I	intergenic	LOC106991135(dist=595855),STEAP1(dist=37561)	NO	NO
4	74875679	74875709	4	74875654	74875709	0.508109	31	Type I	intronic	TNS3	NO	NO
4	74939668	74939709	4	74939668	74939709	9.80713	42	Type II	intronic	TNS3	NO	NO
4	75569946	75570092	4	75569946	75570092	8.0082	147	Type II	intergenic	LOC105615056(dist=21271),IGFBP3(dist=564939)	NO	NO
4	77471716	77471779	4	77471716	77471779	7.55441	64	Type II	intronic	LOC101118606	NO	NO
4	77861643	77861707	4	77861566	77861707	0.686704	65	Type I	intronic	HECW1	NO	NO
2	76437535	76437868	2	76437535	76437978	6.65725	334	Type II	intronic	PTPRD	MLT1E1A	LTR
4	92278767	92278898	4	92278767	92278898	8.14322	132	Type II	intronic	SND1	NO	NO
17	29108951	29108976	17	29108951	29108976	0.716038	26	Type I	intergenic	LOC105602776(dist=95586),LOC101119757(dist=51798)	CHR-2	SINE
17	29109048	29109105	17	29109048	29109105	0.727017	58	Type I	intergenic	LOC105602776(dist=95683),LOC101119757(dist=51669)	CHR-2	SINE
4	94635333	94635458	4	94635325	94635484	7.29865	126	Type II	ncRNA intronic	LOC106991099	NO	NO
4	98384038	98384049	4	98384038	98384064	7.50685	12	Type II	intergenic	BPGM(dist=84421),CALD1(dist=37457)	NO	NO
2	83282762	83282963	2	83282762	83282963	6.44585	202	Type II	intronic	TTC39B	LTR67B	LTR
4	99723892	99723935	4	99723892	99723935	6.45366	44	Type II	intronic	CHRM2	NO	NO
2	207839411	207839728	2	207839411	207839728	9.0937	318	Type II	intergenic	FASTKD2(dist=27974),LOC101106062(dist=59115)	MLT1H2	LTR
4	106034203	106034353	4	106034203	106034353	4.69914	151	Type II	ncRNA exonic	LOC105612480	NO	NO
4	106230222	106230267	4	106230222	106230267	4.33668	46	Type II	intergenic	LOC106991113(dist=18154),LOC101102056(dist=15900)	NO	NO
4	111385512	111385532	4	111385512	111385532	0.862381	21	Type I	UTR5	EZH2(rna16109:c.-3643_-3663delins0,rna16110:c.-3643_-3663delins0,rna16111:c.-3643_-3663delins0,rna16112:c.-3643_-3663delins0)	NO	NO
4	111451490	111451644	4	111451490	111451644	7.71251	155	Type II	intergenic	EZH2(dist=52332),PDIA4(dist=75759)	NO	NO
4	111706360	111706399	4	111706360	111706399	0.700775	40	Type I	intergenic	LOC105610305(dist=4682),TRNAC-GCA(dist=7010)	NO	NO
4	113061056	113061131	4	113061056	113061131	5.96507	76	Type II	intronic	AGAP3	NO	NO
4	116938356	116938377	4	116938356	116938377	5.58524	22	Type II	intergenic	SHH(dist=77997),TRNAY-AUA(dist=28731)	NO	NO
5	4585758	4585779	5	4585758	4585779	5.38227	22	Type II	UTR5	PGPEP1(rna16474:c.-126_-147delins0,rna16473:c.-126_-147delins0)	NO	NO
5	5383734	5383771	5	5383734	5383771	4.43329	38	Type II	intronic	MVB12A	NO	NO
17	33272791	33272814	17	33272791	33272814	0.662208	24	Type I	intergenic	LOC101101922(dist=190764),LOC105608293(dist=170799)	Bov-tA2	SINE
5	9734605	9734643	5	9734605	9734660	4.26565	39	Type II	intronic	RFX1	NO	NO
17	46543004	46543023	17	46543004	46543041	0.646158	20	Type I	intergenic	FZD10(dist=34772),TMEM132D(dist=224811)	Bov-tA1	SINE
5	11205634	11205668	5	11205632	11205668	4.00675	35	Type II	intergenic	LOC101103644(dist=30386),LOC101108911(dist=67509)	NO	NO
5	11205703	11205863	5	11205703	11205863	9.58273	161	Type II	intergenic	LOC101103644(dist=30455),LOC101108911(dist=67314)	NO	NO
5	11235897	11235959	5	11235897	11235959	0.664587	63	Type I	intergenic	LOC101103644(dist=60649),LOC101108911(dist=37218)	NO	NO
17	64884584	64884612	17	64884584	64884612	0.810138	29	Type I	intronic	KIAA1671	MIR	SINE
18	45581287	45581300	18	45581259	45581300	0.708238	14	Type I	intergenic	NKX2-1(dist=47159),LOC101105284(dist=66272)	Bov-tA2	SINE
5	14161187	14161211	5	14161187	14161211	0.89064	25	Type I	intergenic	FCER2(dist=3910),CLEC4G(dist=14043)	NO	NO
21	7962817	7962842	21	7962817	7962842	0.892577	26	Type I	ncRNA intronic	LOC105603971	MIRb	SINE
5	15738331	15738357	5	15738331	15738357	0.829074	27	Type I	intronic	MLLT1	NO	NO
5	15889226	15889357	5	15889226	15889396	4.25317	132	Type II	intergenic	ACSBG2(dist=71594),RFX2(dist=8609)	NO	NO
5	18436758	18436772	5	18436732	18436772	4.31998	15	Type II	upstream	SLC39A3	NO	NO
5	19368899	19368938	5	19368899	19368944	0.871609	40	Type I	intronic	RAD50	NO	NO
5	23393643	23393646	5	23393643	23393703	5.6684	4	Type II	intergenic	SLC12A2(dist=41240),LOC105608687(dist=107426)	NO	NO
5	23507457	23507623	5	23507457	23507623	5.81246	167	Type II	intronic	LOC105608687	NO	NO
21	28861866	28861870	21	28861866	28861894	0.861862	5	Type I	intronic	DCPS	MIRb	SINE
5	26172783	26173109	5	26172783	26173218	4.00241	327	Type II	ncRNA intronic	LOC105615239	NO	NO
3	13327522	13327576	3	13327522	13327598	5.67408	55	Type II	intergenic	PTGS1(dist=6930),MRRF(dist=29863)	MLT1K	LTR
5	35463818	35463846	5	35463818	35463846	0.865	29	Type I	intronic	CDHR2	NO	NO
5	40575929	40575990	5	40575875	40575990	8.40134	62	Type II	intergenic	POLRMT(dist=3933),FGF22(dist=6112)	NO	NO
5	41914883	41914929	5	41914883	41914929	7.12195	47	Type II	intergenic	ZCCHC10(dist=17089),HSPA4(dist=9493)	NO	NO
3	33998065	33998149	3	33998065	33998149	6.42623	85	Type II	intronic	PREB	MLT1G1	LTR
3	36606574	36606690	3	36606574	36606723	6.04209	117	Type II	intergenic	ALK(dist=41986),LOC105613145(dist=175636)	MLT2B1	LTR
5	44114214	44114320	5	44114214	44114320	4.30842	107	Type II	intronic	LOC101104574	NO	NO
5	44921131	44921189	5	44921116	44921189	5.22382	59	Type II	intergenic	SMAD5(dist=11656),LOC105607056(dist=17076)	NO	NO
3	43249965	43250138	3	43249762	43250138	4.99304	174	Type II	intergenic	LOC105608151(dist=7479),LOC105608150(dist=100110)	MLT1L	LTR
5	47074104	47074243	5	47074072	47074378	4.03841	140	Type II	intronic	LOC106991168	NO	NO
5	48175762	48175855	5	48175762	48175855	7.52986	94	Type II	intronic	CXXC5	NO	NO
5	48265939	48265986	5	48265939	48265986	0.749958	48	Type I	intergenic	CXXC5(dist=70175),PSD2(dist=16808)	NO	NO
5	50447487	50447519	5	50447487	50447585	5.96047	33	Type II	intergenic	GNPDA1(dist=63110),NDFIP1(dist=11252)	NO	NO
5	52016864	52016897	5	52016864	52016897	0.752559	34	Type I	intergenic	NR3C1(dist=239372),LOC101106845(dist=401460)	NO	NO
5	52305243	52305263	5	52305243	52305299	5.45896	21	Type II	intergenic	NR3C1(dist=527751),LOC101106845(dist=113094)	NO	NO
5	53018793	53019216	5	53018793	53019216	5.1228	424	Type II	intergenic	KCTD16(dist=64454),LOC101107600(dist=473309)	NO	NO
5	54626016	54626072	5	54626016	54626234	5.66126	57	Type II	ncRNA intronic	LOC105606685	NO	NO
5	55123608	55123655	5	55123561	55123655	4.07177	48	Type II	intergenic	GPR151(dist=29678),LOC106991175(dist=18708)	NO	NO
5	58024886	58024955	5	58024886	58025197	8.15924	70	Type II	intronic	ABLIM3	NO	NO
3	142410167	142410187	3	142410161	142410187	4.65801	21	Type II	intronic	TMEM117	MLT1F	LTR
5	58276106	58276189	5	58276106	58276205	4.25077	84	Type II	intergenic	MIR143(dist=27463),LOC105606709(dist=16372)	NO	NO
5	59409978	59410040	5	59409978	59410040	8.86711	63	Type II	intronic	SYNPO	NO	NO
21	31831822	31831839	21	31831797	31831839	0.746558	18	Type I	intronic	BARX2	Bov-tA2	SINE
3	150636473	150636489	3	150636244	150636489	5.34706	17	Type II	intronic	CPM	MamGypsy2-I	LTR
5	64079307	64079402	5	64079307	64079498	0.630156	96	Type I	intergenic	MRPL22(dist=472254),LOC105615290(dist=294225)	NO	NO
5	65071573	65071835	5	65071573	65071917	4.95277	263	Type II	ncRNA exonic	LOC105615293	NO	NO
5	69309542	69309642	5	69309466	69309734	7.98118	101	Type II	intergenic	PTTG1(dist=42901),LOC105611084(dist=50269)	NO	NO
5	72943421	72943610	5	72943421	72943742	4.21342	190	Type II	intergenic	MAT2B(dist=486491),LOC105606744(dist=597064)	NO	NO
5	73054500	73054840	5	73054392	73054931	4.21713	341	Type II	intergenic	MAT2B(dist=597570),LOC105606744(dist=485834)	NO	NO
22	19517854	19517933	22	19517854	19517933	0.821512	80	Type I	intronic	CNNM1	MIR3	SINE
5	76442313	76442349	5	76442271	76442349	4.14132	37	Type II	intronic	LOC106990422	NO	NO
5	77570301	77570353	5	77570246	77570353	4.47883	53	Type II	ncRNA intronic	LOC105606741	NO	NO
5	85757435	85757470	5	85757060	85757470	5.06685	36	Type II	intergenic	LOC105607442(dist=41488),LOC105615321(dist=46215)	NO	NO
4	31411449	31411679	4	31411423	31411679	7.02272	231	Type II	intergenic	IL6(dist=7526),FAM126A(dist=143333)	MER68	LTR
5	104871066	104871107	5	104871066	104871107	0.847857	42	Type I	intergenic	FBXL17(dist=250566),FER(dist=86458)	NO	NO
6	15273009	15273025	6	15273009	15273070	4.56172	17	Type II	intronic	ELOVL6	NO	NO
6	15483622	15483623	6	15483622	15484024	8.71567	2	Type II	intronic	EGF	NO	NO
23	30671485	30671502	23	30671485	30671525	0.910857	18	Type I	intronic	KCTD1	CHRL	SINE
6	20128024	20128173	6	20128024	20128194	6.5349	150	Type II	intergenic	LOC105612165(dist=43280),CXXC4(dist=664697)	NO	NO
6	20315370	20315564	6	20315370	20315778	5.69561	195	Type II	intergenic	LOC105612165(dist=230626),CXXC4(dist=477306)	NO	NO
6	20315590	20315678	6	20315370	20315778	5.69561	89	Type II	intergenic	LOC105612165(dist=230846),CXXC4(dist=477192)	NO	NO
6	25540383	25540524	6	25540339	25540607	5.58417	142	Type II	intronic	EIF4E	NO	NO
6	29509173	29509397	6	29509082	29509398	9.64183	225	Type II	intergenic	BMPR1B(dist=47513),PDLIM5(dist=331582)	NO	NO
6	29516295	29516393	6	29516233	29516393	8.69114	99	Type II	intergenic	BMPR1B(dist=54635),PDLIM5(dist=324586)	NO	NO
5	58103485	58103527	5	58103415	58103527	6.66693	43	Type II	ncRNA intronic	LOC105606707	MLT1K	LTR
6	29991710	29991760	6	29991710	29991760	8.89615	51	Type II	intronic	PDLIM5	NO	NO
6	30042513	30042833	6	30042513	30042883	5.30629	321	Type II	intronic	PDLIM5	NO	NO
6	36574134	36574203	6	36574005	36574203	6.47638	70	Type II	intronic	SPP1	LTR41C	LTR
7	61380490	61380507	7	61380490	61380507	6.45378	18	Type II	intergenic	LOC101112984(dist=46650),LOC101113241(dist=354668)	ERV3-16A3_I-int	LTR
6	33489707	33489724	6	33489681	33489724	0.742727	18	Type I	intronic	CCSER1	NO	NO
6	34882426	34882621	6	34882335	34882701	10.0233	196	Type II	intronic	SNCA	NO	NO
6	35617429	35617510	6	35617341	35617552	4.44513	82	Type II	intronic	FAM13A	NO	NO
6	35703342	35703431	6	35703256	35703431	6.04649	90	Type II	intronic	FAM13A	NO	NO
6	36515900	36515964	6	36515890	36515964	5.55548	65	Type II	intronic	PKD2	NO	NO
7	74715942	74715977	7	74715942	74716062	4.26389	36	Type II	intergenic	FUT8(dist=33834),LOC105607019(dist=134248)	MLT1F2	LTR
6	36670545	36670706	6	36670540	36671134	7.63476	162	Type II	intergenic	SPP1(dist=84260),MEPE(dist=60707)	NO	NO
6	43155162	43155384	6	43155162	43155413	4.09265	223	Type II	intergenic	LOC101103396(dist=965125),PPARGC1A(dist=2014)	NO	NO
6	44025415	44025535	6	44025415	44025714	4.16391	121	Type II	intergenic	DHX15(dist=53742),LOC106991213(dist=37283)	NO	NO
6	44247788	44247854	6	44247788	44247854	7.1244	67	Type II	intronic	CCDC149	NO	NO
6	44529266	44529409	6	44529266	44529409	5.50635	144	Type II	intergenic	SEPSECS(dist=7062),PI4K2B(dist=59397)	NO	NO
2	41343340	41343486	2	41343340	41343486	0.75451	147	Type I	intergenic	ADAM28(dist=81016),LOC106990472(dist=281142)	(CCTCTC)n	Simple repeat
6	45960461	45960821	6	45960399	45960994	4.62614	361	Type II	intergenic	TBC1D19(dist=9834),STIM2(dist=149672)	NO	NO
9	54609175	54609233	9	54609175	54609243	0.729942	59	Type I	intergenic	PKIA(dist=48400),ZC2HC1A(dist=1507)	(CATAA)n	Simple repeat
18	20688614	20688645	18	20688614	20688645	0.788438	32	Type I	intergenic	LOC101103352(dist=57192),SEMA4B(dist=5428)	(AC)n	Simple repeat
6	57641627	57641647	6	57641485	57641647	4.40804	21	Type II	intergenic	TBC1D1(dist=310311),LOC105609125(dist=76957)	NO	NO
6	59480791	59480831	6	59480791	59480831	6.78202	41	Type II	intergenic	RBM47(dist=34087),NSUN7(dist=64610)	NO	NO
6	61972181	61972226	6	61972166	61972226	0.802066	46	Type I	intergenic	GRXCR1(dist=268671),LOC101111286(dist=423876)	NO	NO
1	42705885	42705949	1	42705881	42705949	0.701768	65	Type I	intergenic	SERBP1(dist=113503),GADD45A(dist=138682)	LTR16A	LTR
6	67493870	67493898	6	67493849	67493898	0.6966	29	Type I	intronic	CWH43	NO	NO
6	67493904	67493936	6	67493904	67493936	0.848727	33	Type I	intronic	CWH43	NO	NO
6	67600738	67600782	6	67600738	67600782	0.7272	45	Type I	intronic	DCUN1D4	NO	NO
6	67600792	67600871	6	67600792	67600940	0.64447	80	Type I	intronic	DCUN1D4	NO	NO
6	69291697	69291813	6	69291697	69292070	5.16042	117	Type II	intergenic	LNX1(dist=251579),CHIC2(dist=155731)	NO	NO
6	70008904	70008945	6	70008904	70008945	4.89586	42	Type II	intergenic	LOC105613064(dist=145720),KIT(dist=59633)	NO	NO
6	70243670	70243686	6	70243656	70243686	0.86571	17	Type I	intergenic	KIT(dist=91345),LOC101116147(dist=111748)	NO	NO
8	21940990	21940999	8	21940990	21941035	4.3659	10	Type II	intergenic	LOC105612587(dist=46542),LOC105615843(dist=55355)	MLT1H	LTR
6	70974302	70974346	6	70974302	70974346	6.46046	45	Type II	intronic	NMU	NO	NO
6	72039499	72039527	6	72039499	72039533	0.7568	29	Type I	ncRNA intronic	LOC101110332	NO	NO
6	72948656	72948851	6	72948644	72948851	5.60686	196	Type II	intergenic	IGFBP7(dist=583238),LOC101118699(dist=510350)	NO	NO
6	83498815	83498950	6	83498815	83498950	4.37869	136	Type II	intronic	TMPRSS11A	NO	NO
6	88627372	88627474	6	88627372	88627474	6.58751	103	Type II	intergenic	LOC105615523(dist=28806),LOC101104661(dist=8952)	NO	NO
6	88753638	88753883	6	88753602	88753883	5.591	246	Type II	intronic	MTHFD2L	NO	NO
6	88858716	88858766	6	88858716	88858796	0.66761	51	Type I	intergenic	EPGN(dist=33652),EREG(dist=25696)	NO	NO
6	90097285	90097328	6	90096964	90097328	4.60969	44	Type II	intergenic	G3BP2(dist=10654),USO1(dist=39318)	NO	NO
6	90709268	90709299	6	90709268	90709299	4.26411	32	Type II	intergenic	SCARB2(dist=26274),FAM47E(dist=16679)	NO	NO
6	90931798	90931819	6	90931798	90931819	0.584182	22	Type I	intronic	SHROOM3	NO	NO
6	91300291	91300384	6	91300291	91300384	4.99793	94	Type II	intergenic	SOWAHB(dist=4297),SEPT11(dist=86109)	NO	NO
6	92139248	92139324	6	92139248	92139363	4.07409	77	Type II	intronic	MRPL1	NO	NO
6	92169246	92169469	6	92169246	92169469	6.10129	224	Type II	intronic	MRPL1	NO	NO
1	175571254	175571319	1	175571254	175571319	0.64547	66	Type I	intronic	CCDC80	MER74B	LTR
2	7361328	7361380	2	7361328	7361380	0.767226	53	Type I	intronic	PAPPA	ARLTR2	LTR
2	35422957	35423065	2	35422957	35423065	0.743202	109	Type I	intergenic	SLC28A3(dist=108507),LOC101117048(dist=104019)	ARLTR2	LTR
6	96443629	96443652	6	96443629	96443652	5.88077	24	Type II	ncRNA intronic	LOC105609536	NO	NO
6	100584717	100584726	6	100584717	100584781	0.715292	10	Type I	intronic	MAPK10	NO	NO
8	48148532	48148558	8	48148532	48148558	9.11083	27	Type II	downstream	LOC105609771	LTR81A	LTR
6	101388346	101388531	6	101388309	101388531	4.74664	186	Type II	intronic	AFF1	NO	NO
8	67049058	67049179	8	67048963	67049179	4.91501	122	Type II	intergenic	ADGRG6(dist=256773),HIVEP2(dist=8685)	MLT1J2	LTR
6	101465179	101465237	6	101465179	101465237	5.03976	59	Type II	intronic	AFF1	NO	NO
2	37154977	37154990	2	37154977	37155011	0.742971	14	Type I	intronic	UBAP1	MER77B	LTR
8	81875952	81876040	8	81875952	81876040	8.78961	89	Type II	intergenic	LOC105615939(dist=116764),RSPH3(dist=19237)	LTR78	LTR
6	112518811	112518893	6	112518811	112518893	8.46622	83	Type II	downstream	LOC105608279	NO	NO
7	630700	630780	7	630700	630780	5.94077	81	Type II	intronic	MCC	NO	NO
7	5119583	5119667	7	5119583	5119667	5.3002	85	Type II	intronic	CPLX2	NO	NO
7	5438180	5438230	7	5438180	5438230	0.551608	51	Type I	intergenic	SFXN1(dist=3238),DRD1(dist=36226)	NO	NO
7	7488913	7489063	7	7488854	7489063	4.35573	151	Type II	intronic	IQGAP2	NO	NO
9	50733081	50733198	9	50733000	50733233	5.73611	118	Type II	intergenic	GDAP1(dist=366153),PI15(dist=134885)	MLT1J-int	LTR
9	60787285	60787288	9	60787233	60787288	4.97759	4	Type II	intergenic	LOC105610475(dist=19680),TRPS1(dist=563232)	LTR88b	LTR
7	11982135	11982159	7	11982135	11982159	5.58547	25	Type II	intronic	PARP16	NO	NO
7	12333293	12333380	7	12333293	12333380	0.675424	88	Type I	intronic	SLC24A1	NO	NO
7	12971067	12971086	7	12971067	12971106	0.774125	20	Type I	intergenic	MEGF11(dist=111541),DIS3L(dist=2617)	NO	NO
7	13452093	13452196	7	13452093	13452196	4.14974	104	Type II	intergenic	SMAD6(dist=45966),LOC105615622(dist=307837)	NO	NO
7	16143938	16144095	7	16143938	16144239	5.27638	158	Type II	intergenic	RPLP1(dist=10439),LOC105611450(dist=8696)	NO	NO
7	17403997	17404041	7	17403997	17404387	4.42543	45	Type II	intronic	UACA	NO	NO
7	17914941	17914969	7	17914941	17915052	6.44446	29	Type II	intronic	THSD4	NO	NO
7	18125627	18125696	7	18125588	18125827	6.30492	70	Type II	intronic	THSD4	NO	NO
7	18802794	18802812	7	18802794	18802912	4.10962	19	Type II	intronic	LOC101110145	NO	NO
7	19676859	19676964	7	19676859	19676966	5.56203	106	Type II	intronic	NEO1	NO	NO
7	21478249	21478279	7	21478249	21478428	8.82314	31	Type II	intronic	AJUBA	NO	NO
7	21823379	21823404	7	21823379	21823404	7.22812	26	Type II	downstream	LOC105613071	NO	NO
2	169883554	169883596	2	169883554	169883596	0.788326	43	Type I	intergenic	LOC101102371(dist=3345),LOC105609736(dist=361329)	MER21C	LTR
2	208840223	208840261	2	208840170	208840261	0.782413	39	Type I	ncRNA intronic	LOC105610416	MLT1B	LTR
7	25393902	25393915	7	25393902	25393940	0.782615	14	Type I	intronic	KATNBL1	NO	NO
7	26271166	26271195	7	26270978	26271195	5.7904	30	Type II	intronic	RYR3	NO	NO
7	26760759	26760791	7	26760651	26760791	4.11538	33	Type II	intronic	FMN1	NO	NO
2	234703247	234703272	2	234703247	234703272	0.703615	26	Type I	intergenic	PTP4A2(dist=36411),SPOCD1(dist=38935)	MER74B	LTR
7	31201071	31201140	7	31201071	31201140	8.11368	70	Type II	intergenic	RASGRP1(dist=30716),C7H15orf54(dist=673806)	NO	NO
7	32773071	32773243	7	32773071	32773243	5.56569	173	Type II	intergenic	BMF(dist=5482),BUB1B(dist=15131)	NO	NO
7	32782642	32782719	7	32782576	32782719	4.10806	78	Type II	intergenic	BMF(dist=15053),BUB1B(dist=5655)	NO	NO
7	33319932	33319953	7	33319932	33319962	4.04752	22	Type II	intronic	DNAJC17	NO	NO
7	33481956	33481960	7	33481640	33481960	5.29158	5	Type II	upstream	CHAC1	NO	NO
4	59965213	59965264	4	59965213	59965264	0.698519	52	Type I	intronic	ELMO1	ARLTR2	LTR
9	76150443	76150573	9	76150443	76150573	4.35554	131	Type II	intergenic	PABPC1(dist=20477),SNX31(dist=40533)	MLT1J	LTR
7	43987085	43987159	7	43987071	43987159	4.16073	75	Type II	intergenic	TRNAS-GGA(dist=5460),TPM1(dist=9913)	NO	NO
7	44031253	44031433	7	44031253	44031441	5.14734	181	Type II	intergenic	TPM1(dist=4692),TLN2(dist=218021)	NO	NO
7	48130733	48130772	7	48130733	48130772	0.81775	40	Type I	intronic	MYO1E	NO	NO
7	48213874	48213932	7	48213874	48213932	0.556293	59	Type I	intronic	RNF111	NO	NO
5	14244780	14244806	5	14244780	14244806	0.573333	27	Type I	intronic	EVI5L	MER74B	LTR
7	54826516	54826774	7	54826516	54826843	4.38603	259	Type II	intronic	MYO5A	NO	NO
7	55178039	55178049	7	55178039	55178088	8.73554	11	Type II	ncRNA exonic	LOC101106777	NO	NO
10	36821120	36821222	10	36821120	36821222	8.92457	103	Type II	intergenic	RNF17(dist=4147),ATP12A(dist=3571)	LTR37A	LTR
10	53036778	53036811	10	53036778	53036896	4.20432	34	Type II	intergenic	MYCBP2(dist=185129),SCEL(dist=68384)	MLT1J2	LTR
7	61879491	61879542	7	61879491	61879542	0.696885	52	Type I	intergenic	LOC105615726(dist=1763),SLC30A4(dist=22714)	NO	NO
6	92898509	92898510	6	92898460	92898510	0.687569	2	Type I	intronic	ANXA3	ARLTR2	LTR
7	62020429	62020448	7	62020429	62020448	5.42959	20	Type II	intergenic	SPATA5L1(dist=17588),GATM(dist=21968)	NO	NO
11	10549399	10549436	11	10549210	10549436	5.76475	38	Type II	intergenic	LOC105616290(dist=101662),MED13(dist=32404)	MLT1M	LTR
7	67749145	67749170	7	67749145	67749170	0.846308	26	Type I	intergenic	KIAA0586(dist=41850),DACT1(dist=31484)	NO	NO
6	92898611	92898639	6	92898570	92898639	0.695157	29	Type I	intronic	ANXA3	ARLTR2	LTR
7	70506672	70506695	7	70506672	70506695	0.797125	24	Type I	intronic	PRKCH	NO	NO
7	70557131	70557179	7	70557131	70557179	8.63129	49	Type II	intronic	PRKCH	NO	NO
7	70586480	70586498	7	70586480	70586575	5.92363	19	Type II	intronic	PRKCH	NO	NO
11	26343621	26343852	11	26343577	26343923	6.93712	232	Type II	ncRNA exonic	LOC105607814	MLT1H	LTR
7	73611964	73612007	7	73611964	73612014	0.701902	44	Type I	intergenic	PPP1R36(dist=30560),PLEKHG3(dist=93121)	NO	NO
7	73826045	73826099	7	73826045	73826125	6.93434	55	Type II	intergenic	SPTB(dist=3828),CHURC1(dist=80996)	NO	NO
7	74054977	74055014	7	74054977	74055014	0.723395	38	Type I	ncRNA exonic	LOC106991289	NO	NO
7	74207094	74207210	7	74207094	74207210	0.65392	117	Type I	intergenic	MAX(dist=123254),LOC101111101(dist=30626)	ARLTR2	LTR
7	74290825	74290862	7	74290825	74290862	0.795395	38	Type I	intergenic	LOC101111101(dist=52120),FUT8(dist=77024)	NO	NO
11	41931360	41931431	11	41931360	41931431	4.59145	72	Type II	intergenic	STAT3(dist=49914),PTRF(dist=6704)	MLT1K	LTR
7	76716585	76716603	7	76716585	76716603	4.24863	19	Type II	intronic	RAD51B	NO	NO
7	77987598	77987689	7	77987547	77987689	5.00539	92	Type II	intronic	GALNT16	NO	NO
11	47327800	47327905	11	47327692	47327905	4.30306	106	Type II	intronic	MAP3K3	LTR67B	LTR
7	79885698	79885705	7	79885669	79885705	0.730027	8	Type I	intronic	SIPA1L1	NO	NO
7	81813523	81813529	7	81813523	81813570	0.625125	7	Type I	intronic	HEATR4	NO	NO
7	83025673	83025740	7	83025673	83025740	4.47418	68	Type II	intronic	RPS6KL1	NO	NO
7	83325159	83325410	7	83325052	83325410	5.10149	252	Type II	ncRNA exonic	LOC105606508	NO	NO
7	88859945	88860137	7	88859872	88860246	8.25351	193	Type II	intronic	CEP128	NO	NO
12	50075220	50075343	12	50075220	50075412	4.22515	124	Type II	intergenic	EFHD2(dist=8232),FHAD1(dist=2396)	MLT1H2	LTR
8	6497962	6498086	8	6497962	6498086	4.96383	125	Type II	intronic	SH3BGRL2	NO	NO
8	7176951	7177082	8	7176928	7177204	6.77071	132	Type II	ncRNA exonic	LOC105615815	NO	NO
8	7177200	7177204	8	7176928	7177204	6.77071	5	Type II	ncRNA exonic	LOC105615815	NO	NO
8	9494455	9494521	8	9494455	9494521	0.560269	67	Type I	intergenic	TPBG(dist=142619),LOC106991297(dist=174669)	NO	NO
8	14242052	14242129	8	14242011	14242129	5.55556	78	Type II	intronic	NKAIN2	NO	NO
8	15577267	15577391	8	15577267	15577391	4.66964	125	Type II	intronic	PKIB	NO	NO
8	62530730	62530763	8	62530697	62530763	0.536358	34	Type I	intergenic	OLIG3(dist=183758),LOC105608892(dist=64319)	LTR101_Mam	LTR
8	88775299	88775322	8	88775299	88775322	0.781083	24	Type I	intergenic	LOC106991306(dist=99609),LOC106991305(dist=34732)	MLT2D	LTR
8	16714455	16714671	8	16714455	16714671	8.75676	217	Type II	intergenic	LOC105612144(dist=35240),GJA1(dist=86455)	NO	NO
8	19717830	19717943	8	19717774	19717943	7.91667	114	Type II	intronic	SLC35F1	NO	NO
8	19747379	19747428	8	19747379	19747428	0.62422	50	Type I	intronic	SLC35F1	NO	NO
13	4520865	4520886	13	4520865	4520886	3.95496	22	Type II	intergenic	TRNAV-UAC(dist=418702),BTBD3(dist=336982)	MLT1E1A	LTR
13	12416086	12416152	13	12416086	12416152	7.56	67	Type II	intergenic	TRNAE-UUC(dist=300485),LOC105610814(dist=201771)	LTR105_Mam	LTR
8	25882774	25882809	8	25882767	25882809	6.02708	36	Type II	intergenic	LOC105615848(dist=5161),TRAF3IP2(dist=26300)	NO	NO
8	25961276	25961668	8	25961231	25961700	9.85336	393	Type II	intergenic	TRAF3IP2(dist=5053),LOC105609600(dist=5085)	NO	NO
13	22385780	22385919	13	22385780	22385919	6.03362	140	Type II	intergenic	LOC105616668(dist=51435),TRNAN-GUU(dist=14319)	MLT1H2-int	LTR
8	30270909	30270995	8	30270909	30270995	6.21798	87	Type II	intergenic	LOC106991312(dist=41785),QRSL1(dist=82720)	NO	NO
8	30580192	30580276	8	30580192	30580276	6.11103	85	Type II	intronic	AIM1	NO	NO
8	30614721	30614724	8	30614721	30614754	0.783059	4	Type I	intronic	AIM1	NO	NO
14	37232651	37232711	14	37232651	37232711	3.99015	61	Type II	intergenic	LOC105606377(dist=215554),LOC106991598(dist=62447)	MLT1H	LTR
8	31480768	31480944	8	31480713	31481257	5.18211	177	Type II	intergenic	LOC101110517(dist=392443),PREP(dist=103437)	NO	NO
8	31865002	31865078	8	31865002	31865161	4.53868	77	Type II	intergenic	PREP(dist=86863),POPDC3(dist=43107)	NO	NO
8	35381223	35381401	8	35381223	35381401	5.25271	179	Type II	intronic	GRIK2	NO	NO
8	40180112	40180245	8	40180112	40180245	4.79462	134	Type II	intergenic	GPR63(dist=124182),FHL5(dist=25915)	NO	NO
8	46631474	46631833	8	46631426	46631833	5.2359	360	Type II	intergenic	LOC101107795(dist=154777),LOC105612030(dist=80501)	NO	NO
8	47227603	47227652	8	47227603	47227652	6.30061	50	Type II	ncRNA intronic	LOC106991313	NO	NO
8	47227726	47227743	8	47227726	47227831	4.47112	18	Type II	ncRNA intronic	LOC106991313	NO	NO
16	24395783	24395806	16	24395783	24395806	9.89539	24	Type II	intergenic	LOC101118133(dist=9586),LOC105602537(dist=190712)	LTR88c	LTR
16	35701112	35701140	16	35701097	35701140	4.32928	29	Type II	intergenic	LOC105602573(dist=92393),LIFR(dist=101560)	ARLTR2	LTR
8	47646834	47646863	8	47646834	47646863	0.8447	30	Type I	intergenic	LYRM2(dist=2531),ANKRD6(dist=2021)	NO	NO
16	41406663	41406718	16	41406663	41406764	8.51216	56	Type II	intronic	PDZD2	LTR83	LTR
8	48178067	48178246	8	48178008	48178246	9.37456	180	Type II	ncRNA exonic	LOC105609771	NO	NO
9	23869102	23869122	9	23869088	23869122	0.498229	21	Type I	intergenic	GSDMC(dist=161065),LOC101122703(dist=226824)	LTR37A	LTR
8	59248570	59248576	8	59248488	59248603	9.15635	7	Type II	intergenic	SLC2A12(dist=77972),SGK1(dist=6113)	NO	NO
8	59694401	59694744	8	59694348	59694744	5.79791	344	Type II	intergenic	LOC105612655(dist=119309),LOC101120251(dist=186860)	NO	NO
8	59759083	59759136	8	59758917	59759136	5.34166	54	Type II	intergenic	LOC105612655(dist=183991),LOC101120251(dist=122468)	NO	NO
16	51816445	51816522	16	51816445	51816522	5.21126	78	Type II	intergenic	CDH12(dist=384073),LOC101118641(dist=412903)	LTR86C	LTR
17	16289368	16289386	17	16289238	16289386	5.32222	19	Type II	intergenic	ZNF330(dist=58885),RNF150(dist=25021)	MLT1J2	LTR
8	61504671	61504718	8	61504535	61504718	4.59466	48	Type II	intergenic	TRNAG-CCC(dist=19886),MAP3K5(dist=6586)	NO	NO
8	62470513	62470628	8	62470513	62470628	5.5227	116	Type II	intergenic	OLIG3(dist=123541),LOC105608892(dist=124454)	NO	NO
18	15356457	15356520	18	15356457	15356520	5.35449	64	Type II	intergenic	TRNAE-UUC(dist=13368),TRNAY-GUA(dist=12172)	MLT1F-int	LTR
11	40881762	40881789	11	40881762	40881789	0.851036	28	Type I	intergenic	LOC101114537(dist=3701),LOC105616373(dist=2120)	MLT1F2	LTR
8	62595220	62595282	8	62595220	62595282	4.1285	63	Type II	ncRNA exonic	LOC105608892	NO	NO
11	41497199	41497264	11	41497186	41497264	0.783468	66	Type I	intronic	ACLY	MER21C	LTR
8	62867927	62867941	8	62867821	62867941	4.15156	15	Type II	intronic	PERP	NO	NO
8	63264865	63264932	8	63264865	63264932	5.33884	68	Type II	intergenic	NHSL1(dist=25189),CCDC28A(dist=242476)	NO	NO
8	64026735	64026959	8	64026585	64027039	4.65092	225	Type II	ncRNA intronic	LOC105608886	NO	NO
8	64124345	64124488	8	64124173	64124488	4.55954	144	Type II	intergenic	LOC105608886(dist=82734),TRNAH-GUG(dist=854658)	NO	NO
19	13467554	13467616	19	13467554	13467641	4.06454	63	Type II	intergenic	LOC105603383(dist=144178),LOC101114981(dist=98596)	MamGypLTR3	LTR
8	67608894	67608985	8	67608894	67608985	7.07041	92	Type II	intronic	AIG1	NO	NO
19	23541694	23541697	19	23541542	23541697	7.30762	4	Type II	intronic	CNTN4	MER68	LTR
8	72519534	72519564	8	72519365	72519564	5.57996	31	Type II	intronic	SASH1	NO	NO
11	41497276	41497317	11	41497276	41497317	0.78181	42	Type I	intronic	ACLY	MER21C	LTR
8	74320741	74320773	8	74320741	74320773	5.21711	33	Type II	intergenic	IYD(dist=216141),PLEKHG1(dist=49228)	NO	NO
8	76075072	76075102	8	76075072	76075102	6.60338	31	Type II	intronic	SYNE1	NO	NO
8	78318437	78318457	8	78318433	78318457	6.19821	21	Type II	intergenic	NONE(dist=NONE),TIAM2(dist=1026)	NO	NO
13	7766358	7766384	13	7766358	7766392	0.7326	27	Type I	intronic	MACROD2	MLT1J2	LTR
8	79938660	79938718	8	79938660	79938718	4.82142	59	Type II	intergenic	LOC105609009(dist=201293),ARID1B(dist=99258)	NO	NO
20	11681108	11681125	20	11681092	11681125	4.23281	18	Type II	intergenic	MDGA1(dist=81239),LOC105603686(dist=32484)	MER21B	LTR
8	83072478	83072512	8	83072456	83072512	4.90926	35	Type II	intronic	SLC22A3	NO	NO
25	15204631	15204730	25	15204631	15204730	5.80329	100	Type II	intronic	SLC16A9	MLT2C1	LTR
14	37232581	37232595	14	37232572	37232595	0.732208	15	Type I	intergenic	LOC105606377(dist=215484),LOC106991598(dist=62563)	MLT1H	LTR
8	89070324	89070352	8	89070324	89070352	0.910103	29	Type I	intergenic	LOC105615949(dist=64971),DACT2(dist=1869)	NO	NO
9	2770777	2770778	9	2770777	2770980	4.53272	2	Type II	intergenic	MIR30A(dist=38821),OGFRL1(dist=82148)	NO	NO
9	3539394	3539458	9	3539394	3539458	6.90093	65	Type II	intronic	SMAP1	NO	NO
9	3818815	3819033	9	3818815	3819033	5.52948	219	Type II	intergenic	FAM135A(dist=16730),LOC106991332(dist=103795)	NO	NO
9	12970836	12970990	9	12970836	12970994	9.94713	155	Type II	ncRNA intronic	LOC105614210	NO	NO
26	31498574	31498679	26	31498574	31498679	6.77513	106	Type II	intergenic	LOC105605231(dist=33866),TRNAE-UUC(dist=74834)	GA-rich	Low complexity
1	11985884	11986096	1	11985884	11986394	7.11429	213	Type II	intergenic	GRIK3(dist=353262),LOC105603244(dist=61009)	L2d2	LINE
9	19909138	19909206	9	19909049	19909206	9.43963	69	Type II	intergenic	LOC106990621(dist=78008),MIR30D(dist=27903)	NO	NO
14	53469968	53470009	14	53469968	53470009	0.550167	42	Type I	intergenic	ZNF541(dist=9799),LOC105608442(dist=16264)	MLT1H	LTR
17	34024957	34024972	17	34024957	34024981	0.8442	16	Type I	intergenic	LOC105602800(dist=6659),SPATA5(dist=51452)	MLT1M	LTR
1	17199186	17199187	1	17199186	17199221	5.78929	2	Type II	intergenic	SLC2A1(dist=32681),LOC101103614(dist=145909)	L1ME1	LINE
1	85710523	85710582	1	85710523	85710652	5.31034	60	Type II	intronic	SORT1	L2b	LINE
9	27478229	27478427	9	27478162	27478544	8.87863	199	Type II	intergenic	LOC101104157(dist=686975),TRIB1(dist=69498)	NO	NO
9	27861947	27862024	9	27861891	27862024	5.72255	78	Type II	intronic	KIAA0196	NO	NO
18	59965351	59965456	18	59965351	59965461	0.69136	106	Type I	intergenic	AK7(dist=8878),PAPOLA(dist=2224)	ARLTR2	LTR
1	91025508	91025544	1	91025508	91025544	5.50825	37	Type II	intronic	DENND2C	L1ME2	LINE
9	29758022	29758182	9	29758022	29758182	6.02705	161	Type II	intergenic	ZHX2(dist=133015),LOC101110068(dist=921311)	NO	NO
9	31965551	31965562	9	31965521	31965562	4.87055	12	Type II	intronic	SPIDR	NO	NO
9	31992165	31992337	9	31992165	31992337	6.30563	173	Type II	intronic	SPIDR	NO	NO
9	32543142	32543168	9	32543142	32543168	0.881889	27	Type I	intergenic	TRNAR-CCU(dist=31783),EFCAB1(dist=8494)	NO	NO
9	32543207	32543314	9	32543207	32543314	0.770806	108	Type I	intergenic	TRNAR-CCU(dist=31848),EFCAB1(dist=8348)	NO	NO
9	32678301	32678315	9	32678266	32678315	0.6691	15	Type I	intergenic	SNAI2(dist=1897),C9H8orf22(dist=35019)	NO	NO
9	32678351	32678413	9	32678351	32678413	0.72427	63	Type I	intergenic	SNAI2(dist=1947),C9H8orf22(dist=34921)	NO	NO
9	32678420	32678422	9	32678420	32678458	0.727564	3	Type I	intergenic	SNAI2(dist=2016),C9H8orf22(dist=34912)	NO	NO
1	207849942	207850113	1	207849942	207850113	6.99999	172	Type II	ncRNA intronic	LOC106990880	L2d2	LINE
9	33229853	33230088	9	33229853	33230088	7.26691	236	Type II	intronic	SNTG1	NO	NO
9	33454308	33454357	9	33454308	33454357	6.87982	50	Type II	intergenic	SNTG1(dist=28225),LOC101106180(dist=83378)	NO	NO
9	33592507	33592535	9	33592507	33592535	7.86138	29	Type II	ncRNA intronic	LOC101106180	NO	NO
9	37187501	37187560	9	37187501	37187560	6.35025	60	Type II	intergenic	FAM110B(dist=20777),UBXN2B(dist=132704)	NO	NO
9	37284394	37284421	9	37284394	37284421	0.491393	28	Type I	intergenic	FAM110B(dist=117670),UBXN2B(dist=35843)	NO	NO
9	37663232	37663424	9	37663217	37663455	7.80183	193	Type II	intergenic	LOC106991340(dist=7914),TOX(dist=3441)	NO	NO
9	37663495	37663623	9	37663458	37663900	6.49627	129	Type II	intergenic	LOC106991340(dist=8177),TOX(dist=3242)	NO	NO
9	37962992	37963086	9	37962563	37963156	4.27306	95	Type II	intronic	TOX	NO	NO
9	37964759	37964950	9	37964658	37965032	4.22206	192	Type II	intronic	TOX	NO	NO
9	38214408	38214503	9	38214139	38214677	6.71807	96	Type II	intergenic	TOX(dist=238308),CA8(dist=435229)	NO	NO
9	39068002	39068094	9	39068002	39068094	4.79398	93	Type II	intronic	CHD7	NO	NO
9	39255007	39255129	9	39254966	39255138	6.3624	123	Type II	intergenic	LOC105616029(dist=8265),LOC101111378(dist=120160)	NO	NO
9	39260949	39261064	9	39260916	39261075	7.8871	116	Type II	intergenic	LOC105616029(dist=14207),LOC101111378(dist=114225)	NO	NO
9	39912451	39912637	9	39912451	39912637	9.15312	187	Type II	intergenic	ASPH(dist=17143),LOC101118452(dist=47607)	NO	NO
9	40020380	40020439	9	40020380	40020439	4.45055	60	Type II	intergenic	LOC101118452(dist=59559),NKAIN3(dist=414393)	NO	NO
9	42159735	42159837	9	42159735	42159837	4.99907	103	Type II	intronic	LOC101119648	NO	NO
9	42159874	42159998	9	42159874	42159998	0.72368	125	Type I	intronic	LOC101119648	NO	NO
1	245012885	245013041	1	245012885	245013087	5.43005	157	Type II	intronic	GRK7	L2c	LINE
9	42971577	42971754	9	42971577	42971754	6.6529	178	Type II	intergenic	PDE7A(dist=100649),LOC101113158(dist=18283)	NO	NO
25	15204792	15204847	25	15204792	15204847	0.543304	56	Type I	intronic	SLC16A9	MLT2C1	LTR
9	43811259	43811295	9	43811259	43811295	0.740081	37	Type I	intergenic	TCF24(dist=1068),PPP1R42(dist=1284)	NO	NO
9	45825800	45825872	9	45825800	45825872	5.18725	73	Type II	intergenic	C9H8orf34(dist=407487),SULF1(dist=131348)	NO	NO
1	245013081	245013087	1	245012885	245013087	5.43005	7	Type II	intronic	GRK7	L2c	LINE
9	49006703	49006756	9	49006703	49006756	6.19191	54	Type II	intronic	KCNB2	NO	NO
9	49676639	49676841	9	49676639	49676929	7.94033	203	Type II	intronic	STAU2	NO	NO
9	50176116	50176163	9	50176116	50176163	0.677833	48	Type I	intergenic	LOC101116997(dist=55694),JPH1(dist=52255)	NO	NO
1	259415792	259415830	1	259415792	259415830	5.77399	39	Type II	intergenic	LOC101102278(dist=7394),FAM3B(dist=39333)	L2b	LINE
1	17196110	17196194	1	17196110	17196194	0.770774	85	Type I	intergenic	SLC2A1(dist=29605),LOC101103614(dist=148902)	L1ME1	LINE
9	55750444	55750535	9	55750444	55750535	4.63708	92	Type II	intergenic	HEY1(dist=60081),MRPS28(dist=101347)	NO	NO
9	55804450	55804520	9	55804450	55804583	10.3402	71	Type II	intergenic	HEY1(dist=114087),MRPS28(dist=47362)	NO	NO
9	55804627	55804762	9	55804627	55804762	9.74118	136	Type II	intergenic	HEY1(dist=114264),MRPS28(dist=47120)	NO	NO
9	55905248	55905315	9	55905248	55905408	4.97482	68	Type II	intronic	MRPS28	NO	NO
9	56169741	56169805	9	56169619	56169805	7.29955	65	Type II	intergenic	TPD52(dist=157693),LOC105611127(dist=108584)	NO	NO
9	58622373	58622387	9	58622309	58622387	8.44664	15	Type II	intronic	SAMD12	NO	NO
1	268979454	268979495	1	268979356	268979495	4.76978	42	Type II	intergenic	ERG(dist=346420),ETS2(dist=14428)	L3	LINE
9	58734654	58734723	9	58734654	58734723	6.5342	70	Type II	intronic	SAMD12	NO	NO
9	58918518	58918539	9	58918379	58918539	10.1489	22	Type II	intronic	EXT1	NO	NO
9	59923399	59923538	9	59923399	59923538	6.82101	140	Type II	intergenic	SLC30A8(dist=46059),AARD(dist=150762)	NO	NO
2	10197456	10197506	2	10197370	10197506	7.86524	51	Type II	intronic	RGS3	L2b	LINE
2	72667413	72667644	2	72667413	72667644	4.28349	232	Type II	ncRNA intronic	LOC105608018	L2b	LINE
9	60787523	60787788	9	60787523	60787788	7.01174	266	Type II	intergenic	LOC105610475(dist=19918),TRPS1(dist=562732)	NO	NO
9	62188237	62188269	9	62188237	62188269	4.429	33	Type II	intergenic	LOC101116486(dist=395801),TRNAW-CCA(dist=258885)	NO	NO
9	68642672	68642861	9	68642650	68642884	6.76221	190	Type II	ncRNA intronic	LOC105610182	NO	NO
2	213585613	213586044	2	213585602	213586044	4.51828	432	Type II	intergenic	ERBB4(dist=199630),LOC105611887(dist=117071)	L3	LINE
9	73910670	73910693	9	73910670	73910693	0.730667	24	Type I	intergenic	LOC105611918(dist=5698),ATP6V1C1(dist=1211)	NO	NO
9	73953356	73953400	9	73953356	73953400	0.6156	45	Type I	intronic	ATP6V1C1	NO	NO
9	75304351	75304484	9	75304351	75304484	6.24047	134	Type II	intronic	GRHL2	NO	NO
1	28133396	28133420	1	28133396	28133420	0.7066	25	Type I	intronic	DIO1	L2b	LINE
9	75763455	75763511	9	75763455	75763511	4.5534	57	Type II	intergenic	LOC105616076(dist=30712),LOC105609923(dist=65405)	NO	NO
2	218136267	218136638	2	218136267	218136716	5.66172	372	Type II	intergenic	LOC105610631(dist=62860),LOC105606769(dist=279196)	X2_LINE	LINE
9	76416208	76416253	9	76416208	76416253	6.53572	46	Type II	intergenic	ANKRD46(dist=86806),LOC105609920(dist=43125)	NO	NO
1	143239989	143240032	1	143239989	143240032	0.740636	44	Type I	intronic	ROBO2	L1MB7	LINE
1	164076516	164076572	1	164076516	164076572	0.704386	57	Type I	intronic	SENP7	L1MA9	LINE
9	78318965	78319115	9	78318937	78319115	8.83018	151	Type II	intergenic	KCNS2(dist=24929),NIPAL2(dist=112348)	NO	NO
9	78545976	78546015	9	78545976	78546015	0.8138	40	Type I	intergenic	NIPAL2(dist=30007),POP1(dist=3847)	NO	NO
9	78678561	78678603	9	78678561	78678603	4.73639	43	Type II	intronic	MATN2	NO	NO
9	79113973	79113988	9	79113963	79114035	8.11548	16	Type II	intergenic	LOC105611867(dist=79986),LOC101107532(dist=58817)	NO	NO
9	89316492	89316513	9	89316492	89316515	4.43198	22	Type II	intergenic	LOC105610322(dist=55791),LOC106991355(dist=152268)	NO	NO
10	2624318	2624351	10	2624266	2624351	0.656116	34	Type I	intronic	DIAPH3	NO	NO
2	229047689	229047745	2	229047689	229047745	5.30729	57	Type II	intergenic	CCL20(dist=1198),DAW1(dist=38308)	L2b	LINE
2	235239663	235239786	2	235239663	235239837	5.92252	124	Type II	intergenic	SNRNP40(dist=19379),NKAIN1(dist=31395)	L2a	LINE
10	18034751	18034791	10	18034751	18034791	4.44334	41	Type II	intergenic	HTR2A(dist=854622),SUCLA2(dist=76927)	NO	NO
10	18260797	18261029	10	18260793	18261029	9.77067	233	Type II	intergenic	MED4(dist=29119),ITM2B(dist=91106)	NO	NO
10	18641374	18641501	10	18641374	18641501	6.89714	128	Type II	intergenic	RCBTB2(dist=28853),CYSLTR2(dist=94966)	NO	NO
10	19652842	19653231	10	19652832	19653287	9.22427	390	Type II	intergenic	KPNA3(dist=8473),SPRYD7(dist=50610)	NO	NO
10	21940626	21940719	10	21940526	21940719	5.67233	94	Type II	intergenic	THSD1(dist=10724),TRNAM-CAU(dist=8988)	NO	NO
10	22644171	22644261	10	22644171	22644261	8.73897	91	Type II	ncRNA intronic	LOC105608777	NO	NO
10	22679617	22679718	10	22679617	22679828	4.69238	102	Type II	intergenic	LOC105608777(dist=18554),LOC105608779(dist=3978)	NO	NO
10	23701899	23701943	10	23701805	23702003	5.46599	45	Type II	upstream	FREM2	NO	NO
10	24113985	24114007	10	24113985	24114007	0.72987	23	Type I	intergenic	TRNAN-GUU(dist=90093),TRPC4(dist=100033)	NO	NO
10	26961378	26961670	10	26961360	26961670	4.83634	293	Type II	ncRNA intronic	LOC105611533	NO	NO
10	28088308	28088433	10	28088047	28088574	9.1679	126	Type II	intronic	STARD13	NO	NO
10	29812604	29812652	10	29812599	29812711	0.587832	49	Type I	intergenic	LOC106991379(dist=165995),B3GLCT(dist=49031)	NO	NO
3	18679568	18679586	3	18679452	18679586	6.16954	19	Type II	intronic	ADAM17	L1MC5a	LINE
10	30234069	30234093	10	30233839	30234093	9.81786	25	Type II	intronic	MEDAG	NO	NO
10	30638172	30638261	10	30638172	30638261	4.83056	90	Type II	intergenic	TRNAW-CCA(dist=50991),KATNAL1(dist=67372)	NO	NO
3	32822149	32822360	3	32822149	32822383	5.8091	212	Type II	upstream	DTNB	L2b	LINE
10	31002282	31002314	10	31002282	31002314	5.33608	33	Type II	intergenic	LOC106991380(dist=96398),UBL3(dist=24291)	NO	NO
10	31836652	31836703	10	31836594	31836703	8.40361	52	Type II	intronic	FLT1	NO	NO
1	198574081	198574174	1	198574081	198574174	0.66784	94	Type I	intronic	KNG1	L1MA9	LINE
1	244848786	244848820	1	244848786	244848820	0.807143	35	Type I	intronic	TFDP2	L1MC5	LINE
10	36175556	36175616	10	36175556	36175625	5.90072	61	Type II	intergenic	CRYL1(dist=6100),LOC101118964(dist=27130)	NO	NO
3	56833499	56833510	3	56833478	56833585	4.4699	12	Type II	intronic	TCF7L1	L2b	LINE
1	245928674	245928781	1	245928674	245928861	0.692341	108	Type I	intergenic	SLC25A36(dist=39414),TRNAW-CCA(dist=4281)	L1MA9	LINE
2	13119832	13119913	2	13119818	13120034	0.670654	82	Type I	intergenic	TXN(dist=44237),C2H9orf152(dist=10452)	L1MB5	LINE
3	136006313	136006492	3	136006196	136006492	4.37303	180	Type II	intergenic	AQP2(dist=8887),FAIM2(dist=41432)	L1MB5	LINE
10	48381250	48381403	10	48381167	48381538	5.45384	154	Type II	intergenic	LOC105609591(dist=14237),LOC106991372(dist=39542)	NO	NO
10	48400928	48401040	10	48400704	48401180	4.36926	113	Type II	intergenic	LOC105609591(dist=33915),LOC106991372(dist=19905)	NO	NO
10	49002122	49002196	10	49002122	49002196	4.50209	75	Type II	intronic	KLF12	NO	NO
10	49647220	49647377	10	49647013	49647512	4.14692	158	Type II	intronic	KLF12	NO	NO
10	51143364	51143368	10	51143346	51143368	0.537609	5	Type I	intronic	LMO7	NO	NO
10	51209018	51209064	10	51208935	51209064	4.17255	47	Type II	intronic	LMO7	NO	NO
10	52916005	52916132	10	52916005	52916132	4.65785	128	Type II	intergenic	MYCBP2(dist=64356),SCEL(dist=189063)	NO	NO
4	15344520	15344546	4	15344520	15344546	8.52975	27	Type II	ncRNA intronic	LOC105609415	L2	LINE
2	37136074	37136103	2	37136074	37136172	0.730172	30	Type I	intronic	UBAP1	L1_Art	LINE
4	25651546	25651631	4	25651546	25651631	7.22223	86	Type II	intergenic	AGR3(dist=228319),LOC101106000(dist=2407)	MamRTE1	LINE
10	69602605	69603115	10	69602405	69603295	4.64737	511	Type II	ncRNA exonic	LOC105616207	NO	NO
2	47691017	47691073	2	47691017	47691073	0.712158	57	Type I	intergenic	STX17(dist=33015),NR4A3(dist=1863)	L1MB2	LINE
10	72458971	72458997	10	72458971	72458997	0.760926	27	Type I	intronic	UGGT2	NO	NO
10	73295159	73295286	10	73295159	73295286	4.38202	128	Type II	intronic	HS6ST3	NO	NO
10	74003606	74003741	10	74003606	74003741	5.48108	136	Type II	intergenic	LOC105616221(dist=82175),TRNAS-GGA(dist=48389)	NO	NO
10	74494078	74494102	10	74494078	74494102	0.70656	25	Type I	intronic	FARP1	NO	NO
10	74981749	74981770	10	74981749	74981770	5.38647	22	Type II	intergenic	SLC15A1(dist=28707),DOCK9(dist=9673)	NO	NO
10	75311126	75311173	10	75311126	75311173	0.713167	48	Type I	intergenic	LOC105616225(dist=26020),UBAC2(dist=43187)	NO	NO
10	75497320	75497359	10	75497320	75497359	5.6664	40	Type II	intronic	UBAC2	NO	NO
2	148281614	148281620	2	148281614	148281685	0.831264	7	Type I	intronic	RBMS1	L2c	LINE
10	77875567	77875641	10	77875567	77875679	7.12279	75	Type II	intergenic	LOC106991359(dist=57801),TRNAG-CCC(dist=138618)	NO	NO
10	78777753	78777886	10	78777753	78777898	4.92228	134	Type II	intergenic	SLC10A2(dist=211921),NONE(dist=NONE)	NO	NO
10	80034983	80034997	10	80034983	80035072	7.59355	15	Type II	intergenic	SLC10A2(dist=1469151),EFNB2(dist=1501935)	NO	NO
10	80923855	80923880	10	80923854	80923880	7.08027	26	Type II	intergenic	NONE(dist=NONE),EFNB2(dist=613052)	NO	NO
10	81003507	81003616	10	81003437	81003657	7.61317	110	Type II	intergenic	NONE(dist=NONE),EFNB2(dist=533316)	NO	NO
10	83609122	83609194	10	83609122	83609194	7.57676	73	Type II	intergenic	MYO16(dist=6946),LOC105616241(dist=13622)	NO	NO
11	6318244	6318303	11	6318244	6318469	8.67953	60	Type II	intergenic	LOC101122369(dist=238672),ANKFN1(dist=152383)	NO	NO
11	7848573	7848609	11	7848500	7848609	9.60377	37	Type II	intronic	MSI2	NO	NO
4	31958900	31959017	4	31958900	31959017	5.68186	118	Type II	intronic	IGF2BP3	L1MB7	LINE
11	9455775	9455865	11	9455758	9455909	4.05468	91	Type II	intronic	PPM1E	NO	NO
4	31959035	31959107	4	31959035	31959130	5.74629	73	Type II	intronic	IGF2BP3	L1MB7	LINE
4	60880093	60880258	4	60880093	60880258	4.60858	166	Type II	intronic	ANLN,KIAA0895	L1MB7	LINE
3	9694260	9694298	3	9694254	9694298	0.695511	39	Type I	intergenic	MVB12B(dist=18962),TRNAC-ACA(dist=83173)	L2a	LINE
11	14606353	14606438	11	14606353	14606499	7.45599	86	Type II	intronic	RFFL	NO	NO
11	17866721	17866737	11	17866635	17866737	4.17836	17	Type II	intergenic	COPRS(dist=15359),TRNAG-CCC(dist=14041)	NO	NO
11	17904117	17904256	11	17904117	17904344	4.70281	140	Type II	intergenic	TRNAG-CCC(dist=23267),LOC105606871(dist=87821)	NO	NO
11	20517042	20517147	11	20517042	20517407	4.5715	106	Type II	UTR5	SSH2(rna26639:c.-2686_-2791delins0)	NO	NO
11	21489523	21489565	11	21489428	21489565	6.46125	43	Type II	intergenic	TIMM22(dist=29960),NXN(dist=99017)	NO	NO
11	21489594	21489756	11	21489594	21489756	6.95135	163	Type II	intergenic	TIMM22(dist=30031),NXN(dist=98826)	NO	NO
11	21489781	21489803	11	21489781	21489803	7.94289	23	Type II	intergenic	TIMM22(dist=30218),NXN(dist=98779)	NO	NO
11	22277925	22277928	11	22277925	22278009	0.703306	4	Type I	intronic	SLC43A2	NO	NO
11	23819686	23819826	11	23819686	23819826	4.10265	141	Type II	intronic	TRPV3	NO	NO
11	24405303	24405317	11	24405303	24405324	0.741273	15	Type I	intergenic	UBE2G1(dist=15657),SPNS3(dist=100725)	NO	NO
5	43663044	43663315	5	43662912	43663499	5.27824	272	Type II	UTR5	PCBD2(rna17896:c.-938_-667delins0)	L2d	LINE
5	62529157	62529295	5	62529157	62529295	5.54603	139	Type II	intronic	GRIA1	L2d2	LINE
11	26881606	26881679	11	26881570	26881758	0.841122	74	Type I	upstream	ATP1B2	NO	NO
11	28692919	28692961	11	28692919	28692974	5.29433	43	Type II	intronic	GAS7	NO	NO
11	28699872	28699884	11	28699872	28699889	9.39491	13	Type II	intronic	GAS7	NO	NO
11	28707181	28707226	11	28707181	28707226	5.07797	46	Type II	UTR5	GAS7(rna27141:c.-62364_-62409delins0,rna27142:c.-62273_-62318delins0)	NO	NO
11	28707361	28707389	11	28707361	28707389	7.13393	29	Type II	UTR5	GAS7(rna27141:c.-62544_-62572delins0,rna27142:c.-62453_-62481delins0)	NO	NO
11	30509122	30509232	11	30509122	30509232	4.60787	111	Type II	intergenic	MAP2K4(dist=229136),MYOCD(dist=137273)	NO	NO
11	30509256	30509285	11	30509256	30509289	0.766912	30	Type I	intergenic	MAP2K4(dist=229270),MYOCD(dist=137220)	NO	NO
11	30528234	30528266	11	30528234	30528332	0.871535	33	Type I	intergenic	MAP2K4(dist=248248),MYOCD(dist=118239)	NO	NO
11	32068446	32068551	11	32068263	32068551	6.14296	106	Type II	intergenic	LOC106990188(dist=18882),PMP22(dist=208191)	NO	NO
11	32293130	32293139	11	32293130	32293254	10.3983	10	Type II	intronic	PMP22	NO	NO
11	35447180	35447410	11	35447162	35447420	8.69873	231	Type II	intergenic	WFIKKN2(dist=42238),LOC106991421(dist=6841)	NO	NO
11	35534729	35534859	11	35534715	35534981	4.39794	131	Type II	intronic	ABCC3	NO	NO
5	87780118	87780195	5	87780118	87780195	4.88567	78	Type II	intronic	ADGRV1	L2c	LINE
11	39570937	39571103	11	39570937	39571335	8.82428	167	Type II	intronic	PGAP3	NO	NO
11	39597722	39597781	11	39597574	39597781	7.4605	60	Type II	UTR5	ERBB2(rna27595:c.-1035_-976delins0)	NO	NO
11	39652359	39652528	11	39652034	39652639	5.24476	170	Type II	intronic	IKZF3	NO	NO
6	29921657	29921774	6	29921657	29921774	9.88003	118	Type II	intronic	PDLIM5	L2	LINE
3	16850693	16850727	3	16850693	16850727	0.826771	35	Type I	intergenic	LOC106991038(dist=166175),LOC101123621(dist=358306)	L1ME2	LINE
11	41149455	41149685	11	41149380	41149695	9.78918	231	Type II	intergenic	LOC101117431(dist=2445),KRT15(dist=5696)	NO	NO
6	32297918	32297946	6	32297918	32297946	8.0871	29	Type II	intronic	GRID2	L2b	LINE
11	41267846	41267873	11	41267846	41267873	0.752143	28	Type I	intergenic	LOC101108147(dist=5706),KRT17(dist=1001)	NO	NO
3	57073031	57073063	3	57073031	57073063	0.704545	33	Type I	intergenic	SH2D6(dist=69610),MAT2A(dist=13892)	L1MC4a	LINE
3	146904256	146904275	3	146904256	146904318	0.707508	20	Type I	intronic	SLC2A13	L1M3de	LINE
11	41919280	41919446	11	41919169	41919584	5.93094	167	Type II	intergenic	STAT3(dist=37834),PTRF(dist=18689)	NO	NO
6	100600883	100601030	6	100600883	100601030	5.03967	148	Type II	intronic	MAPK10	L2b	LINE
11	43349581	43349638	11	43349581	43349772	6.79915	58	Type II	UTR5	ASB16(rna27890:c.-1028_-971delins0)	NO	NO
11	44318336	44318518	11	44318276	44318859	10.0254	183	Type II	intronic	MAP3K14	NO	NO
6	101391882	101392169	6	101391877	101392169	4.84338	288	Type II	intronic	AFF1	L2c	LINE
11	44475016	44475134	11	44474973	44475134	6.24491	119	Type II	intronic	PLEKHM1	NO	NO
11	46551486	46551517	11	46551402	46551517	10.2658	32	Type II	intronic	2020-03-10	NO	NO
6	106013710	106013794	6	106013710	106013794	3.94863	85	Type II	upstream	LOC105607312	CR1-3_Croc	LINE
11	48586316	48586346	11	48586305	48586346	4.59153	31	Type II	intronic	PITPNC1	NO	NO
11	48595180	48595381	11	48595180	48595381	3.96007	202	Type II	intronic	PITPNC1	NO	NO
11	49079194	49079314	11	49079194	49079314	6.6729	121	Type II	intronic	B3GNTL1	NO	NO
11	49079354	49079376	11	49079354	49079376	0.626304	23	Type I	intronic	B3GNTL1	NO	NO
7	9997578	9997675	7	9997522	9997742	4.9115	98	Type II	intergenic	BHMT(dist=32959),JMY(dist=53705)	L2c	LINE
11	54484895	54484973	11	54484895	54484973	4.22378	79	Type II	intronic	RNF157	NO	NO
11	56621284	56621306	11	56621259	56621306	8.26583	23	Type II	intronic	SDK2	NO	NO
11	57476283	57476301	11	57476283	57476301	6.02075	19	Type II	ncRNA intronic	LOC105616444	NO	NO
11	58678569	58678719	11	58678258	58678719	7.4984	151	Type II	intergenic	LOC105606322(dist=787495),LOC105616446(dist=612275)	NO	NO
11	59393004	59393040	11	59392825	59393040	0.730795	37	Type I	intergenic	LOC105616446(dist=79342),KCNJ2(dist=5411)	NO	NO
12	10525125	10525199	12	10525125	10525199	7.24779	75	Type II	ncRNA intronic	LOC105611804	NO	NO
12	10525249	10525258	12	10525249	10525283	0.766829	10	Type I	ncRNA intronic	LOC105611804	NO	NO
12	17760820	17761087	12	17760789	17761144	4.82826	268	Type II	intronic	USH2A	NO	NO
12	17842597	17842740	12	17842503	17842847	7.15237	144	Type II	intronic	USH2A	NO	NO
12	18305180	18305210	12	18305180	18305210	7.30133	31	Type II	intronic	ESRRG	NO	NO
12	19983269	19983419	12	19983156	19983519	4.25276	151	Type II	intergenic	TGFB2(dist=16054),LOC105610777(dist=231132)	NO	NO
12	21150959	21151056	12	21150805	21151056	5.69533	98	Type II	intergenic	LYPLAL1(dist=401355),LOC101104329(dist=240124)	NO	NO
12	21201500	21201520	12	21201500	21201520	0.820286	21	Type I	intergenic	LYPLAL1(dist=451896),LOC101104329(dist=189660)	NO	NO
12	21919912	21919918	12	21919862	21920032	6.6079	7	Type II	intergenic	RAB3GAP2(dist=120483),MARK1(dist=159195)	NO	NO
12	21945875	21945933	12	21945875	21946088	5.71352	59	Type II	intergenic	RAB3GAP2(dist=146446),MARK1(dist=133180)	NO	NO
12	22789147	22789412	12	22789147	22789662	5.85418	266	Type II	intergenic	LOC101123651(dist=440957),TRNAF-GAA(dist=44615)	NO	NO
12	24301689	24301699	12	24301689	24301714	0.714231	11	Type I	intergenic	FAM177B(dist=30592),DISP1(dist=17795)	NO	NO
12	24660116	24660182	12	24660116	24660182	0.858403	67	Type I	intergenic	TLR5(dist=10852),SUSD4(dist=46730)	NO	NO
7	65049254	65049353	7	65049254	65049353	4.7319	100	Type II	intergenic	LOC105615734(dist=42953),LOC105612959(dist=155758)	L2a	LINE
12	25222002	25222026	12	25222002	25222026	6.79225	25	Type II	UTR5	TP53BP2(rna28914:c.-15821_-15845delins0)	NO	NO
12	25308648	25308703	12	25308549	25308725	6.53462	56	Type II	intergenic	TP53BP2(dist=76199),FBXO28(dist=16837)	NO	NO
12	25358532	25358555	12	25358532	25358555	0.752708	24	Type I	intergenic	FBXO28(dist=3948),DEGS1(dist=27201)	NO	NO
12	26924246	26924274	12	26924246	26924274	0.606655	29	Type I	intronic	EPHX1	NO	NO
12	27701915	27701963	12	27701915	27701963	0.762408	49	Type I	intergenic	C12H1orf95(dist=10045),ITPKB(dist=18794)	NO	NO
12	28358925	28358932	12	28358925	28358988	4.0752	8	Type II	intergenic	CDC42BPA(dist=23265),AHCTF1(dist=131778)	NO	NO
8	1232512	1232553	8	1232512	1232553	5.71166	42	Type II	intergenic	LOC101118281(dist=3461),LOC105612327(dist=386927)	L2c	LINE
8	25557285	25557467	8	25557285	25557467	6.58722	183	Type II	intergenic	WISP3(dist=82114),FYN(dist=123820)	L2a	LINE
12	33362327	33362379	12	33362327	33362382	4.22579	53	Type II	intergenic	FH(dist=4780),RGS7(dist=101142)	NO	NO
8	30176931	30177129	8	30176931	30177129	5.8104	199	Type II	intergenic	CD24(dist=86705),LOC106991299(dist=15275)	L1MC2	LINE
12	34359592	34359619	12	34359592	34359619	4.8705	28	Type II	intronic	DPT	NO	NO
12	34404311	34404323	12	34404241	34404323	5.8873	13	Type II	intergenic	DPT(dist=23625),TRNAC-ACA(dist=315184)	NO	NO
12	34538079	34538110	12	34538079	34538110	0.827344	32	Type I	intergenic	DPT(dist=157393),TRNAC-ACA(dist=181397)	NO	NO
12	34752206	34752320	12	34752206	34752320	7.15482	115	Type II	intergenic	TRNAC-ACA(dist=32628),ATP1B1(dist=60445)	NO	NO
12	37018718	37018850	12	37018501	37018899	5.36061	133	Type II	intergenic	FMO4(dist=38148),LOC105606472(dist=20581)	NO	NO
8	30673936	30673982	8	30673905	30673982	4.56496	47	Type II	intergenic	AIM1(dist=7270),ATG5(dist=19855)	L2c	LINE
12	40769008	40769065	12	40769008	40769132	6.58308	58	Type II	intergenic	TARDBP(dist=101416),LOC105616526(dist=92607)	NO	NO
12	41223512	41223577	12	41223512	41223577	0.649303	66	Type I	intronic	PGD	NO	NO
12	42073887	42074002	12	42073887	42074002	5.51252	116	Type II	ncRNA intronic	LOC101113870	NO	NO
12	42106153	42106184	12	42106153	42106184	6.88118	32	Type II	ncRNA intronic	LOC105606443	NO	NO
8	47303331	47303473	8	47303308	47303473	4.69502	143	Type II	intergenic	LOC106991313(dist=26310),BACH2(dist=3833)	L2a	LINE
12	42633810	42633831	12	42633810	42633831	0.820455	22	Type I	intergenic	ENO1(dist=11726),RERE(dist=145264)	NO	NO
12	42672483	42672686	12	42672304	42672694	5.09077	204	Type II	intergenic	ENO1(dist=50399),RERE(dist=106409)	NO	NO
12	42717348	42717383	12	42717348	42717383	0.866111	36	Type I	intergenic	ENO1(dist=95264),RERE(dist=61712)	NO	NO
12	42982093	42982168	12	42982093	42982168	6.05395	76	Type II	intronic	RERE	NO	NO
12	42982251	42982263	12	42982251	42982395	5.1041	13	Type II	intronic	RERE	NO	NO
12	43217319	43217460	12	43217319	43217460	9.1134	142	Type II	intergenic	LOC105609137(dist=3820),ERRFI1(dist=189763)	NO	NO
12	43336994	43337218	12	43336994	43337218	9.19252	225	Type II	intergenic	LOC105609137(dist=123495),ERRFI1(dist=70005)	NO	NO
12	43366801	43366881	12	43366801	43366881	4.22057	81	Type II	intergenic	LOC105609137(dist=153302),ERRFI1(dist=40342)	NO	NO
12	43367273	43367480	12	43367243	43367486	7.15893	208	Type II	intergenic	LOC105609137(dist=153774),ERRFI1(dist=39743)	NO	NO
12	43710481	43710537	12	43710393	43710537	4.11606	57	Type II	intronic	CAMTA1	NO	NO
12	44621236	44621248	12	44621221	44621248	0.683	13	Type I	intronic	CAMTA1	NO	NO
12	47498725	47498766	12	47498725	47498766	0.810071	42	Type I	intronic	MEGF6	NO	NO
12	48436853	48436895	12	48436853	48436895	6.32587	43	Type II	intronic	RER1	NO	NO
8	47345266	47345471	8	47345266	47345598	5.8158	206	Type II	intronic	BACH2	L2a	LINE
8	60640465	60640496	8	60640465	60640496	4.65095	32	Type II	intergenic	AHI1(dist=153837),LOC105613780(dist=142438)	L2c	LINE
8	62499996	62500153	8	62499928	62500197	6.8884	158	Type II	intergenic	OLIG3(dist=153024),LOC105608892(dist=94929)	L3	LINE
3	165188101	165188187	3	165188101	165188187	0.787368	87	Type I	intergenic	TRNAD-GUC(dist=29321),ELK3(dist=120228)	L1MB5	LINE
12	50286674	50286732	12	50286674	50286732	6.54393	59	Type II	intronic	TMEM51	NO	NO
12	50587884	50587953	12	50587884	50587953	5.7717	70	Type II	intergenic	KAZN(dist=74301),LOC105610224(dist=293848)	NO	NO
12	55105710	55105743	12	55105710	55105743	5.99247	34	Type II	intergenic	TNR(dist=119889),RFWD2(dist=51702)	NO	NO
12	58563170	58563213	12	58563136	58563292	4.94521	44	Type II	intergenic	ABL2(dist=53692),LOC105608228(dist=25688)	NO	NO
3	192178855	192178860	3	192178855	192178894	0.75605	6	Type I	intergenic	LOC101116132(dist=33290),C2CD5(dist=38397)	L1MA9	LINE
12	63058831	63058926	12	63058831	63058926	5.58052	96	Type II	intronic	COLGALT2	NO	NO
12	63499078	63499241	12	63499078	63499241	8.50732	164	Type II	intronic	C12H1orf21	NO	NO
12	64371202	64371312	12	64371202	64371323	5.13172	111	Type II	intergenic	LOC106991496(dist=65353),LOC105609459(dist=31637)	NO	NO
12	64388435	64388495	12	64388392	64388495	0.836327	61	Type I	intergenic	LOC106991496(dist=82586),LOC105609459(dist=14454)	NO	NO
9	14443540	14443545	9	14443540	14443709	10.2767	6	Type II	upstream	LYNX1	L2a	LINE
12	74784220	74784260	12	74784220	74784260	5.81796	41	Type II	upstream	DENND1B	NO	NO
12	77315330	77315366	12	77315330	77315366	0.882351	37	Type I	intergenic	KIF14(dist=7245),DDX59(dist=10624)	NO	NO
4	70803887	70803938	4	70803887	70803938	0.685365	52	Type I	intronic	OSBPL3	L1MB8	LINE
9	33098883	33098961	9	33098871	33098961	5.67687	79	Type II	intronic	SNTG1	L1MB8	LINE
4	92924192	92924235	4	92924192	92924235	0.833045	44	Type I	intergenic	KCP(dist=10498),IRF5(dist=16259)	L1MB8	LINE
13	8226069	8226149	13	8226000	8226149	4.24932	81	Type II	intronic	MACROD2	NO	NO
13	8856104	8856231	13	8856104	8856231	4.38766	128	Type II	intronic	MACROD2	NO	NO
13	10578038	10578084	13	10578035	10578084	0.76226	47	Type I	intronic	PFKFB3	NO	NO
13	10688107	10688128	13	10688107	10688128	0.862636	22	Type I	intergenic	PFKFB3(dist=43779),PRKCQ(dist=163632)	NO	NO
4	92924238	92924247	4	92924238	92924396	0.847799	10	Type I	intergenic	KCP(dist=10544),IRF5(dist=16247)	L1MB8	LINE
13	10720275	10720307	13	10720275	10720307	0.641333	33	Type I	intergenic	PFKFB3(dist=75947),PRKCQ(dist=131453)	NO	NO
13	12117011	12117046	13	12116853	12117274	7.47814	36	Type II	intergenic	TRNAE-UUC(dist=1410),LOC105610814(dist=500877)	NO	NO
9	42776983	42777027	9	42776983	42777027	5.87008	45	Type II	intronic	MTFR1	L1MD1	LINE
9	46662354	46662467	9	46662354	46662539	8.03468	114	Type II	intronic	NCOA2	L2d	LINE
13	12637121	12637213	13	12637029	12637318	4.232	93	Type II	intergenic	LOC105610814(dist=14976),LOC106991517(dist=272041)	NO	NO
13	15551998	15552044	13	15551998	15552044	4.28965	47	Type II	intergenic	PROSER2(dist=4786),UPF2(dist=35243)	NO	NO
13	15704393	15704458	13	15704373	15704458	4.04189	66	Type II	intronic	DHTKD1	NO	NO
13	16409826	16409857	13	16409826	16409858	0.864273	32	Type I	intronic	CCDC3	NO	NO
5	5453340	5453370	5	5453275	5453370	0.724187	31	Type I	intergenic	BST-2A(dist=3389),PLVAP(dist=5229)	L1MC	LINE
13	17440715	17440855	13	17440708	17440865	4.43006	141	Type II	ncRNA exonic	LOC105616661	NO	NO
13	17542535	17542560	13	17542535	17542560	3.96048	26	Type II	intronic	PARD3	NO	NO
13	17542642	17542697	13	17542642	17542697	6.20204	56	Type II	intronic	PARD3	NO	NO
13	17965601	17965608	13	17965601	17965626	0.822	8	Type I	intronic	PARD3	NO	NO
13	18461673	18461758	13	18461606	18461758	5.96343	86	Type II	intergenic	LOC105611262(dist=270489),NRP1(dist=151632)	NO	NO
9	58732751	58732876	9	58732751	58732915	4.55911	126	Type II	intronic	SAMD12	L2a	LINE
13	23010197	23010367	13	23010021	23010367	8.86835	171	Type II	intronic	ARMC3	NO	NO
13	23447739	23447746	13	23447720	23447746	0.649741	8	Type I	intergenic	OTUD1(dist=42132),LOC105616672(dist=167162)	NO	NO
10	14881786	14882014	10	14881786	14882014	7.28739	229	Type II	intergenic	LOC105613882(dist=14085),LOC101109889(dist=118050)	L1MB2	LINE
10	14882053	14882231	10	14882053	14882321	8.68781	179	Type II	intergenic	LOC105613882(dist=14352),LOC101109889(dist=117833)	L1MB2	LINE
10	30682085	30682215	10	30682085	30682215	5.67913	131	Type II	intergenic	TRNAW-CCA(dist=94904),KATNAL1(dist=23418)	L1MD2	LINE
11	26101296	26101322	11	26101296	26101474	6.06706	27	Type II	intronic	MINK1	Plat_L3	LINE
13	26127343	26127369	13	26127343	26127369	7.75149	27	Type II	intergenic	FZD8(dist=332861),LOC105607888(dist=67517)	NO	NO
13	26403209	26403298	13	26403098	26403306	9.12093	90	Type II	intergenic	LOC105607888(dist=198420),OPTN(dist=408891)	NO	NO
13	26587318	26587441	13	26587318	26587441	0.630395	124	Type I	intergenic	LOC105607888(dist=382529),OPTN(dist=224748)	NO	NO
13	26587453	26587492	13	26587453	26587530	0.66041	40	Type I	intergenic	LOC105607888(dist=382664),OPTN(dist=224697)	NO	NO
11	39843043	39843165	11	39843043	39843165	4.63081	123	Type II	intronic	PSMD3	L1MB7	LINE
5	12930938	12931006	5	12930938	12931019	0.564458	69	Type I	intronic	C5H19orf38	L2b	LINE
13	28541059	28541107	13	28541059	28541107	8.15247	49	Type II	intronic	LOC101108937	NO	NO
13	28682165	28682305	13	28682165	28682305	6.36906	141	Type II	intronic	NMT2	NO	NO
13	28735603	28735612	13	28735589	28735612	0.637667	10	Type I	intergenic	NMT2(dist=32422),FAM171A1(dist=39291)	NO	NO
13	32325628	32325748	13	32325628	32325748	10.0914	121	Type II	intergenic	EPC1(dist=60078),KIF5B(dist=37860)	NO	NO
13	32540831	32540898	13	32540831	32540898	5.92622	68	Type II	intronic	ARHGAP12	NO	NO
13	32964763	32964812	13	32964710	32964812	4.65236	50	Type II	UTR5	ZEB1(rna30640:c.-94327_-94376delins0)	NO	NO
13	33699982	33700200	13	33699982	33700237	6.23353	219	Type II	intronic	SVIL	NO	NO
13	33752457	33752502	13	33752457	33752502	9.10287	46	Type II	intergenic	SVIL(dist=31813),LOC101116334(dist=44028)	NO	NO
13	33779463	33779580	13	33779463	33779580	3.96962	118	Type II	intergenic	SVIL(dist=58819),LOC101116334(dist=16950)	NO	NO
13	33810359	33810464	13	33810359	33810464	9.12967	106	Type II	ncRNA intronic	LOC105616690	NO	NO
13	33835558	33835617	13	33835541	33835617	9.60294	60	Type II	ncRNA intronic	LOC105616690	NO	NO
12	25204223	25204332	12	25204223	25204332	5.92362	110	Type II	intronic	TP53BP2	L2c	LINE
12	32394561	32394650	12	32394561	32394680	5.00438	90	Type II	intergenic	CEP170(dist=319973),PLD5(dist=104374)	L1ME1	LINE
13	34385456	34385475	13	34385317	34385475	8.1368	20	Type II	intergenic	MAP3K8(dist=14609),LOC105609161(dist=67713)	NO	NO
13	34713410	34713433	13	34713410	34713433	0.897708	24	Type I	ncRNA intronic	LOC105609163	NO	NO
13	34713736	34713776	13	34713736	34713776	5.25058	41	Type II	ncRNA intronic	LOC105609163	NO	NO
13	34807592	34807696	13	34807592	34807701	6.09781	105	Type II	intergenic	LOC105609163(dist=88200),LOC105609164(dist=2549)	NO	NO
13	35358407	35358630	13	35358407	35358630	8.55071	224	Type II	intronic	LOC101119745,MPP7	NO	NO
13	35918374	35918400	13	35918374	35918400	5.20095	27	Type II	intronic	MKX	NO	NO
13	37818989	37819041	13	37818989	37819041	0.738151	53	Type I	intergenic	SCP2D1(dist=47398),SLC24A3(dist=147108)	NO	NO
13	39485664	39485706	13	39485619	39485706	6.18353	43	Type II	intergenic	RALGAPA2(dist=289769),KIZ(dist=40746)	NO	NO
13	41782567	41782614	13	41782564	41782614	0.751569	48	Type I	intergenic	VSX1(dist=34057),ENTPD6(dist=7153)	NO	NO
13	42102561	42102586	13	42102561	42102586	0.638923	26	Type I	intronic	ASB13	NO	NO
13	42212724	42212788	13	42212724	42212788	4.69185	65	Type II	intergenic	LOC101105840(dist=4714),NET1(dist=8962)	NO	NO
13	42234078	42234105	13	42234078	42234105	4.1849	28	Type II	intronic	NET1	NO	NO
13	43003516	43003544	13	43003516	43003549	0.686324	29	Type I	intergenic	LOC101111215(dist=13325),LOC106991525(dist=7176)	NO	NO
13	43500893	43500925	13	43500893	43500951	0.543492	33	Type I	intergenic	LOC105611101(dist=326895),LOC106991526(dist=14848)	NO	NO
13	43510715	43510716	13	43510668	43510716	5.66563	2	Type II	intergenic	LOC105611101(dist=336717),LOC106991526(dist=5057)	NO	NO
13	43699579	43699647	13	43699579	43699647	4.61173	69	Type II	downstream	KLF6	NO	NO
13	44240418	44240508	13	44240340	44240508	4.31381	91	Type II	intronic	PFKP	NO	NO
5	26059080	26059118	5	26059080	26059118	0.751744	39	Type I	ncRNA intronic	LOC105615239	L1MD1	LINE
13	47512355	47512382	13	47512355	47512382	0.746643	28	Type I	intronic	FERMT1	NO	NO
13	47595320	47595411	13	47595256	47595446	7.42992	92	Type II	intergenic	LOC101117437(dist=34927),BMP2(dist=791770)	NO	NO
13	48266625	48266666	13	48266625	48266913	6.92615	42	Type II	intergenic	LOC101117437(dist=706232),BMP2(dist=120515)	NO	NO
12	34359358	34359582	12	34359296	34359582	10.1591	225	Type II	intronic	DPT	L2c	LINE
13	53169721	53169748	13	53169707	53169748	0.696548	28	Type I	intergenic	DNAJC5(dist=16313),TPD52L2(dist=8863)	NO	NO
13	56320386	56320531	13	56320297	56320582	6.81741	146	Type II	ncRNA exonic	LOC105616728	NO	NO
5	61947731	61947775	5	61947731	61947793	0.643413	45	Type I	intergenic	LOC101112058(dist=104616),GRIA1(dist=271968)	L2a	LINE
13	56842623	56842753	13	56842623	56842753	9.63112	131	Type II	intergenic	LOC105606221(dist=70923),NPEPL1(dist=43784)	NO	NO
13	56931974	56932015	13	56931974	56932015	0.780024	42	Type I	intronic	STX16	NO	NO
13	57987042	57987148	13	57987042	57987177	6.91953	107	Type II	intronic	RAE1	NO	NO
13	59849665	59849684	13	59849665	59849746	4.24525	20	Type II	intergenic	TRIB3(dist=8184),NRSN2(dist=17443)	NO	NO
13	60332651	60332684	13	60332651	60332684	4.88128	34	Type II	intronic	HM13	NO	NO
13	60467910	60468098	13	60467910	60468099	5.01531	189	Type II	intronic	BCL2L1	NO	NO
13	61370279	61370300	13	61370279	61370487	8.71281	22	Type II	intronic	DNMT3B	NO	NO
13	61382929	61382933	13	61382851	61382933	5.91572	5	Type II	intronic	DNMT3B	NO	NO
13	68487609	68487654	13	68487609	68487654	6.19256	46	Type II	ncRNA exonic	LOC105606881	NO	NO
12	39360844	39360907	12	39360844	39360907	10.259	64	Type II	intronic	VPS13D	L1ME3A	LINE
12	48837974	48838056	12	48837974	48838056	4.0301	83	Type II	intergenic	CALML6(dist=2286),GNB1(dist=39145)	L3	LINE
13	74177337	74177374	13	74177337	74177374	4.42664	38	Type II	intergenic	MMP9(dist=5408),SLC12A5(dist=7083)	NO	NO
13	75554611	75554634	13	75554584	75554634	0.739882	24	Type I	intronic	NCOA3	NO	NO
13	75611384	75611458	13	75611384	75611458	6.64638	75	Type II	intronic	SULF2	NO	NO
13	75929545	75929644	13	75929545	75929644	8.46693	100	Type II	intergenic	SULF2(dist=277416),LOC106991511(dist=42891)	NO	NO
13	77829774	77829797	13	77829774	77829797	0.66225	24	Type I	intergenic	LOC105608639(dist=48775),PTPN1(dist=113016)	NO	NO
13	81072741	81072769	13	81072741	81072769	0.817276	29	Type I	intergenic	CYP24(dist=10320),NONE(dist=NONE)	NO	NO
6	92949690	92949727	6	92949690	92949812	0.570366	38	Type I	intergenic	TRNAC-GCA(dist=32193),LOC105607830(dist=15507)	BovB_Oa	LINE
14	7237531	7237586	14	7237531	7237657	4.94183	56	Type II	ncRNA intronic	LOC106990575	NO	NO
12	49760214	49760277	12	49760214	49760277	4.12317	64	Type II	intergenic	LOC101109110(dist=7776),FBLIM1(dist=12691)	X9_LINE	LINE
14	7407588	7407632	14	7407588	7407632	4.98956	45	Type II	intergenic	GAN(dist=29263),CMIP(dist=23017)	NO	NO
14	9546902	9546925	14	9546902	9547132	5.69483	24	Type II	intronic	CDH13	NO	NO
14	10332814	10332849	14	10332814	10332849	0.580222	36	Type I	intergenic	KLHL36(dist=42356),USP10(dist=9417)	NO	NO
14	12811082	12811118	14	12811082	12811118	0.79773	37	Type I	intronic	CA5A	NO	NO
14	12832585	12832596	14	12832561	12832596	4.78251	12	Type II	intergenic	CA5A(dist=6725),BANP(dist=23538)	NO	NO
14	13340845	13340880	14	13340845	13340998	6.48794	36	Type II	intronic	ZC3H18	NO	NO
14	13940006	13940013	14	13939974	13940013	0.89805	8	Type I	intronic	SPG7	NO	NO
14	13941411	13941438	14	13941411	13941438	0.901643	28	Type I	intronic	SPG7	NO	NO
14	13941667	13941690	14	13941667	13941834	3.99267	24	Type II	intronic	SPG7	NO	NO
14	14187665	14187673	14	14187665	14187811	5.2218	9	Type II	intergenic	MC1R(dist=2179),DEF8(dist=17668)	NO	NO
14	16169500	16169587	14	16169500	16169587	4.28113	88	Type II	intronic	LONP2	NO	NO
14	17673779	17673806	14	17673779	17673806	3.96006	28	Type II	ncRNA intronic	LOC105616846	NO	NO
14	17866630	17866747	14	17866630	17866751	4.34021	118	Type II	intergenic	LOC105616846(dist=111657),CNEP1R1(dist=43224)	NO	NO
7	23446510	23446532	7	23446510	23446532	0.822348	23	Type I	intergenic	LOC101112822(dist=3722),LOC101113073(dist=19571)	L1MC4	LINE
14	22020522	22020577	14	22020410	22020577	4.97185	56	Type II	intergenic	LOC105601845(dist=38912),IRX3(dist=28378)	NO	NO
14	22602737	22602791	14	22602651	22602791	6.9798	55	Type II	intergenic	LOC105608129(dist=2111),LOC105608127(dist=4371)	NO	NO
14	23323900	23323905	14	23323761	23323905	4.15038	6	Type II	intronic	SLC6A2	NO	NO
14	23834426	23834544	14	23834271	23834784	5.89488	119	Type II	intronic	GNAO1	NO	NO
14	24432143	24432167	14	24432143	24432167	4.75646	25	Type II	intronic	NLRC5	NO	NO
14	25137115	25137215	14	25137115	25137215	6.31714	101	Type II	intergenic	KIFC3(dist=26595),LOC106991592(dist=34809)	NO	NO
14	25426643	25426683	14	25426643	25426683	5.11228	41	Type II	intergenic	CSNK2A2(dist=23562),CCDC113(dist=12435)	NO	NO
13	23798849	23798864	13	23798818	23798864	6.54708	16	Type II	intergenic	LOC101104769(dist=76691),KIAA1217(dist=93937)	L1ME3D	LINE
14	32977077	32977097	14	32977077	32977108	8.83666	21	Type II	intergenic	CDH11(dist=917340),LOC105616860(dist=78434)	NO	NO
14	33226951	33227271	14	33226951	33227271	9.64548	321	Type II	intergenic	LOC105616860(dist=167272),CDH5(dist=157533)	NO	NO
14	34256824	34256832	14	34256824	34256858	5.9873	9	Type II	intronic	ZDHHC1	NO	NO
14	35164400	35164422	14	35164391	35164422	4.67828	23	Type II	intronic	ZFP90	NO	NO
7	30894078	30894103	7	30894066	30894103	0.787184	26	Type I	UTR5	SPRED1(rna21271:c.-1486_-1461delins0)	L1ME2	LINE
13	23798892	23798945	13	23798892	23798945	4.29127	54	Type II	intergenic	LOC101104769(dist=76734),KIAA1217(dist=93856)	L1ME3D	LINE
14	38657760	38657788	14	38657760	38657788	0.865483	29	Type I	intronic	LOC101114971	NO	NO
14	38761478	38761481	14	38761390	38761481	9.18375	4	Type II	intronic	ZNF19	NO	NO
13	23798977	23799028	13	23798977	23799028	5.6488	52	Type II	intergenic	LOC101104769(dist=76819),KIAA1217(dist=93773)	L1ME3D	LINE
13	24576863	24576911	13	24576818	24576911	4.15858	49	Type II	intronic	ARHGAP21	L1ME3A	LINE
14	41016682	41016847	14	41016682	41016847	5.7128	166	Type II	intergenic	LOC105606393(dist=561828),TSHZ3(dist=18348)	NO	NO
14	41048032	41048067	14	41048005	41048067	0.677159	36	Type I	intergenic	TSHZ3(dist=6053),LOC106991602(dist=58426)	NO	NO
14	41112437	41112650	14	41112346	41112650	5.09589	214	Type II	ncRNA intronic	LOC106991602	NO	NO
14	42233896	42233922	14	42233882	42233922	0.753171	27	Type I	intergenic	DPY19L3(dist=45663),PDCD5(dist=48289)	NO	NO
13	27820813	27820854	13	27820813	27820854	5.09811	42	Type II	intergenic	FRMD4A(dist=160820),LOC105607882(dist=228394)	L2d2	LINE
13	52120433	52120680	13	52120433	52120680	4.54185	248	Type II	intergenic	LOC101114296(dist=17514),STK35(dist=106812)	L1_BT	LINE
13	69332407	69332433	13	69332364	69332450	5.89664	27	Type II	intronic	ZHX3	L3	LINE
14	42949617	42949833	14	42949526	42949974	4.37055	217	Type II	intergenic	CEBPA(dist=26288),CEBPG(dist=45494)	L1MB2	LINE
7	33900610	33900638	7	33900610	33900715	0.815104	29	Type I	intronic	RTF1	L1MC5	LINE
14	48725829	48725856	14	48725829	48725973	3.99725	28	Type II	intergenic	LOC106991605(dist=7126),C14H19orf47(dist=1293)	NO	NO
14	42949872	42949940	14	42949526	42949974	4.37055	69	Type II	intergenic	CEBPA(dist=26543),CEBPG(dist=45387)	L1MB2	LINE
14	48884309	48884395	14	48884308	48884395	7.31026	87	Type II	intronic	SPTBN4	NO	NO
14	49153665	49153728	14	49153652	49153728	0.86639	64	Type I	intergenic	LOC105602071(dist=18456),CYP2A6(dist=16566)	NO	NO
14	46881715	46881858	14	46881715	46881858	4.2654	144	Type II	intronic	SIPA1L3	L2c	LINE
14	48837403	48837647	14	48837365	48837647	3.9913	245	Type II	intronic	BLVRB	L1MB8	LINE
14	50851102	50851128	14	50851102	50851128	5.00873	27	Type II	upstream	PLAUR	NO	NO
14	51405427	51405504	14	51405427	51405504	0.750128	78	Type I	UTR5	CEACAM19(rna33494:c.-238_-222delins0)	NO	NO
14	51504995	51505021	14	51504995	51505021	0.865444	27	Type I	intronic	CBLC	NO	NO
14	50459924	50459962	14	50459924	50460071	4.66317	39	Type II	intergenic	LOC101106871(dist=2341),CD177(dist=21216)	L2b	LINE
14	52096588	52096671	14	52096588	52096671	0.60469	84	Type I	intronic	OPA3	NO	NO
8	74245356	74245367	8	74245340	74245367	0.723	12	Type I	intergenic	IYD(dist=140756),PLEKHG1(dist=124634)	L1ME3A	LINE
8	78365936	78365969	8	78365936	78365969	0.814206	34	Type I	intronic	TIAM2	L1MB3	LINE
14	54151617	54151685	14	54151617	54151685	0.855058	69	Type I	intronic	SULT2B1	NO	NO
14	54557637	54557722	14	54557400	54557849	8.51545	86	Type II	intronic	C14H19orf73	NO	NO
14	57092749	57092768	14	57092738	57092768	0.8336	20	Type I	intergenic	LOC101107382(dist=6311),LOC105601988(dist=4931)	NO	NO
15	13493119	13493136	15	13492501	13493136	4.76933	18	Type II	ncRNA exonic	LOC105602134	NO	NO
15	21394212	21394239	15	21394212	21394411	5.79767	28	Type II	intronic	SIK2	NO	NO
15	28212728	28212820	15	28212728	28212820	0.776086	93	Type I	intergenic	IL10RA(dist=79756),TMPRSS4(dist=7512)	NO	NO
9	75446197	75446324	9	75446189	75446341	0.815039	128	Type I	intergenic	LOC105609925(dist=7587),ZNF706(dist=210271)	L1MA9	LINE
15	29886623	29886725	15	29886623	29886725	9.25904	103	Type II	intergenic	PVRL1(dist=202284),TRIM29(dist=261707)	NO	NO
15	38247157	38247405	15	38247157	38247594	8.00104	249	Type II	intronic	SPON1	L3b	LINE
15	30158065	30158168	15	30158061	30158168	7.41904	104	Type II	intronic	TRIM29	NO	NO
9	77399710	77399814	9	77399691	77399814	0.676597	105	Type I	intronic	VPS13B	L1MB7	LINE
15	30786928	30786947	15	30786928	30787002	4.75554	20	Type II	intronic	GRIK4	NO	NO
15	30825367	30825493	15	30825367	30825532	8.75712	127	Type II	intronic	GRIK4	NO	NO
9	77399907	77399938	9	77399907	77399990	0.674238	32	Type I	intronic	VPS13B	L1MB7	LINE
15	32042027	32042106	15	32042027	32042106	5.92695	80	Type II	intergenic	SORL1(dist=330646),LOC105602213(dist=2761)	NO	NO
15	33191358	33191411	15	33191358	33191411	0.712481	54	Type I	intronic	CLMP	NO	NO
15	33928991	33929044	15	33928991	33929044	4.05115	54	Type II	intergenic	SAAL1(dist=5773),TPH1(dist=7667)	NO	NO
15	35440298	35440429	15	35440209	35440614	7.62526	132	Type II	intronic	SOX6	NO	NO
15	38247104	38247151	15	38247003	38247151	6.73353	48	Type II	intronic	SPON1	NO	NO
16	6582657	6582801	16	6582657	6582801	6.20626	145	Type II	intergenic	LOC101108079(dist=6837),FAM169A(dist=131388)	L2	LINE
15	38340599	38340606	15	38340583	38340606	4.44296	8	Type II	intergenic	SPON1(dist=71408),FAR1(dist=140866)	NO	NO
15	38878638	38878678	15	38878340	38878678	4.74396	41	Type II	intronic	ARNTL	NO	NO
15	38949000	38949083	15	38949000	38949083	9.63901	84	Type II	intergenic	ARNTL(dist=57049),TRNAE-CUC(dist=226454)	NO	NO
15	39081149	39081250	15	39081149	39081250	6.40304	102	Type II	intergenic	ARNTL(dist=189198),TRNAE-CUC(dist=94287)	NO	NO
15	39417225	39417332	15	39417225	39417332	6.17167	108	Type II	intronic	TEAD1	NO	NO
15	39480886	39480898	15	39480857	39480898	0.656238	13	Type I	UTR5	TEAD1(rna34935:c.-7515_-7527delins0,rna34932:c.-7515_-7527delins0,rna34933:c.-7515_-7527delins0,rna34934:c.-7515_-7527delins0,rna34938:c.-24221_-24233delins0,rna34939:c.-7515_-7527delins0,rna34940:c.-7515_-7527delins0,rna34941:c.-7515_-7527delins0,rna34942:c.-7515_-7527delins0,rna34943:c.-7515_-7527delins0)	NO	NO
15	39481249	39481408	15	39481249	39481408	5.41763	160	Type II	UTR5	TEAD1(rna34935:c.-7878_-8037delins0,rna34932:c.-7878_-8037delins0,rna34933:c.-7878_-8037delins0,rna34934:c.-7878_-8037delins0,rna34938:c.-24584_-24743delins0,rna34939:c.-7878_-8037delins0,rna34940:c.-7878_-8037delins0,rna34941:c.-7878_-8037delins0,rna34942:c.-7878_-8037delins0,rna34943:c.-7878_-8037delins0)	NO	NO
11	13352030	13352041	11	13351874	13352041	0.647214	12	Type I	intronic	DUSP14	L1MA9	LINE
12	50135110	50135214	12	50135110	50135214	0.655486	105	Type I	intronic	FHAD1	L2	LINE
12	61610032	61610047	12	61609993	61610047	0.532309	16	Type I	intronic	RGSL1	L1_Art	LINE
13	4483645	4483680	13	4483645	4483680	0.739306	36	Type I	intergenic	TRNAV-UAC(dist=381482),BTBD3(dist=374188)	L1MA9	LINE
15	52807118	52807183	15	52807118	52807183	0.746439	66	Type I	intergenic	GDPD5(dist=8131),SERPINH1(dist=27245)	NO	NO
13	10716215	10716254	13	10716215	10716254	0.709175	40	Type I	intergenic	PFKFB3(dist=71887),PRKCQ(dist=135506)	L1ME4b	LINE
17	17835172	17835293	17	17835172	17835293	7.68463	122	Type II	intronic	SETD7	L1MA10	LINE
15	62981002	62981118	15	62981002	62981118	4.58694	117	Type II	intronic	ABTB2	NO	NO
15	63328640	63328820	15	63328640	63328820	5.71069	181	Type II	intergenic	EHF(dist=5687),LOC105602423(dist=22640)	NO	NO
15	63373870	63374002	15	63373870	63374002	4.64229	133	Type II	intergenic	LOC105602423(dist=17769),APIP(dist=120428)	NO	NO
15	71862693	71862772	15	71862693	71862772	7.30393	80	Type II	intergenic	LOC105607146(dist=7067),HSD17B12(dist=12069)	NO	NO
13	17016804	17016822	13	17016804	17016831	0.737643	19	Type I	upstream	APBB1IP	L1MC5a	LINE
16	4749176	4749228	16	4749176	4749496	5.862	53	Type II	intronic	ERGIC1	NO	NO
16	6306275	6306433	16	6306275	6306433	10.3428	159	Type II	intergenic	TRNAC-GCA(dist=190231),LOC101107552(dist=38756)	NO	NO
16	6445671	6445945	16	6445656	6446053	4.45035	275	Type II	intergenic	LOC101107552(dist=99538),MSX2(dist=51408)	NO	NO
17	34155229	34155239	17	34155056	34155239	4.14832	11	Type II	intronic	SPATA5	L2b	LINE
16	7270783	7270887	16	7270783	7271144	4.28405	105	Type II	intergenic	ENC1(dist=306410),TRNAR-UCG(dist=215509)	NO	NO
16	7473311	7473344	16	7473260	7473344	6.04569	34	Type II	intergenic	ENC1(dist=508938),TRNAR-UCG(dist=13052)	NO	NO
16	7473359	7473508	16	7473359	7473508	5.97527	150	Type II	intergenic	ENC1(dist=508986),TRNAR-UCG(dist=12888)	NO	NO
16	8717765	8717807	16	8717765	8717807	0.728605	43	Type I	intergenic	FCHO2(dist=39161),TNPO1(dist=7496)	NO	NO
16	10965691	10965795	16	10965586	10965894	5.10161	105	Type II	ncRNA intronic	LOC105602485	NO	NO
13	45915071	45915106	13	45915071	45915106	0.762028	36	Type I	intronic	DIP2C	L2	LINE
16	12660823	12660881	16	12660823	12660881	6.51312	59	Type II	intronic	MAST4	NO	NO
16	13770567	13770746	16	13770567	13770746	7.57371	180	Type II	intronic	NLN	NO	NO
13	56567576	56567584	13	56567576	56567597	0.662409	9	Type I	intergenic	ZNF831(dist=133258),PRELID3B(dist=1056)	L2c	LINE
16	17425963	17426045	16	17425693	17426045	6.49394	83	Type II	intergenic	KIF2A(dist=317797),TRNAW-CCA(dist=32723)	NO	NO
16	19585248	19585490	16	19585248	19585490	8.10806	243	Type II	intronic	LOC101108953	NO	NO
16	19594782	19594805	16	19594313	19594805	4.09851	24	Type II	intronic	LOC101108953	NO	NO
16	20141959	20141997	16	20141942	20141997	6.0232	39	Type II	intronic	LOC101108953	NO	NO
16	21447288	21447406	16	21447267	21447478	5.91392	119	Type II	intergenic	PLK2(dist=536863),ACTBL2(dist=412660)	NO	NO
16	21496598	21496698	16	21496561	21496712	9.91178	101	Type II	intergenic	PLK2(dist=586173),ACTBL2(dist=363368)	NO	NO
16	21933738	21933846	16	21933738	21933846	4.07021	109	Type II	intergenic	ACTBL2(dist=70056),LOC101112515(dist=55550)	NO	NO
16	23182050	23182121	16	23181891	23182336	6.32968	72	Type II	intergenic	ANKRD55(dist=31981),IL6ST(dist=59368)	NO	NO
18	20648256	20648380	18	20648256	20648380	4.51335	125	Type II	intergenic	LOC101103352(dist=16834),SEMA4B(dist=45693)	L1ME3Cz	LINE
16	31683186	31683284	16	31683149	31683284	4.49646	99	Type II	intergenic	LOC101123495(dist=9666),LOC105602670(dist=11034)	NO	NO
16	33737738	33737803	16	33737732	33737803	4.29061	66	Type II	intergenic	PTGER4(dist=24315),TRNAE-CUC(dist=156891)	NO	NO
16	34783127	34783206	16	34783127	34783251	4.77872	80	Type II	intergenic	LOC105602671(dist=419860),LOC105602672(dist=10371)	NO	NO
18	25484604	25484945	18	25484604	25485037	5.69641	342	Type II	intergenic	ARNT2(dist=16950),ABHD17C(dist=78087)	L1MD	LINE
14	926966	926980	14	926925	926980	0.907893	15	Type I	intronic	IL34	L1ME4b	LINE
16	39365028	39365039	16	39365009	39365039	0.57229	12	Type I	ncRNA intronic	LOC105602591	NO	NO
14	21474907	21474943	14	21474858	21474943	0.681919	37	Type I	intronic	FTO	L1MB8	LINE
16	39641225	39641432	16	39641159	39641432	9.67492	208	Type II	intergenic	RAI14(dist=231767),C1QTNF3(dist=11553)	NO	NO
18	26143853	26143951	18	26143823	26143951	4.47385	99	Type II	UTR3	TMC3(rna38706:c.*344_*246delins0)	X6A_LINE	LINE
16	41538879	41539098	16	41538879	41539226	9.81858	220	Type II	intronic	PDZD2	NO	NO
18	56471569	56471669	18	56471569	56471675	4.29108	101	Type II	intronic	ITPK1	L1MB7	LINE
19	21858958	21859143	19	21858935	21859338	9.90813	186	Type II	intronic	SUMF1	L2c	LINE
16	56472267	56472341	16	56472267	56472341	6.99802	75	Type II	intronic	FAM134B	NO	NO
16	58229731	58229757	16	58229731	58229757	4.65766	27	Type II	intronic	ANKH	NO	NO
16	58253360	58253472	16	58253146	58253472	9.00956	113	Type II	intronic	ANKH	NO	NO
16	58333520	58333650	16	58333520	58333687	7.84989	131	Type II	intronic	ANKH	NO	NO
16	58896847	58896879	16	58896847	58896879	0.808485	33	Type I	intergenic	LOC106991670(dist=75118),DNAH5(dist=202855)	NO	NO
16	59052166	59052270	16	59052166	59052270	8.12811	105	Type II	intergenic	LOC106991670(dist=230437),DNAH5(dist=47464)	NO	NO
16	59052293	59052359	16	59052293	59052359	4.05515	67	Type II	intergenic	LOC106991670(dist=230564),DNAH5(dist=47375)	NO	NO
17	3397336	3397348	17	3397324	3397348	0.80484	13	Type I	intergenic	DCHS2(dist=204359),LOC105602979(dist=87095)	NO	NO
17	6129575	6129615	17	6129575	6129780	4.81508	41	Type II	intronic	FAM160A1	NO	NO
17	6170394	6170476	17	6170362	6170502	0.669021	83	Type I	intergenic	FAM160A1(dist=3483),LOC105607945(dist=163861)	NO	NO
17	6332521	6332554	17	6332521	6332584	4.07207	34	Type II	intergenic	FAM160A1(dist=165610),LOC105607945(dist=1783)	NO	NO
14	46916948	46916967	14	46916948	46916973	0.865923	20	Type I	intronic	SIPA1L3	L1_Art	LINE
17	8582744	8582948	17	8582744	8582979	4.78922	205	Type II	intergenic	LOC106991695(dist=218346),LOC101103351(dist=324017)	NO	NO
17	8688307	8688391	17	8688168	8688391	7.22798	85	Type II	intergenic	LOC106991695(dist=323909),LOC101103351(dist=218574)	NO	NO
20	10115529	10115755	20	10115529	10115767	7.49563	227	Type II	intergenic	MAPK14(dist=4515),MAPK13(dist=8341)	L2d2	LINE
17	10628908	10629030	17	10628815	10629103	5.33884	123	Type II	intergenic	EDNRA(dist=151071),TTC29(dist=460827)	NO	NO
17	12920594	12920634	17	12920562	12920634	9.88021	41	Type II	intronic	ABCE1	NO	NO
20	20284503	20284550	20	20284503	20284550	8.89059	48	Type II	intergenic	ADGRF1(dist=50672),LOC106990470(dist=64489)	L2c	LINE
17	16438559	16438726	17	16438559	16438755	8.77566	168	Type II	intronic	RNF150	NO	NO
17	17157178	17157315	17	17157178	17157315	6.08995	138	Type II	intergenic	SCOC(dist=122943),MAML3(dist=72155)	NO	NO
17	17271980	17272056	17	17271980	17272073	7.18636	77	Type II	intronic	MAML3	NO	NO
17	17663169	17663277	17	17662892	17663277	9.97532	109	Type II	intronic	MAML3	NO	NO
20	39617698	39617775	20	39617529	39617775	7.93388	78	Type II	intronic	ATXN1	L2d	LINE
17	18274624	18274655	17	18274624	18274655	0.854344	32	Type I	intergenic	NOCT(dist=18625),LOC105602765(dist=90029)	NO	NO
17	18348626	18348811	17	18348626	18348897	5.5773	186	Type II	intergenic	NOCT(dist=92627),LOC105602765(dist=15873)	NO	NO
17	18398468	18398536	17	18398468	18399096	9.73743	69	Type II	ncRNA_intronic	LOC105602765	NO	NO
17	24447376	24447550	17	24447376	24447550	4.22924	175	Type II	intergenic	LOC105602770(dist=203801),PCDH10(dist=378073)	NO	NO
14	52878850	52878923	14	52878813	52878923	0.787009	74	Type I	intergenic	SLC1A5(dist=44297),AP2S1(dist=2358)	L1M5	LINE
15	28702120	28702136	15	28702120	28702216	0.690286	17	Type I	intronic	ARCN1	L1_Art	LINE
17	29413393	29413405	17	29413341	29413405	0.655138	13	Type I	intergenic	LARP1B(dist=9809),LOC105602781(dist=2383)	NO	NO
17	29413488	29413499	17	29413488	29413569	0.747524	12	Type I	intergenic	LARP1B(dist=9904),LOC105602781(dist=2289)	NO	NO
17	29599639	29599824	17	29599603	29599824	7.0543	186	Type II	intronic	HSPA4L	NO	NO
17	32816437	32816713	17	32816317	32816713	8.14628	277	Type II	intergenic	ANKRD50(dist=24636),LOC101101922(dist=263959)	NO	NO
15	30679323	30679397	15	30679323	30679397	0.694067	75	Type I	intronic	GRIK4	L1_Art	LINE
17	33671294	33671537	17	33671228	33671537	4.48358	244	Type II	intergenic	LOC105608293(dist=122107),LOC105602798(dist=25865)	NO	NO
17	33734002	33734098	17	33733962	33734226	6.37158	97	Type II	ncRNA intronic	LOC105602798	NO	NO
15	31825909	31825949	15	31825909	31825957	0.715245	41	Type I	intergenic	SORL1(dist=114528),LOC105602213(dist=218918)	BovB_Oa	LINE
20	42993572	42993631	20	42993572	42993671	5.34887	60	Type II	intergenic	LOC105603863(dist=302166),EDN1(dist=26048)	L2b	LINE
21	43293871	43293936	21	43293871	43293944	4.61275	66	Type II	intergenic	BANF1(dist=1206),CST6(dist=4115)	L1M5	LINE
15	41999988	42000114	15	41999949	42000114	0.784151	127	Type I	intronic	SBF2	L1M3de	LINE
17	37813990	37813999	17	37813918	37813999	0.638244	10	Type I	intergenic	LOC101110539(dist=456144),LOC101110792(dist=249998)	NO	NO
17	37814098	37814121	17	37814098	37814121	0.836292	24	Type I	intergenic	LOC101110539(dist=456252),LOC101110792(dist=249876)	NO	NO
17	37814178	37814246	17	37814178	37814246	0.682725	69	Type I	intergenic	LOC101110539(dist=456332),LOC101110792(dist=249751)	NO	NO
17	39750380	39750408	17	39750380	39750408	7.84743	29	Type II	intronic	C17H4orf45	NO	NO
17	40455799	40455819	17	40455799	40455819	4.24826	21	Type II	UTR5	TMEM144(rna37355:c.-10012_-10032delins0,rna37354:c.-10012_-10032delins0)	NO	NO
17	41829001	41829024	17	41829001	41829054	5.86315	24	Type II	intronic	GLRB	NO	NO
17	41987856	41987993	17	41987739	41987993	7.09284	138	Type II	intergenic	LOC105602828(dist=51433),PDGFC(dist=74318)	NO	NO
17	44761764	44761832	17	44761764	44761863	5.20644	69	Type II	intronic	ULK1	NO	NO
15	42000140	42000348	15	42000140	42000348	0.632751	209	Type I	intronic	SBF2	L1M2	LINE
17	49019599	49019658	17	49019599	49019673	0.695773	60	Type I	intergenic	LOC105602850(dist=44660),LOC105602853(dist=178121)	NO	NO
17	49734949	49734982	17	49734872	49734982	6.88024	34	Type II	intergenic	LOC105602855(dist=198314),TMEM132B(dist=109547)	NO	NO
17	50678305	50678357	17	50678305	50678357	0.777491	53	Type I	intergenic	SCARB1(dist=94811),NCOR2(dist=132459)	NO	NO
17	50678385	50678457	17	50678385	50678457	0.677849	73	Type I	intergenic	SCARB1(dist=94891),NCOR2(dist=132359)	NO	NO
22	15183210	15183233	22	15183210	15183242	6.2805	24	Type II	intronic	PLCE1	L1MC4	LINE
17	52382187	52382196	17	52382158	52382196	0.641026	10	Type I	intergenic	LOC101102014(dist=16749),KNTC1(dist=35937)	NO	NO
17	52411966	52412014	17	52411966	52412014	6.02565	49	Type II	intergenic	LOC101102014(dist=46528),KNTC1(dist=6119)	NO	NO
17	52535514	52535628	17	52535514	52535695	5.03166	115	Type II	intronic	CLIP1	NO	NO
17	56728293	56728410	17	56728293	56728410	6.70897	118	Type II	intronic	WSB2	NO	NO
17	57822843	57822884	17	57822843	57823030	4.29302	42	Type II	intronic	RNFT2	NO	NO
17	57857541	57857561	17	57857511	57857561	4.39209	21	Type II	intergenic	C17H12orf49(dist=3705),LOC105602890(dist=200726)	NO	NO
17	58165871	58166163	17	58165798	58166163	4.76675	293	Type II	intergenic	LOC105602890(dist=55393),LOC105602892(dist=5125)	NO	NO
17	59239970	59240019	17	59239970	59240019	4.40091	50	Type II	intergenic	LOC105602894(dist=98068),TBX3(dist=493877)	NO	NO
17	59349192	59349218	17	59349109	59349218	4.67596	27	Type II	intergenic	LOC105602894(dist=207290),TBX3(dist=384678)	NO	NO
17	59349250	59349358	17	59349250	59349358	4.26459	109	Type II	intergenic	LOC105602894(dist=207348),TBX3(dist=384538)	NO	NO
17	59349368	59349423	17	59349368	59349423	5.90997	56	Type II	intergenic	LOC105602894(dist=207466),TBX3(dist=384473)	NO	NO
17	59787754	59787811	17	59787754	59787811	0.778103	58	Type I	intergenic	TBX3(dist=41483),LOC105601855(dist=12530)	NO	NO
15	43959837	43959885	15	43959837	43959885	0.796959	49	Type I	intronic	TUB	L1MB7	LINE
15	78911731	78911763	15	78911731	78911763	0.775909	33	Type I	intronic	LPXN	L1MC5a	LINE
17	66528821	66529087	17	66528821	66529087	8.94904	267	Type II	intergenic	LOC101105359(dist=515867),MN1(dist=354683)	NO	NO
17	69500513	69500576	17	69500513	69500644	5.12375	64	Type II	intronic	LIMK2	NO	NO
18	12603639	12603772	18	12603507	12603772	0.704398	134	Type I	intergenic	MCTP2(dist=604122),RGMA(dist=520691)	NO	NO
18	12745386	12745394	18	12745386	12745556	4.2323	9	Type II	intergenic	MCTP2(dist=745869),RGMA(dist=379069)	NO	NO
18	14163788	14163850	18	14163788	14163850	4.20339	63	Type II	intronic	SLCO3A1	NO	NO
23	34174503	34174511	23	34174503	34174696	7.24664	9	Type II	intergenic	RBBP8(dist=347635),LOC106991873(dist=112330)	L2a	LINE
18	19763378	19763406	18	19763378	19763412	0.865143	29	Type I	intronic	ABHD2	NO	NO
18	20581457	20581566	18	20581457	20581572	0.713931	110	Type I	intronic	IDH2	NO	NO
23	34174695	34174696	23	34174503	34174696	7.24664	2	Type II	intergenic	RBBP8(dist=347827),LOC106991873(dist=112145)	L2a	LINE
16	12220638	12220711	16	12220638	12220711	0.671135	74	Type I	ncRNA intronic	LOC105602490	L1MA9	LINE
18	20688668	20688702	18	20688668	20688702	0.850629	35	Type I	intergenic	LOC101103352(dist=57246),SEMA4B(dist=5371)	NO	NO
24	3776127	3776165	24	3776127	3776246	4.68265	39	Type II	intergenic	UBALD1(dist=3085),MGRN1(dist=2103)	L2c	LINE
18	22273101	22273213	18	22273092	22273213	6.06226	113	Type II	intronic	HOMER2	NO	NO
18	22581495	22581562	18	22581495	22581562	0.699779	68	Type I	intronic	TM6SF1	NO	NO
18	22581801	22581841	18	22581801	22581841	0.447366	41	Type I	intronic	TM6SF1	NO	NO
18	24252224	24252313	18	24252224	24252313	8.60925	90	Type II	intronic	RASGRF1	NO	NO
18	25324424	25324545	18	25324424	25324632	7.65537	122	Type II	intronic	ARNT2	NO	NO
18	25325645	25325664	18	25325472	25325664	9.1357	20	Type II	intronic	ARNT2	NO	NO
16	39341466	39341522	16	39341466	39341568	0.734223	57	Type I	intronic	RAI14	L1MA9	LINE
24	31781724	31781809	24	31781724	31781809	4.31023	86	Type II	intergenic	TRNAG-GCC(dist=39720),LOC105604766(dist=710519)	L2b	LINE
17	62700091	62700257	17	62700060	62700257	0.669111	167	Type I	intronic	SPPL3	L2	LINE
24	35679843	35679948	24	35679675	35679948	8.8818	106	Type II	intronic	EPHB4	L1MB8	LINE
18	26523067	26523135	18	26523067	26523135	0.793116	69	Type I	intronic	TRPM1	NO	NO
18	26628943	26628965	18	26628943	26628977	4.04478	23	Type II	intergenic	TRPM1(dist=99375),KLF13(dist=25799)	NO	NO
18	26742864	26742906	18	26742864	26742906	0.838953	43	Type I	intergenic	KLF13(dist=51636),LOC106991723(dist=28293)	NO	NO
18	27658613	27658717	18	27658613	27658766	3.95208	105	Type II	intronic	TJP1	NO	NO
18	27889686	27889774	18	27889686	27889774	0.748682	89	Type I	intergenic	TM2D3(dist=31805),TRNAC-ACA(dist=75165)	NO	NO
18	28830592	28830630	18	28830592	28830630	7.07043	39	Type II	intergenic	LOC101113627(dist=8669),OTUD7A(dist=250252)	NO	NO
18	30608807	30608910	18	30608807	30608910	5.86902	104	Type II	upstream	ISL2	NO	NO
18	33492367	33492409	18	33492367	33492409	7.25116	43	Type II	intronic	STOML1	NO	NO
18	34146807	34146898	18	34146668	34146898	5.16059	92	Type II	intergenic	STXBP6(dist=3260),LOC101114141(dist=709787)	NO	NO
18	25751796	25751887	18	25751796	25751887	0.647793	92	Type I	intronic	CEMIP	L2a	LINE
18	36521650	36521690	18	36521650	36521690	9.64195	41	Type II	intergenic	TRNAS-GGA(dist=46398),LOC105603166(dist=61703)	NO	NO
18	39624801	39624881	18	39624797	39624881	4.8044	81	Type II	intergenic	TRNAG-CCC(dist=69937),LOC105603172(dist=411518)	NO	NO
18	39663636	39663796	18	39663561	39663953	7.52282	161	Type II	intergenic	TRNAG-CCC(dist=108772),LOC105603172(dist=372603)	NO	NO
18	34176360	34176436	18	34176360	34176484	0.698208	77	Type I	intergenic	STXBP6(dist=32813),LOC101114141(dist=680249)	L1MA9	LINE
18	44454248	44454294	18	44454195	44454294	6.67146	47	Type II	ncRNA intronic	LOC105603184	NO	NO
18	45404880	45405105	18	45404880	45405167	4.8634	226	Type II	intergenic	MBIP(dist=71144),LOC106991744(dist=73946)	NO	NO
18	44184406	44184432	18	44184406	44184432	0.878926	27	Type I	intergenic	SRP54(dist=3718),FAM177A1(dist=7756)	L1_Art	LINE
18	45817298	45817448	18	45816875	45817521	4.05661	151	Type II	intronic	SLC25A21	NO	NO
25	28942168	28942262	25	28942159	28942262	6.90703	95	Type II	intergenic	P4HA1(dist=5275),NUDT13(dist=17633)	L2a	LINE
18	47222989	47223116	18	47222893	47223154	5.16408	128	Type II	intergenic	CLEC14A(dist=5881),LOC105603194(dist=26033)	NO	NO
18	55645726	55646116	18	55645726	55646118	7.43947	391	Type II	intronic	ATXN3	NO	NO
26	3386126	3386207	26	3385988	3386207	4.55808	82	Type II	intronic	CSMD1	L1MB7	LINE
18	57977375	57977395	18	57977375	57977395	0.93581	21	Type I	intergenic	SERPINA12(dist=1126),SERPINA4(dist=41670)	NO	NO
18	58932728	58932747	18	58932704	58932747	4.62292	20	Type II	intronic	SYNE3	NO	NO
19	11596649	11596690	19	11596649	11596710	0.765855	42	Type I	intronic	OXSR1	L2a	LINE
19	16636763	16636814	19	16636763	16636814	0.869577	52	Type I	intronic	IRAK2	L1MB8	LINE
19	16636835	16636841	19	16636835	16636995	0.759012	7	Type I	intronic	IRAK2	L1MB8	LINE
19	21280975	21281030	19	21280975	21281030	0.632554	56	Type I	intergenic	ARL8B(dist=72108),BHLHE40(dist=45707)	L2a	LINE
26	11717401	11717549	26	11717334	11717573	5.51873	149	Type II	intronic	TENM3	L2c	LINE
18	64152422	64152525	18	64152389	64152564	4.19997	104	Type II	intergenic	BEGAIN(dist=118646),DLK1(dist=77743)	NO	NO
19	1888464	1888488	19	1888464	1888488	5.37928	25	Type II	intergenic	SLC4A7(dist=136679),EOMES(dist=122958)	NO	NO
19	5496786	5496817	19	5496758	5496932	5.15195	32	Type II	intergenic	GADL1(dist=165602),LOC101110883(dist=207670)	NO	NO
19	5804724	5804764	19	5804719	5804773	0.816218	41	Type I	intergenic	LOC101110883(dist=98934),STT3B(dist=166803)	NO	NO
19	43601597	43601672	19	43601597	43601672	0.793829	76	Type I	intergenic	DENND6A(dist=12537),ARF4(dist=16470)	L1MEc	LINE
26	23612821	23612924	26	23612782	23612924	5.78193	104	Type II	intronic	MFHAS1	L1M5	LINE
19	15271193	15271240	19	15271193	15271240	6.62991	48	Type II	intronic	ANO10	NO	NO
19	15755999	15756045	19	15755876	15756045	6.41509	47	Type II	intergenic	ABHD5(dist=201477),LOC105603404(dist=37202)	NO	NO
19	15756125	15756197	19	15756125	15756197	4.08672	73	Type II	intergenic	ABHD5(dist=201603),LOC105603404(dist=37050)	NO	NO
19	16289831	16289863	19	16289810	16289863	0.697714	33	Type I	intergenic	ZNF445(dist=11870),ZNF852(dist=3783)	NO	NO
19	16289872	16289899	19	16289872	16289899	0.854643	28	Type I	intergenic	ZNF445(dist=11911),ZNF852(dist=3747)	NO	NO
20	11703572	11703604	20	11703572	11703632	0.835492	33	Type I	intergenic	MDGA1(dist=103703),LOC105603686(dist=10005)	L1MB7	LINE
23	30752805	30752806	23	30752753	30752806	0.699685	2	Type I	intergenic	KCTD1(dist=53833),TAF4B(dist=10660)	L3	LINE
19	18907683	18907713	19	18907652	18907713	6.21957	31	Type II	intronic	GRM7	NO	NO
24	463605	463694	24	463605	463694	0.706111	90	Type I	intronic	RAB40C	L1ME1	LINE
19	21525175	21525278	19	21525175	21525314	7.82651	104	Type II	intronic	ITPR1	NO	NO
26	23612933	23613126	26	23612933	23613147	4.07304	194	Type II	intronic	MFHAS1	L1M5	LINE
1	214906161	214906173	1	214906152	214906173	4.09619	13	Type II	intergenic	CLDN11(dist=2900),SKIL(dist=13628)	Eutr16	DNA?
19	23581931	23582067	19	23581931	23582067	4.91668	137	Type II	intronic	CNTN4	NO	NO
19	27283196	27283515	19	27283196	27283661	9.99291	320	Type II	intronic	CNTN3	NO	NO
19	29303359	29303393	19	29303206	29303393	7.84981	35	Type II	intergenic	RYBP(dist=2550),EIF4E3(dist=595828)	NO	NO
19	29312871	29312892	19	29312871	29312892	4.43065	22	Type II	intergenic	RYBP(dist=12062),EIF4E3(dist=586329)	NO	NO
19	29550226	29550330	19	29550226	29550374	6.02643	105	Type II	intergenic	RYBP(dist=249417),EIF4E3(dist=348891)	NO	NO
19	30236342	30236388	19	30236342	30236388	0.653468	47	Type I	intronic	FOXP1	NO	NO
19	30547771	30548074	19	30547379	30548074	8.82786	304	Type II	intronic	FOXP1	NO	NO
1	42761345	42761360	1	42761275	42761360	5.2526	16	Type II	intergenic	SERBP1(dist=168963),GADD45A(dist=83271)	MER5A	DNA
19	31425587	31425629	19	31424914	31425838	5.99086	43	Type II	ncRNA intronic	LOC105607729	NO	NO
19	32326731	32326961	19	32326625	32326961	5.33587	231	Type II	intronic	FRMD4B	NO	NO
19	32347023	32347046	19	32347023	32347054	4.10429	24	Type II	intronic	FRMD4B	NO	NO
19	35716714	35716784	19	35716714	35716855	7.08008	71	Type II	intronic	MAGI1	NO	NO
19	37313653	37313804	19	37313471	37313804	10.099	152	Type II	intronic	PRICKLE2	NO	NO
1	64300683	64300780	1	64300683	64300780	8.34254	98	Type II	intergenic	TRNAE-CUC(dist=20802),LOC101113557(dist=101179)	X9b_DNA	DNA
19	41321090	41321123	19	41321090	41321233	7.75974	34	Type II	intronic	FHIT	NO	NO
19	43206724	43206869	19	43206724	43206896	9.67281	146	Type II	intronic	FLNB	NO	NO
19	43452285	43452495	19	43452285	43452495	4.85293	211	Type II	intronic	SLMAP	NO	NO
24	16922673	16922706	24	16922673	16922706	0.771941	34	Type I	intronic	TMC7	L2a	LINE
19	43925685	43925699	19	43925685	43925725	0.618415	15	Type I	intergenic	HESX1(dist=21150),IL17RD(dist=11850)	NO	NO
19	53948154	53948297	19	53948154	53948297	6.1767	144	Type II	intergenic	LARS2(dist=76676),LOC101119765(dist=57530)	NO	NO
20	5774087	5774188	20	5774087	5774299	6.61154	102	Type II	intergenic	LOC105603644(dist=45936),TINAG(dist=336943)	NO	NO
1	119015630	119015661	1	119015604	119015661	9.21478	32	Type II	intergenic	LOC101118835(dist=69504),RCAN1(dist=20151)	MER5A	DNA
1	171091054	171091171	1	171091054	171091171	4.0959	118	Type II	intergenic	CD47(dist=15344),LOC106990806(dist=65193)	MER20B	DNA
1	202588757	202589011	1	202588557	202589011	6.22364	255	Type II	intergenic	ATP11B(dist=303533),LOC101103939(dist=426259)	UCON8	DNA
2	225603597	225603674	2	225603604	225603674	0.824833	71	Type I	intergenic	TRNAC-GCA(dist=20800),CUL3(dist=19330)	MER5A1	DNA
2	159152164	159152166	2	159152074	159152166	5.51958	3	Type II	intergenic	LOC105609628(dist=191097),LOC105609631(dist=2034)	MER103C	DNA
20	20288517	20288538	20	20288517	20288538	0.715818	22	Type I	intergenic	ADGRF1(dist=54686),LOC106990470(dist=60501)	NO	NO
20	20715139	20715303	20	20715139	20715303	8.74189	165	Type II	UTR5	ADGRF4(rna41698:c.-12346_-12321delins0,rna41699:c.-12346_-12321delins0)	NO	NO
20	22838576	22838635	20	22838576	22838685	4.29121	60	Type II	intergenic	DEFB112(dist=436941),TFAP2D(dist=139630)	NO	NO
2	218896289	218896322	2	218896289	218896369	4.43574	34	Type II	intronic	TNS1	MER96	DNA
20	25159894	25159976	20	25159894	25159976	5.68244	83	Type II	intronic	ELOVL5	NO	NO
20	26196751	26196773	20	26196751	26196773	0.818043	23	Type I	intergenic	LOC101122142(dist=3609),LOC106991799(dist=12070)	NO	NO
20	26641107	26641111	20	26641087	26641111	4.18259	5	Type II	intronic	LY6G6C	NO	NO
20	26707522	26707558	20	26707522	26707558	0.744081	37	Type I	downstream	BAG6,PRRC2A	NO	NO
3	81860356	81860405	3	81860331	81860405	5.10441	50	Type II	intergenic	PKDCC(dist=67622),LOC106991055(dist=9906)	MER5A	DNA
20	30938007	30938080	20	30938007	30938080	0.661284	74	Type I	intergenic	SLC17A4(dist=13272),LOC101106294(dist=22405)	NO	NO
20	32937927	32938150	20	32937927	32938439	5.27222	224	Type II	intergenic	TRNAC-GCA(dist=292838),LOC101108613(dist=394622)	NO	NO
20	38336420	38336512	20	38336344	38336512	4.58989	93	Type II	intergenic	NHLRC1(dist=49975),KIF13A(dist=16892)	NO	NO
20	39289940	39290138	20	39289911	39290218	9.8975	199	Type II	intergenic	STMND1(dist=319805),ATXN1(dist=5971)	NO	NO
20	39315173	39315337	20	39315092	39315376	8.02542	165	Type II	intronic	ATXN1	NO	NO
3	186766489	186766580	3	186766473	186766614	6.27018	92	Type II	intronic	PPFIBP1	MER58A	DNA
20	41019160	41019271	20	41019160	41019271	5.63987	112	Type II	intergenic	LOC105603854(dist=31230),LOC105603855(dist=472832)	NO	NO
20	42959197	42959460	20	42959197	42959460	8.25813	264	Type II	intergenic	LOC105603863(dist=267791),EDN1(dist=60219)	NO	NO
3	186869983	186870009	3	186869967	186870009	7.37995	27	Type II	intronic	PPFIBP1	MER45B	DNA
4	56232585	56232641	4	56232530	56232660	4.98953	57	Type II	intronic	DOCK4	Charlie1a	DNA
20	43967692	43967761	20	43967692	43967761	7.16552	70	Type II	intronic	NEDD9	NO	NO
20	46507214	46507317	20	46507214	46507317	7.85552	104	Type II	intergenic	BMP6(dist=110706),LOC105603884(dist=75471)	NO	NO
20	46711293	46711389	20	46711233	46711389	5.92061	97	Type II	intergenic	DSP(dist=7491),RIOK1(dist=61273)	NO	NO
20	46711435	46711536	20	46711435	46711590	5.475	102	Type II	intergenic	DSP(dist=7633),RIOK1(dist=61126)	NO	NO
20	47173060	47173278	20	47173060	47173278	8.38731	219	Type II	intergenic	LOC105603889(dist=12074),LOC105603888(dist=24918)	NO	NO
20	50115193	50115209	20	50115193	50115209	8.72516	17	Type II	intronic	GMDS	NO	NO
21	473279	473573	21	473279	473608	5.14207	295	Type II	intronic	VSTM5	NO	NO
21	2147654	2147698	21	2147638	2147736	4.86004	45	Type II	intronic	FAT3	NO	NO
21	6558868	6558986	21	6558868	6558986	7.87866	119	Type II	ncRNA intronic	LOC106991831	NO	NO
3	176492674	176492706	3	176492674	176492706	0.699758	33	Type I	intergenic	TRNAC-GCA(dist=22579),LOC101119384(dist=33240)	MER5A1	DNA
21	9156812	9156935	21	9156812	9157179	5.94912	124	Type II	intronic	SYTL2	NO	NO
21	11411778	11412058	21	11411778	11412058	10.2892	281	Type II	intronic	DLG2	NO	NO
21	24180713	24180908	21	24180713	24180966	8.34216	196	Type II	intronic	NAV2	NO	NO
21	24253762	24253832	21	24253762	24253832	5.87961	71	Type II	intergenic	NAV2(dist=9179),LOC105604169(dist=4218)	NO	NO
6	66640718	66640721	6	66640718	66640743	0.843692	4	Type I	intergenic	NIPAL1(dist=8913),TXK(dist=3458)	MER5A1	DNA
4	68047263	68047313	4	68047248	68047533	6.13027	51	Type II	intronic	JAZF1	MamTip2	DNA
8	16588221	16588267	8	16588221	16588271	0.872392	47	Type I	intergenic	LOC105615953(dist=641054),LOC105612144(dist=28800)	Charlie8	DNA
21	31849580	31849657	21	31849580	31849657	0.868904	78	Type I	intronic	BARX2	NO	NO
21	31898508	31898548	21	31898508	31898577	5.77613	41	Type II	intergenic	BARX2(dist=36545),LOC101117120(dist=241757)	NO	NO
21	31914935	31915003	21	31914935	31915003	8.56002	69	Type II	intergenic	BARX2(dist=52972),LOC101117120(dist=225302)	NO	NO
4	68047425	68047515	4	68047248	68047533	6.13027	91	Type II	intronic	JAZF1	MamTip2	DNA
21	35160964	35160983	21	35160964	35160983	6.39306	20	Type II	upstream	TMEM45B	NO	NO
4	90198288	90198367	4	90198198	90198367	4.82476	80	Type II	intergenic	LOC101108480(dist=148002),LOC101103150(dist=137057)	Charlie15b	DNA
4	102449003	102449100	4	102449003	102449113	7.42678	98	Type II	intergenic	ZC3HAV1(dist=2445),TTC26(dist=37141)	MER5B	DNA
21	39801716	39801747	21	39801716	39801747	0.796844	32	Type I	intergenic	LOC105604181(dist=8608),LOC101110719(dist=69324)	NO	NO
21	40065482	40065531	21	40065440	40065531	9.85034	50	Type II	intergenic	ASRGL1(dist=3610),SCGB1A1(dist=23247)	NO	NO
6	30589981	30590075	6	30589894	30590178	3.9419	95	Type II	intergenic	LOC101116832(dist=51042),LOC101102814(dist=28450)	OldhAT1	DNA
21	41235185	41235217	21	41235185	41235217	0.654667	33	Type I	intronic	ATL3	NO	NO
7	10036523	10036760	7	10036523	10036768	8.39166	238	Type II	intergenic	BHMT(dist=71904),JMY(dist=14620)	Charlie31a	DNA
21	43390140	43390178	21	43390140	43390178	0.715974	39	Type I	intronic	PACS1	NO	NO
21	44996616	44996646	21	44996614	44996646	0.837242	31	Type I	intergenic	LOC105604125(dist=19791),LRP5(dist=12958)	NO	NO
22	8594216	8594316	22	8594211	8594391	5.77342	101	Type II	intronic	SGMS1	NO	NO
22	10146198	10146221	22	10146079	10146221	4.11392	24	Type II	intronic	LOC101123254	NO	NO
22	10146231	10146282	22	10146231	10146387	6.15389	52	Type II	intronic	LOC101123254	NO	NO
22	10355881	10356018	22	10355881	10356018	9.10052	138	Type II	intronic	ACTA2	NO	NO
22	10442177	10442305	22	10442177	10442475	6.38637	129	Type II	intergenic	FAS(dist=15130),CH25H(dist=210252)	NO	NO
22	10584286	10584314	22	10584283	10584314	6.04622	29	Type II	intergenic	FAS(dist=157239),CH25H(dist=68243)	NO	NO
22	10920446	10920447	22	10920342	10920482	6.09747	2	Type II	intergenic	SLC16A12(dist=6689),PANK1(dist=33676)	NO	NO
22	11348691	11348734	22	11348691	11348734	4.70438	44	Type II	intergenic	KIF20B(dist=199842),LOC101102948(dist=551179)	NO	NO
7	42263351	42263506	7	42263351	42263506	4.2109	156	Type II	intergenic	PTGDR(dist=26333),LOC105607710(dist=40012)	MER5A1	DNA
22	16063697	16063729	22	16063697	16063729	0.468424	33	Type I	intronic	SORBS1	NO	NO
22	16665546	16665650	22	16665546	16665650	4.2203	105	Type II	intergenic	CCNJ(dist=32704),ZNF518A(dist=27042)	NO	NO
22	16810885	16810972	22	16810806	16810984	4.1387	88	Type II	intergenic	BLNK(dist=5065),DNTT(dist=32361)	NO	NO
16	39433148	39433198	16	39433148	39433198	0.704549	51	Type I	intergenic	RAI14(dist=23690),C1QTNF3(dist=219787)	MER58A	DNA
22	20768967	20769141	22	20768967	20769141	4.38638	175	Type II	intronic	PAX2	NO	NO
22	29991191	29991287	22	29991173	29991287	9.27503	97	Type II	intergenic	DUSP5(dist=19091),SMC3(dist=18904)	NO	NO
22	30205530	30205594	22	30205530	30205636	4.83429	65	Type II	UTR5	RBM20(rna44539:c.-687_-623delins0)	NO	NO
22	30308367	30308464	22	30308367	30308836	5.6901	98	Type II	intergenic	RBM20(dist=29828),PDCD4(dist=8206)	NO	NO
22	30308491	30308601	22	30308367	30308836	5.6901	111	Type II	intergenic	RBM20(dist=29952),PDCD4(dist=8069)	NO	NO
22	31789252	31789275	22	31789252	31789275	5.92336	24	Type II	intergenic	LOC101117809(dist=15219),ACSL5(dist=1740)	NO	NO
22	32005783	32005788	22	32005758	32005788	6.95678	6	Type II	intronic	VTI1A	NO	NO
22	33181843	33181919	22	33181843	33181919	8.3567	77	Type II	intergenic	PLEKHS1(dist=26991),DCLRE1A(dist=15680)	NO	NO
22	38401947	38402020	22	38401947	38402020	5.94319	74	Type II	intronic	GRK5	NO	NO
7	59538014	59538128	7	59538014	59538128	4.37319	115	Type II	intergenic	SLC24A5(dist=337122),SEMA6D(dist=44530)	MER103C	DNA
22	40933093	40933176	22	40933093	40933178	4.39605	84	Type II	intronic	TACC2	NO	NO
17	34368653	34368689	17	34368653	34368894	0.696417	37	Type I	intronic	SPATA5	Tigger1	DNA
22	45272882	45272915	22	45272882	45272951	4.62108	34	Type II	intergenic	C22H10orf90(dist=214154),DOCK1(dist=46327)	NO	NO
22	45370686	45370724	22	45370686	45370724	7.32858	39	Type II	intronic	DOCK1	NO	NO
22	47511023	47511111	22	47510872	47511241	5.94988	89	Type II	intergenic	LOC105604346(dist=449083),MGMT(dist=268843)	NO	NO
23	345472	345512	23	345472	345512	0.756488	41	Type I	intronic	PARD6G	NO	NO
23	2130343	2130443	23	2130343	2130443	6.47964	101	Type II	intergenic	GALR1(dist=28346),MBP(dist=62987)	NO	NO
23	4150963	4151034	23	4150932	4151034	8.72127	72	Type II	intergenic	CYB5A(dist=32549),TIMM21(dist=23933)	NO	NO
23	9357630	9357687	23	9357610	9357687	0.632449	58	Type I	intergenic	TMX3(dist=816071),TRNAC-GCA(dist=66465)	NO	NO
23	9357796	9357858	23	9357796	9357858	0.626905	63	Type I	intergenic	TMX3(dist=816237),TRNAC-GCA(dist=66294)	NO	NO
23	9357886	9357912	23	9357886	9357912	0.900815	27	Type I	intergenic	TMX3(dist=816327),TRNAC-GCA(dist=66240)	NO	NO
23	22323111	22323199	23	22323111	22323199	4.26173	89	Type II	intronic	MAPRE2	NO	NO
23	22640349	22640376	23	22640203	22640376	6.47503	28	Type II	intronic	DTNA	NO	NO
8	61042943	61043083	8	61042928	61043567	5.30874	141	Type II	intronic	PDE7B	MER5A	DNA
23	24996820	24996872	23	24996820	24996872	0.729566	53	Type I	intronic	GAREM1	NO	NO
8	70001584	70001657	8	70001584	70001657	8.38896	74	Type II	intergenic	FBXO30(dist=26494),SHPRH(dist=37820)	Tigger1	DNA
23	25955217	25955284	23	25955191	25955284	4.87001	68	Type II	ncRNA exonic	LOC105604437	NO	NO
23	26091212	26091281	23	26091212	26091281	5.54277	70	Type II	intergenic	DSG1(dist=26352),DSC1(dist=118303)	NO	NO
23	26136440	26136512	23	26136440	26136512	4.19654	73	Type II	intergenic	DSG1(dist=71580),DSC1(dist=73072)	NO	NO
23	26379228	26379240	23	26379228	26379285	4.0611	13	Type II	intergenic	DSC3(dist=5472),TRNAC-GCA(dist=194165)	NO	NO
23	30664017	30664122	23	30664017	30664122	5.0798	106	Type II	intronic	KCTD1	NO	NO
18	25349628	25349651	18	25349628	25349736	0.735927	24	Type I	intronic	ARNT2	Tigger17a	DNA
18	62478432	62478435	18	62478407	62478435	0.935448	4	Type I	intergenic	TRNAS-GGA(dist=560079),BCL11B(dist=282882)	Charlie8	DNA
23	32413840	32413860	23	32413840	32414167	5.56554	21	Type II	intergenic	LOC105604449(dist=53938),HRH4(dist=52186)	NO	NO
23	33027708	33027759	23	33027708	33027759	4.84025	52	Type II	UTR5	LAMA3(rna45225:c.-199_-250delins0)	NO	NO
8	83273845	83273909	8	83273845	83273909	6.15617	65	Type II	intronic	MAP3K4	Charlie15b	DNA
23	33430821	33430891	23	33430821	33431169	4.83067	71	Type II	intronic	TMEM241	NO	NO
23	33771191	33771197	23	33770974	33771316	4.20879	7	Type II	intronic	RBBP8	NO	NO
23	33771209	33771316	23	33770974	33771316	4.20879	108	Type II	intronic	RBBP8	NO	NO
9	27435237	27435285	9	27435237	27435285	7.43867	49	Type II	intergenic	LOC101104157(dist=643983),TRIB1(dist=112640)	MER5A1	DNA
9	29648517	29648617	9	29648517	29648617	5.5788	101	Type II	intergenic	ZHX2(dist=23510),LOC101110068(dist=1030876)	MER5A	DNA
23	34339653	34339717	23	34339653	34339717	4.34543	65	Type II	intergenic	LOC106991873(dist=47846),TRNAR-UCU(dist=68759)	NO	NO
23	34339719	34339757	23	34339719	34339757	6.84505	39	Type II	intergenic	LOC106991873(dist=47912),TRNAR-UCU(dist=68719)	NO	NO
23	37461238	37461282	23	37461238	37461282	0.750822	45	Type I	intronic	LPIN2	NO	NO
23	37887766	37887772	23	37887766	37887997	4.63569	7	Type II	intronic	DLGAP1	NO	NO
23	37928111	37928266	23	37928111	37928266	0.692846	156	Type I	ncRNA exonic	LOC105604469	NO	NO
23	37938383	37938457	23	37938383	37938457	0.701974	75	Type I	ncRNA intronic	LOC105604469	NO	NO
23	42053521	42053564	23	42053521	42053564	0.845432	44	Type I	intergenic	PPP4R1(dist=56098),RAB31(dist=38899)	NO	NO
23	42347608	42347799	23	42347608	42347811	4.62925	192	Type II	intergenic	VAPA(dist=113326),APCDD1(dist=83612)	NO	NO
9	60722051	60722124	9	60722031	60722124	6.19371	74	Type II	ncRNA intronic	LOC105610475	Arthur1	DNA
23	43161588	43161621	23	43161588	43161621	0.719353	34	Type I	intronic	PRELID3A	NO	NO
23	43419522	43419606	23	43419522	43419606	7.22499	85	Type II	intronic	PTPN2	NO	NO
23	43544361	43544406	23	43544361	43544406	0.725543	46	Type I	intronic	CEP192	NO	NO
23	45629775	45629856	23	45629775	45629923	5.77444	82	Type II	intergenic	SLC14A2(dist=39611),SLC14A1(dist=1790)	NO	NO
11	8441275	8441340	11	8441275	8441340	5.75871	66	Type II	intergenic	DYNLL2(dist=14143),LOC105612371(dist=31147)	Charlie29a	DNA
23	48645263	48645350	23	48645125	48645405	8.14608	88	Type II	intronic	CTIF	NO	NO
23	48743289	48743372	23	48743095	48743372	5.57539	84	Type II	intronic	SMAD7	NO	NO
23	48829486	48829543	23	48829486	48829543	4.07419	58	Type II	intergenic	SMAD7(dist=74884),DYM(dist=22670)	NO	NO
23	50844415	50844424	23	50844389	50844424	0.745306	10	Type I	intergenic	MEX3C(dist=35789),LOC101113717(dist=9652)	NO	NO
23	53992414	53992498	23	53992414	53992620	5.94771	85	Type II	intergenic	LOC105604528(dist=28332),LOC105604529(dist=129946)	NO	NO
23	53998073	53998100	23	53998073	53998187	4.16589	28	Type II	intergenic	LOC105604528(dist=33991),LOC105604529(dist=124344)	NO	NO
23	54411279	54411444	23	54410863	54411444	4.37742	166	Type II	intronic	RAB27B	NO	NO
23	59314344	59314360	23	59314344	59314360	6.9788	17	Type II	intergenic	LOC105604574(dist=72016),MC4R(dist=33190)	NO	NO
24	204344	204385	24	204344	204385	0.769333	42	Type I	intergenic	LUC7L(dist=10219),FAM234A(dist=2173)	NO	NO
24	326526	326548	24	326526	326548	0.894348	23	Type I	intergenic	DECR2(dist=2842),RAB11FIP3(dist=8393)	NO	NO
18	62478499	62478604	18	62478499	62478604	0.655028	106	Type I	intergenic	TRNAS-GGA(dist=560146),BCL11B(dist=282713)	Tigger1a_Art	DNA
24	624878	624898	24	624878	624903	0.758231	21	Type I	intergenic	LOC101112183(dist=6500),LMF1(dist=38633)	NO	NO
24	2114687	2114727	24	2114687	2114727	0.854073	41	Type I	intergenic	PRSS27(dist=9072),PRSS22(dist=33255)	NO	NO
24	3142410	3142436	24	3142410	3142450	6.7408	27	Type II	intronic	CREBBP	NO	NO
12	42136459	42136475	12	42136459	42136624	9.41814	17	Type II	intergenic	LOC105606444(dist=3230),SPSB1(dist=41128)	MER63C	DNA
24	6283797	6283895	24	6283797	6284008	5.19472	99	Type II	intronic	RBFOX1	NO	NO
24	10441844	10441866	24	10441827	10441866	4.51806	23	Type II	ncRNA intronic	LOC105604663	NO	NO
18	62478645	62478721	18	62478645	62478721	0.778276	77	Type I	intergenic	TRNAS-GGA(dist=560292),BCL11B(dist=282596)	Tigger1a_Art	DNA
24	20804948	20805112	24	20804948	20805119	4.82123	165	Type II	intronic	USP31	NO	NO
24	24875968	24876137	24	24875968	24876137	7.27714	170	Type II	intronic	IL4R	NO	NO
24	30017169	30017188	24	30017169	30017245	6.77245	20	Type II	intergenic	WBSCR17(dist=536893),LOC105604757(dist=131751)	NO	NO
13	34334826	34334862	13	34334826	34334862	4.69156	37	Type II	intronic	MAP3K8	MER63B	DNA
24	32343557	32343764	24	32343557	32343764	6.38605	208	Type II	intergenic	TRNAG-GCC(dist=601553),LOC105604766(dist=148564)	NO	NO
24	32353721	32353751	24	32353721	32353751	6.19919	31	Type II	intergenic	TRNAG-GCC(dist=611717),LOC105604766(dist=138577)	NO	NO
24	34230717	34230746	24	34230717	34230768	7.1464	30	Type II	intergenic	SRRM3(dist=18581),HSPB1(dist=2690)	NO	NO
24	34392026	34392111	24	34392025	34392111	6.7633	86	Type II	intergenic	LOC101116795(dist=2857),LOC101117044(dist=6677)	NO	NO
13	34334864	34334906	13	34334864	34334906	3.95236	43	Type II	intronic	MAP3K8	MER63B	DNA
24	36711095	36711160	24	36711069	36711160	8.32818	66	Type II	intronic	ZNF655	NO	NO
24	37504244	37504276	24	37504244	37504279	0.737667	33	Type I	intergenic	LOC106991902(dist=33192),LOC105604804(dist=1682)	NO	NO
25	64270	64352	25	64190	64352	4.44238	83	Type II	intronic	RHOU	NO	NO
25	879345	879383	25	879296	879383	6.13533	39	Type II	intronic	ABCB10	NO	NO
25	3679728	3679780	25	3679696	3679780	4.9517	53	Type II	intronic	TTC13	NO	NO
25	5029165	5029395	25	5029132	5029395	8.03672	231	Type II	intergenic	DISC1(dist=175281),SIPA1L2(dist=157899)	NO	NO
25	5981641	5981736	25	5981641	5981795	9.98774	96	Type II	intronic	PCNXL2	NO	NO
25	6242312	6242324	25	6242212	6242324	4.14176	13	Type II	intronic	LOC101115427	NO	NO
25	7035662	7035679	25	7035662	7035679	6.80837	18	Type II	intergenic	TRNAG-UCC(dist=2652),LOC105604913(dist=48674)	NO	NO
25	7314871	7314961	25	7314871	7315003	6.70251	91	Type II	intergenic	TARBP1(dist=44524),LOC105604914(dist=41063)	NO	NO
14	7407555	7407575	14	7407536	7407575	4.43854	21	Type II	intergenic	GAN(dist=29230),CMIP(dist=23074)	MER81	DNA
25	7825091	7825396	25	7825061	7825396	8.71472	306	Type II	intergenic	LOC105604916(dist=65357),TRNAR-CCU(dist=6513)	NO	NO
25	7964098	7964197	25	7964096	7964197	0.68898	100	Type I	intronic	ARID4B	NO	NO
25	13610407	13610480	25	13610390	13610480	4.58334	74	Type II	intergenic	LOC105604936(dist=4491),FXYD4(dist=11498)	NO	NO
17	10150391	10150448	17	10150391	10150448	6.07073	58	Type II	intronic	ARHGAP10	Tigger14a	DNA
22	44126376	44126434	22	44126376	44126507	0.678932	59	Type I	intronic	EDRF1	MER33	DNA
25	15423365	15423480	25	15423363	15423480	5.31445	116	Type II	intergenic	CCDC6(dist=7235),ANK3(dist=108573)	NO	NO
25	15423541	15423584	25	15423541	15423584	6.19985	44	Type II	intergenic	CCDC6(dist=7411),ANK3(dist=108469)	NO	NO
25	16117760	16117854	25	16117690	16117854	6.59399	95	Type II	intronic	ANK3	NO	NO
25	16730511	16730645	25	16730511	16730657	8.6133	135	Type II	intergenic	LOC106991938(dist=154828),TMEM26(dist=328700)	NO	NO
25	17744001	17744463	25	17743950	17745229	6.78323	463	Type II	UTR5	ARID5B(rna47411:c.-524_-62delins0)	NO	NO
25	18788704	18788719	25	18788704	18788854	8.17258	16	Type II	intergenic	EGR2(dist=63760),LOC101121824(dist=71342)	NO	NO
25	19476498	19476649	25	19476498	19476696	4.59659	152	Type II	exonic	REEP3	NO	NO
25	25399704	25399870	25	25399704	25399896	4.08941	167	Type II	intronic	HK1	NO	NO
25	25424013	25424035	25	25424013	25424035	0.788043	23	Type I	intronic	HK1	NO	NO
25	28115375	28115439	25	28115375	28115439	6.66152	65	Type II	intergenic	DDIT4(dist=15718),DNAJB12(dist=23467)	NO	NO
17	50762279	50762498	17	50762270	50762498	6.8547	220	Type II	intergenic	SCARB1(dist=178785),NCOR2(dist=48318)	MER117	DNA
18	22251303	22251334	18	22251303	22251334	5.54173	32	Type II	intronic	HOMER2	Charlie14a	DNA
25	41412899	41413027	25	41412899	41413027	6.6568	129	Type II	upstream	LOC101114082	NO	NO
26	3252309	3252394	26	3252298	3252417	8.26053	86	Type II	intronic	CSMD1	NO	NO
19	37711692	37711831	19	37711692	37711831	6.94928	140	Type II	intergenic	NONE(dist=NONE),NONE(dist=NONE)	MER46C	DNA
26	5172043	5172052	26	5172029	5172052	0.6525	10	Type I	intronic	MCPH1	NO	NO
26	5172216	5172278	26	5172216	5172349	0.587993	63	Type I	intronic	MCPH1	NO	NO
26	10476236	10476321	26	10476236	10476321	3.94599	86	Type II	intronic	TENM3	NO	NO
20	43151251	43151269	20	43151251	43151269	4.84246	19	Type II	intronic	HIVEP1	OldhAT1	DNA
26	13162820	13162869	26	13162756	13162869	7.46233	50	Type II	intergenic	TRAPPC11(dist=33345),LOC106991947(dist=2998)	NO	NO
26	22347766	22347892	26	22347691	22347892	7.37451	127	Type II	intronic	DLC1	NO	NO
26	23609398	23609405	26	23609252	23609405	6.37112	8	Type II	intronic	MFHAS1	NO	NO
21	31644342	31644427	21	31644342	31644427	6.74958	86	Type II	intergenic	ARHGAP32(dist=8641),BARX2(dist=139434)	Tigger9a	DNA
22	40001791	40001834	22	40001791	40001834	5.74585	44	Type II	intronic	IL11	Tigger9b	DNA
26	23622123	23622218	26	23622123	23622302	6.79072	96	Type II	intronic	MFHAS1	NO	NO
26	23749555	23749622	26	23749555	23749622	7.28522	68	Type II	intergenic	ERI1(dist=14391),PPP1R3B(dist=84580)	NO	NO
26	24365775	24365849	26	24365714	24365849	5.65636	75	Type II	intergenic	DUSP4(dist=9239),TRNAE-UUC(dist=62971)	NO	NO
26	24614012	24614150	26	24614012	24614225	6.68558	139	Type II	intergenic	TRNAE-UUC(dist=185122),LOC105605200(dist=97085)	NO	NO
26	24623439	24623484	26	24623439	24623932	5.94991	46	Type II	intergenic	TRNAE-UUC(dist=194549),LOC105605200(dist=87751)	NO	NO
26	24624144	24624512	26	24624136	24624512	6.1203	369	Type II	intergenic	TRNAE-UUC(dist=195254),LOC105605200(dist=86723)	NO	NO
26	26694333	26694353	26	26694333	26694353	0.900048	21	Type I	intergenic	TRNAG-CCC(dist=642764),TRNAG-UCC(dist=94700)	NO	NO
23	43063533	43063561	23	43063497	43063561	4.17863	29	Type II	upstream	IMPA2	MER20	DNA
26	31291488	31291959	26	31291305	31291970	9.97876	472	Type II	ncRNA intronic	LOC105605231	NO	NO
25	34295949	34296037	25	34295949	34296149	5.84987	89	Type II	ncRNA intronic	LOC105605025	MER5A1	DNA
26	32276083	32276239	26	32276083	32276341	6.37209	157	Type II	intergenic	FGFR1(dist=47778),LOC105605233(dist=151626)	NO	NO
26	32276250	32276341	26	32276083	32276341	6.37209	92	Type II	intergenic	FGFR1(dist=47945),LOC105605233(dist=151524)	NO	NO
26	33747161	33747367	26	33747161	33747367	5.66335	207	Type II	intergenic	C26H8orf4(dist=19732),ZMAT4(dist=313566)	NO	NO
26	35855039	35855084	26	35855039	35855217	3.94709	46	Type II	intergenic	SMIM19(dist=9458),CHRNB3(dist=80401)	NO	NO
NW_014640130.1	6395	6479	NW_014640130.1	6395	6479	5.12871	85	Type II	intergenic	NONE(dist=NONE),NONE(dist=NONE)	NO	NO
NW_014641025.1	6775	6793	NW_014641025.1	6775	6795	4.16129	19	Type II	intergenic	NONE(dist=NONE),NONE(dist=NONE)	NO	NO
NW_014642040.1	1108	1130	NW_014642040.1	1108	1130	0.750478	23	Type I	intergenic	NONE(dist=NONE),NONE(dist=NONE)	NO	NO
Note: RSCNE, Ruminant-Specific Conserved Non-coding Elements; LINE, Long Interspersed Nuclear Elements; SINE, Short Interspersed Nuclear Elements; LTR, Long Terminal Repeated.
