# Supplementary material for: CNEReg Interprets Ruminant-specific Conserved Non-coding Elements by Developmental Gene Regulatory Network
Source: Genomics Proteomics Bioinformatics. 2022 Dec 7;21(3):632–48. doi: 10.1016/j.gpb.2022.11.007 (PMC10787174; doi:10.1016/j.gpb.2022.11.007)
Supplement: Supplementary Table S4 — Motif binding enrichment results of 1601 active-RSCNEs [file mmc4.xlsx]

## Sheet: Sheet1
Table S4 Motif binding enrichment results of 1601 active-RSCNEs
Rank	Motif name	P value	Log P value	Q value (Benjamini)	# target sequences with motif	% of targets sequences with motif	# background sequences with motif	% of background sequences with motif
1	Fra1(bZIP)/BT549-Fra1-ChIP-Seq(GSE46166)/Homer	1e-179	-412.6	0	499	0.3117	3365.4	0.0708
2	Fra2(bZIP)/Striatum-Fra2-ChIP-Seq(GSE43429)/Homer	1e-176	-407.5	0	457	0.2854	2818	0.0593
3	Atf3(bZIP)/GBM-ATF3-ChIP-Seq(GSE33912)/Homer	1e-170	-392.2	0	540	0.3373	4166.7	0.0877
4	AP-1(bZIP)/ThioMac-PU.1-ChIP-Seq(GSE21512)/Homer	1e-162	-375.3	0	548	0.3423	4461.9	0.0939
5	JunB(bZIP)/DendriticCells-Junb-ChIP-Seq(GSE36099)/Homer	1e-160	-369.6	0	471	0.2942	3315.2	0.0697
6	Fosl2(bZIP)/3T3L1-Fosl2-ChIP-Seq(GSE56872)/Homer	1e-159	-367.1	0	365	0.228	1916.6	0.0403
7	BATF(bZIP)/Th17-BATF-ChIP-Seq(GSE39756)/Homer	1e-156	-359.9	0	507	0.3167	3953.6	0.0832
8	Jun-AP1(bZIP)/K562-cJun-ChIP-Seq(GSE31477)/Homer	1e-147	-339.4	0	293	0.183	1265.4	0.0266
9	GRHL2(CP2)/HBE-GRHL2-ChIP-Seq(GSE46194)/Homer	1e-71	-164.2	0	223	0.1393	1567.2	0.033
10	Bach2(bZIP)/OCILy7-Bach2-ChIP-Seq(GSE44420)/Homer	1e-67	-156.1	0	179	0.1118	1054	0.0222
11	p63(p53)/Keratinocyte-p63-ChIP-Seq(GSE17611)/Homer	1e-41	-96.32	0	155	0.0968	1251.5	0.0263
12	KLF5(Zf)/LoVo-KLF5-ChIP-Seq(GSE49402)/Homer	1e-41	-96.13	0	293	0.183	3683.2	0.0775
13	p53(p53)/Saos-p53-ChIP-Seq(GSE15780)/Homer	1e-33	-76.06	0	68	0.0425	298.6	0.0063
14	p53(p53)/Saos-p53-ChIP-Seq/Homer	1e-33	-76.06	0	68	0.0425	298.6	0.0063
15	MafK(bZIP)/C2C12-MafK-ChIP-Seq(GSE36030)/Homer	1e-30	-69.95	0	114	0.0712	928.4	0.0195
16	Otx2(Homeobox)/EpiLC-Otx2-ChIP-Seq(GSE56098)/Homer	1e-30	-69.81	0	259	0.1618	3569.9	0.0751
17	GSC(Homeobox)/FrogEmbryos-GSC-ChIP-Seq(DRA000576)/Homer	1e-27	-62.65	0	334	0.2086	5392.5	0.1134
18	bcd(Homeobox)/Embryo-Bcd-ChIP-Seq(GSE86966)/Homer	1e-26	-61.96	0	333	0.208	5391.9	0.1134
19	KLF6(Zf)/PDAC-KLF6-ChIP-Seq(GSE64557)/Homer	1e-24	-56.11	0	219	0.1368	3075.2	0.0647
20	Klf4(Zf)/mES-Klf4-ChIP-Seq(GSE11431)/Homer	1e-23	-54.37	0	103	0.0643	944.5	0.0199
21	FOXA1(Forkhead)/LNCAP-FOXA1-ChIP-Seq(GSE27824)/Homer	1e-23	-53.92	0	369	0.2305	6504.5	0.1368
22	HLF(bZIP)/HSC-HLF.Flag-ChIP-Seq(GSE69817)/Homer	1e-21	-48.92	0	243	0.1518	3782.6	0.0796
23	Sp2(Zf)/HEK293-Sp2.eGFP-ChIP-Seq(Encode)/Homer	1e-20	-47.88	0	277	0.173	4574.7	0.0962
24	FOXA1(Forkhead)/MCF7-FOXA1-ChIP-Seq(GSE26831)/Homer	1e-20	-47.63	0	310	0.1936	5343.6	0.1124
25	p73(p53)/Trachea-p73-ChIP-Seq(PRJNA310161)/Homer	1e-20	-46.89	0	38	0.0237	149.2	0.0031
26	Pdx1(Homeobox)/Islet-Pdx1-ChIP-Seq(SRA008281)/Homer	1e-20	-46.13	0	310	0.1936	5398.2	0.1136
27	Nrf2(bZIP)/Lymphoblast-Nrf2-ChIP-Seq(GSE37589)/Homer	1e-19	-45.69	0	44	0.0275	215.3	0.0045
28	FOXM1(Forkhead)/MCF7-FOXM1-ChIP-Seq(GSE72977)/Homer	1e-19	-45.38	0	312	0.1949	5473.2	0.1151
29	EKLF(Zf)/Erythrocyte-Klf1-ChIP-Seq(GSE20478)/Homer	1e-18	-43.55	0	71	0.0443	582.6	0.0123
30	NFIL3(bZIP)/HepG2-NFIL3-ChIP-Seq(Encode)/Homer	1e-18	-41.74	0	185	0.1156	2739.4	0.0576
31	Fox:Ebox(Forkhead,bHLH)/Panc1-Foxa2-ChIP-Seq(GSE47459)/Homer	1e-18	-41.6	0	291	0.1818	5122.1	0.1078
32	CRX(Homeobox)/Retina-Crx-ChIP-Seq(GSE20012)/Homer	1e-17	-40.66	0	544	0.3398	11552.2	0.243
33	Sp5(Zf)/mES-Sp5.Flag-ChIP-Seq(GSE72989)/Homer	1e-16	-37.5	0	166	0.1037	2456	0.0517
34	PHA-4(Forkhead)/cElegans-Embryos-PHA4-ChIP-Seq(modEncode)/Homer	1e-14	-33.95	0	724	0.4522	16933	0.3562
35	CEBP(bZIP)/ThioMac-CEBPb-ChIP-Seq(GSE21512)/Homer	1e-14	-33.81	0	190	0.1187	3087.3	0.0649
36	Tcfcp2l1(CP2)/mES-Tcfcp2l1-ChIP-Seq(GSE11431)/Homer	1e-14	-33.76	0	53	0.0331	425.8	0.009
37	NF1(CTF)/LNCAP-NF1-ChIP-Seq(Unpublished)/Homer	1e-14	-33.74	0	106	0.0662	1336.5	0.0281
38	GABPA(ETS)/Jurkat-GABPa-ChIP-Seq(GSE17954)/Homer	1e-14	-33.74	0	195	0.1218	3201.8	0.0674
39	Bach1(bZIP)/K562-Bach1-ChIP-Seq(GSE31477)/Homer	1e-14	-33.67	0	53	0.0331	426.3	0.009
40	Foxa3(Forkhead)/Liver-Foxa3-ChIP-Seq(GSE77670)/Homer	1e-14	-33.38	0	122	0.0762	1657.7	0.0349
41	KLF14(Zf)/HEK293-KLF14.GFP-ChIP-Seq(GSE58341)/Homer	1e-14	-33.22	0	283	0.1768	5274.6	0.111
42	LIN-39(Homeobox)/cElegans.L3-LIN39-ChIP-Seq(modEncode)/Homer	1e-14	-32.7	0	334	0.2086	6551.3	0.1378
43	Pitx1(Homeobox)/Chicken-Pitx1-ChIP-Seq(GSE38910)/Homer	1e-13	-31.99	0	900	0.5621	22186.3	0.4667
44	KLF3(Zf)/MEF-Klf3-ChIP-Seq(GSE44748)/Homer	1e-13	-31.73	0	91	0.0568	1094.6	0.023
45	MafB(bZIP)/BMM-Mafb-ChIP-Seq(GSE75722)/Homer	1e-12	-28.86	0	132	0.0824	1981.1	0.0417
46	ETV1(ETS)/GIST48-ETV1-ChIP-Seq(GSE22441)/Homer	1e-12	-28.25	0	286	0.1786	5580	0.1174
47	FOXK1(Forkhead)/HEK293-FOXK1-ChIP-Seq(GSE51673)/Homer	1e-12	-27.69	0	284	0.1774	5557.3	0.1169
48	Foxa2(Forkhead)/Liver-Foxa2-ChIP-Seq(GSE25694)/Homer	1e-11	-27.58	0	230	0.1437	4249.5	0.0894
49	FOXK2(Forkhead)/U2OS-FOXK2-ChIP-Seq(E-MTAB-2204)/Homer	1e-11	-27.22	0	179	0.1118	3071.1	0.0646
50	Atf2(bZIP)/3T3L1-Atf2-ChIP-Seq(GSE56872)/Homer	1e-11	-26.98	0	96	0.06	1292.1	0.0272
51	Foxf1(Forkhead)/Lung-Foxf1-ChIP-Seq(GSE77951)/Homer	1e-11	-26.45	0	255	0.1593	4905.1	0.1032
52	c-Jun-CRE(bZIP)/K562-cJun-ChIP-Seq(GSE31477)/Homer	1e-11	-26.42	0	92	0.0575	1226.3	0.0258
53	FoxL2(Forkhead)/Ovary-FoxL2-ChIP-Seq(GSE60858)/Homer	1e-11	-25.71	0	244	0.1524	4672.8	0.0983
54	Foxo3(Forkhead)/U2OS-Foxo3-ChIP-Seq(E-MTAB-2701)/Homer	1e-10	-24.98	0	208	0.1299	3839.9	0.0808
55	MafA(bZIP)/Islet-MafA-ChIP-Seq(GSE30298)/Homer	1e-10	-24.73	0	214	0.1337	3993	0.084
56	NF1-halfsite(CTF)/LNCaP-NF1-ChIP-Seq(Unpublished)/Homer	1e-10	-24.45	0	415	0.2592	9112.2	0.1917
57	Elf4(ETS)/BMDM-Elf4-ChIP-Seq(GSE88699)/Homer	1e-10	-24.15	0	224	0.1399	4261.3	0.0896
58	ETV4(ETS)/HepG2-ETV4-ChIP-Seq(ENCODE)/Homer	1e-10	-23.78	0	222	0.1387	4230.9	0.089
59	Hoxb4(Homeobox)/ES-Hoxb4-ChIP-Seq(GSE34014)/Homer	1e-10	-23.5	0	67	0.0418	810.6	0.0171
60	BORIS(Zf)/K562-CTCFL-ChIP-Seq(GSE32465)/Homer	1e-10	-23.35	0	47	0.0294	461.2	0.0097
61	NF-E2(bZIP)/K562-NFE2-ChIP-Seq(GSE31477)/Homer	1e-09	-22.24	0	57	0.0356	651.8	0.0137
62	HOXA9(Homeobox)/HSC-Hoxa9-ChIP-Seq(GSE33509)/Homer	1e-09	-22.11	0	193	0.1205	3610.3	0.0759
63	ETS1(ETS)/Jurkat-ETS1-ChIP-Seq(GSE17954)/Homer	1e-09	-21.39	0	236	0.1474	4693.1	0.0987
64	CTCF(Zf)/CD4+-CTCF-ChIP-Seq(Barski_et_al.)/Homer	1e-09	-21.25	0	36	0.0225	314.1	0.0066
65	ELF3(ETS)/PDAC-ELF3-ChIP-Seq(GSE64557)/Homer	1e-09	-20.93	0	206	0.1287	3980.2	0.0837
66	Hoxc9(Homeobox)/Ainv15-Hoxc9-ChIP-Seq(GSE21812)/Homer	1e-09	-20.91	0	155	0.0968	2767	0.0582
67	Fli1(ETS)/CD8-FLI-ChIP-Seq(GSE20898)/Homer	1e-09	-20.73	0	229	0.143	4555.3	0.0958
68	NFE2L2(bZIP)/HepG2-NFE2L2-ChIP-Seq(Encode)/Homer	1e-08	-20.32	0	48	0.03	525.7	0.0111
69	bZIP50(bZIP)/colamp-bZIP50-DAP-Seq(GSE60143)/Homer	1e-08	-19.27	0	173	0.1081	3263.9	0.0687
70	PBX2(Homeobox)/K562-PBX2-ChIP-Seq(Encode)/Homer	1e-08	-19.23	0	247	0.1543	5089.5	0.1071
71	FOXP1(Forkhead)/H9-FOXP1-ChIP-Seq(GSE31006)/Homer	1e-08	-19.1	0	127	0.0793	2194.2	0.0462
72	EHF(ETS)/LoVo-EHF-ChIP-Seq(GSE49402)/Homer	1e-08	-18.73	0	310	0.1936	6738.7	0.1418
73	ELF1(ETS)/Jurkat-ELF1-ChIP-Seq(SRA014231)/Homer	1e-07	-18.38	0	94	0.0587	1486.6	0.0313
74	AP-2gamma(AP2)/MCF7-TFAP2C-ChIP-Seq(GSE21234)/Homer	1e-07	-18.01	0	194	0.1212	3836.1	0.0807
75	SPDEF(ETS)/VCaP-SPDEF-ChIP-Seq(SRA014231)/Homer	1e-07	-17.87	0	215	0.1343	4364.1	0.0918
76	Pit1+1bp(Homeobox)/GCrat-Pit1-ChIP-Seq(GSE58009)/Homer	1e-07	-17.79	0	107	0.0668	1792.1	0.0377
77	OCT:OCT-short(POU,Homeobox)/NPC-OCT6-ChIP-Seq(GSE43916)/Homer	1e-07	-17.59	0	196	0.1224	3908.3	0.0822
78	Etv2(ETS)/ES-ER71-ChIP-Seq(GSE59402)/Homer(0.967)	1e-07	-17.17	0	224	0.1399	4631	0.0974
79	p53(p53)/mES-cMyc-ChIP-Seq(GSE11431)/Homer	1e-07	-16.71	0	13	0.0081	53.5	0.0011
80	ATHB33(ZFHD)/col-ATHB33-DAP-Seq(GSE60143)/Homer	1e-07	-16.61	0	332	0.2074	7469.9	0.1571
81	CEBP:AP1(bZIP)/ThioMac-CEBPb-ChIP-Seq(GSE21512)/Homer	1e-07	-16.29	0	199	0.1243	4055.2	0.0853
82	PU.1(ETS)/ThioMac-PU.1-ChIP-Seq(GSE21512)/Homer	1e-06	-15.66	0	116	0.0725	2080.8	0.0438
83	ERG(ETS)/VCaP-ERG-ChIP-Seq(GSE14097)/Homer	1e-06	-15.36	0	349	0.218	8021.7	0.1688
84	Foxo1(Forkhead)/RAW-Foxo1-ChIP-Seq(Fan_et_al.)/Homer	1e-06	-15.03	0	404	0.2523	9538.8	0.2007
85	JunD(bZIP)/K562-JunD-ChIP-Seq/Homer	1e-06	-14.8	0	29	0.0181	288.4	0.0061
86	Sox2(HMG)/mES-Sox2-ChIP-Seq(GSE11431)/Homer	1e-06	-14.6	0	196	0.1224	4081.3	0.0859
87	Lhx3(Homeobox)/Neuron-Lhx3-ChIP-Seq(GSE31456)/Homer	1e-06	-14.37	0	392	0.2448	9270.1	0.195
88	Stat3+il21(Stat)/CD4-Stat3-ChIP-Seq(GSE19198)/Homer	1e-06	-14.36	0	163	0.1018	3271.6	0.0688
89	TGA4(bZIP)/colamp-TGA4-DAP-Seq(GSE60143)/Homer	1e-06	-14.2	0	62	0.0387	932.2	0.0196
90	AARE(HLH)/mES-cMyc-ChIP-Seq/Homer	1e-05	-13.71	0	31	0.0194	339.2	0.0071
91	TGA6(bZIP)/colamp-TGA6-DAP-Seq(GSE60143)/Homer	1e-05	-13.28	0	101	0.0631	1833.1	0.0386
92	Elk1(ETS)/Hela-Elk1-ChIP-Seq(GSE31477)/Homer	1e-05	-12.92	0	88	0.055	1548.7	0.0326
93	Sox3(HMG)/NPC-Sox3-ChIP-Seq(GSE33059)/Homer	1e-05	-12.82	0	366	0.2286	8704.8	0.1831
94	TEAD1(TEAD)/HepG2-TEAD1-ChIP-Seq(Encode)/Homer	1e-05	-12.75	0	224	0.1399	4922.9	0.1036
95	Tgif2(Homeobox)/mES-Tgif2-ChIP-Seq(GSE55404)/Homer	1e-05	-12.73	0	653	0.4079	16776.3	0.3529
96	Lhx2(Homeobox)/HFSC-Lhx2-ChIP-Seq(GSE48068)/Homer	1e-05	-12.63	0	250	0.1562	5610.5	0.118
97	AP-2alpha(AP2)/Hela-AP2alpha-ChIP-Seq(GSE31477)/Homer	1e-05	-12.42	0	144	0.0899	2911.5	0.0612
98	TGA1(bZIP)/colamp-TGA1-DAP-Seq(GSE60143)/Homer	1e-05	-12.42	0	77	0.0481	1318.8	0.0277
99	Tlx?(NR)/NPC-H3K4me1-ChIP-Seq(GSE16256)/Homer	1e-05	-11.86	0.0001	96	0.06	1779.8	0.0374
100	MYB41(MYB)/col-MYB41-DAP-Seq(GSE60143)/Homer	0.0001	-11.42	0.0001	76	0.0475	1334.4	0.0281
101	Isl1(Homeobox)/Neuron-Isl1-ChIP-Seq(GSE31456)/Homer	0.0001	-11.32	0.0001	393	0.2455	9593.3	0.2018
102	Foxh1(Forkhead)/hESC-FOXH1-ChIP-Seq(GSE29422)/Homer	0.0001	-11.15	0.0001	144	0.0899	2987.9	0.0629
103	Rfx2(HTH)/LoVo-RFX2-ChIP-Seq(GSE49402)/Homer	0.0001	-11.03	0.0002	22	0.0137	227.3	0.0048
104	Sox15(HMG)/CPA-Sox15-ChIP-Seq(GSE62909)/Homer	0.0001	-10.91	0.0002	229	0.143	5195.6	0.1093
105	IDD2(C2H2)/colamp-IDD2-DAP-Seq(GSE60143)/Homer	0.0001	-10.82	0.0002	41	0.0256	591.1	0.0124
106	SeqBias: CA-repeat	0.0001	-10.6	0.0002	943	0.589	25589.6	0.5383
107	ETS(ETS)/Promoter/Homer	0.0001	-10.57	0.0002	53	0.0331	852.9	0.0179
108	Tgif1(Homeobox)/mES-Tgif1-ChIP-Seq(GSE55404)/Homer	0.0001	-10.56	0.0002	603	0.3766	15607.7	0.3283
109	KLF10(Zf)/HEK293-KLF10.GFP-ChIP-Seq(GSE58341)/Homer	0.0001	-10.48	0.0003	123	0.0768	2504	0.0527
110	Sox17(HMG)/Endoderm-Sox17-ChIP-Seq(GSE61475)/Homer	0.0001	-10.45	0.0003	156	0.0974	3335.6	0.0702
111	Atf4(bZIP)/MEF-Atf4-ChIP-Seq(GSE35681)/Homer	0.0001	-10.45	0.0003	78	0.0487	1421.4	0.0299
112	ELF5(ETS)/T47D-ELF5-ChIP-Seq(GSE30407)/Homer	0.0001	-10.43	0.0003	177	0.1106	3875.1	0.0815
113	CDX4(Homeobox)/ZebrafishEmbryos-Cdx4.Myc-ChIP-Seq(GSE48254)/Homer	0.0001	-10.26	0.0003	218	0.1362	4958.2	0.1043
114	HY5(bZIP)/colamp-HY5-DAP-Seq(GSE60143)/Homer	0.0001	-10.25	0.0003	129	0.0806	2667.1	0.0561
115	Klf9(Zf)/GBM-Klf9-ChIP-Seq(GSE62211)/Homer	0.0001	-10.07	0.0004	53	0.0331	869.4	0.0183
116	Atf1(bZIP)/K562-ATF1-ChIP-Seq(GSE31477)/Homer	0.0001	-9.776	0.0005	153	0.0956	3305.6	0.0695
117	Atf7(bZIP)/3T3L1-Atf7-ChIP-Seq(GSE56872)/Homer	0.0001	-9.685	0.0005	127	0.0793	2652.7	0.0558
118	ATHB24(ZFHD)/colamp-ATHB24-DAP-Seq(GSE60143)/Homer	0.0001	-9.682	0.0005	183	0.1143	4087.1	0.086
119	Sox6(HMG)/Myotubes-Sox6-ChIP-Seq(GSE32627)/Homer	0.0001	-9.622	0.0005	343	0.2142	8396	0.1766
120	Rfx1(HTH)/NPC-H3K4me1-ChIP-Seq(GSE16256)/Homer	0.0001	-9.616	0.0005	42	0.0262	646.7	0.0136
121	Chop(bZIP)/MEF-Chop-ChIP-Seq(GSE35681)/Homer	0.0001	-9.541	0.0006	67	0.0418	1205.1	0.0254
122	EWS:FLI1-fusion(ETS)/SK_N_MC-EWS:FLI1-ChIP-Seq(SRA014231)/Homer	0.0001	-9.537	0.0006	121	0.0756	2511.7	0.0528
123	TGA3(bZIP)/colamp-TGA3-DAP-Seq(GSE60143)/Homer	0.0001	-9.517	0.0006	15	0.0094	134.7	0.0028
124	TFE3(bHLH)/MEF-TFE3-ChIP-Seq(GSE75757)/Homer	0.0001	-9.354	0.0007	21	0.0131	237.2	0.005
125	Tbx5(T-box)/HL1-Tbx5.biotin-ChIP-Seq(GSE21529)/Homer	0.0001	-9.337	0.0007	587	0.3666	15310.8	0.3221
126	RFX(HTH)/K562-RFX3-ChIP-Seq(SRA012198)/Homer	0.0001	-9.284	0.0007	18	0.0112	186.7	0.0039
127	TEAD4(TEA)/Tropoblast-Tead4-ChIP-Seq(GSE37350)/Homer	0.001	-9.123	0.0008	192	0.1199	4368.1	0.0919
128	MYB116(MYB)/colamp-MYB116-DAP-Seq(GSE60143)/Homer	0.001	-9.029	0.0009	138	0.0862	2974.9	0.0626
Note: RSCNE,Ruminant-Specific Conserved Non-coding Elements.
