# Supplementary material for: CNEReg Interprets Ruminant-specific Conserved Non-coding Elements by Developmental Gene Regulatory Network
Source: Genomics Proteomics Bioinformatics. 2022 Dec 7;21(3):632–48. doi: 10.1016/j.gpb.2022.11.007 (PMC10787174; doi:10.1016/j.gpb.2022.11.007)
Supplement: Supplementary Table S5 — Gene expression profile of 18 rumen TTFs during rumen and esophagus development [file mmc5.xlsx]

## Sheet: Sheet1
Table S5 Gene expression profile of 18 rumen TTFs during rumen and esophagus development
18 TTFs	Tissue	Function	E.T.2	E.T.3	E.T.4	E.0.1	E.0.2	E.0.3	E.7.1	E.7.2	E.7.3	E.28.2	E.28.3	E.M1	R.T.1	R.T.2	R.T.3	R.T.4	R.0.1	R.0.2	R.0.3	R.7.1	R.7.2	R.7.3	R.28.1	R.28.2	R.28.3	R.M1	L.28.1	L.28.2	L.28.3
BARX2	esophagus/skin/keratin/salivary_gland	tissue development	49.8984	48.564	155.477	116.26	137.153	201.842	52.4025	229.329	181.151	59.0591	74.2985	193.646	112.782	110.599	102.553	130.55	77.7734	58.1148	40.0809	40.6508	36.5403	34.933	10.2887	17.5186	21.6218	14.7457	0	0	0.025757
DMRT2	mechanocyte/adipose	skeletal development	9.57972	7.04009	11.4938	6.36062	5.48076	5.56011	0.295793	3.9463	8.84064	5.778	4.39021	0.0294612	19.4038	7.0953	18.7498	10.4987	20.3006	17.8032	17.8212	3.84339	6.03298	7.77495	0.519331	0.548907	0.120339	0.088782	0	0	0
GRHL1	rumen/reticulum/omasum/esophagus/skin/keratin	keratinization&metabolic	6.84367	7.98394	37.5144	9.71902	13.7044	22.2067	0.687541	25.1644	32.5029	0.132216	5.746	20.3896	37.5739	39.6404	18.0661	76.3995	9.72073	11.5846	11.0537	14.5845	6.02273	14.5804	5.35501	10.7713	4.40332	2.3978	0.105424	0.1523	0.167422
GRHL3	rumen/reticulum/omasum/esophagus	keratinization&nervous development	3.58672	4.93103	41.8491	7.14742	16.2825	29.9798	3.88137	45.6516	48.3048	0.056613	5.02838	42.1268	21.6323	28.9955	19.3535	21.5407	10.793	13.1682	9.63733	18.6585	7.90661	16.0738	4.26966	10.2143	4.17845	1.46584	0	0.011573	0
HOXC4	rumen/reticulum/omasum/oviduct/adrenal_gland	skeletal development	6.66425	7.08723	11.2254	7.57287	8.21204	12.5833	5.02085	16.2182	21.8826	2.52094	7.2961	17.0938	27.8896	25.279	25.5234	22.5621	19.2841	19.6649	15.1423	27.3964	28.5657	28.8849	16.269	18.9522	34.7021	25.4661	0	0.106825	0
HOXC8	rumen	skeletal development&nervous development	0	0.079073	0.074315	0	0	0.019015	0	0.094838	0.180653	0	0.020938	0.603836	8.63571	8.5045	10.6794	7.11899	19.7782	17.3158	17.4962	30.1249	23.605	22.7227	24.3122	10.3543	22.4131	18.7901	0	0	0
OTX1	cerebrum	nervous development	0.290194	0.554848	1.32126	0.094451	0.764269	0.347318	0	0.263459	1.42347	0	0.330158	3.16696	8.67008	4.9345	7.91585	3.16338	4.92168	5.46059	5.05478	4.7722	4.97014	4.98364	1.46337	0.952299	2.23543	1.40699	0	0	0
OVOL1	rumen/reticulum/omasum&skin	keratinization	0.426834	0.831609	15.0262	1.70411	9.83316	20.5251	0.953579	35.0747	20.7173	0	3.02107	37.2804	8.66725	8.03453	2.69168	11.2401	2.15016	5.26418	5.29702	15.7304	6.49999	15.1365	8.45207	17.9055	6.47558	3.58415	0	0	0
PITX1	rumen/reticulum/omasum/esophagus/salivary_gland	skeletal development	113.737	132.899	440.253	185.289	395.07	577.47	918.818	638.719	877.602	11.6206	212.633	796.962	518.076	709.456	440.575	972.29	500.628	495.838	444.173	537.973	452.166	410.721	407.755	300.158	428.167	281.138	0	0	0
POU2F3	skin	keratinization	0.63983	0.654692	2.84915	0.242927	3.73894	1.98305	0.012306	0.501085	0.390051	0.101169	0.154742	0.727478	4.04183	3.83823	2.53052	3.802	1.43638	1.62256	1.71206	1.88734	3.12008	1.62354	4.1839	5.5549	4.62501	5.6803	4.91476	6.52091	3.36741
PPARG	omentum/adipose	keratinization&immune&metabolic	0.647479	1.40071	1.24617	0.632418	0.252873	0.556893	0.0770155	0.481585	0.552366	0.895383	0.958524	0.529804	5.42707	4.64539	5.22419	2.86086	3.40206	3.09951	2.82708	4.34755	4.79928	3.71246	3.97751	4.08552	9.01292	9.95465	0.0660468	0.0459082	0.0622069
SOX2	rumen/skin/pylorus	nervous development	14.1943	15.507	33.9161	15.4891	47.3322	44.8464	1.08157	44.6286	47.3146	0.293823	11.4869	43.3006	106.432	100.027	133.76	71.8449	96.6725	85.807	74.0378	80.3243	90.4804	71.6055	41.4585	52.3269	92.0994	76.1839	0	0	0
SOX21	rumen/reticulum/omasum/esophagus/hypothalamus	keratinization	2.55223	3.33623	5.01498	2.29471	4.88101	9.66938	0.290513	8.56136	10.0091	0.046309	2.85177	8.13189	16.5998	19.1148	19.4456	18.4449	9.13023	10.8007	10.691	16.5002	21.2904	16.4279	19.122	20.8884	28.9828	11.8321	0	0	0.061947
TEAD4	muscle	skeletal development	2.45509	2.28965	0.390626	5.42134	0.563018	0.758997	0.522821	0.210903	0.359852	7.89433	4.88705	0.4658	0.184679	0.110221	0.077882	0.108947	0.0831897	0.0777581	0.205285	0.622843	1.22442	0.928878	0.609328	0.796175	0.69488	1.31237	1.65014	1.6198	1.48627
TFAP2A	skin/epididymis	skeletal development&nervous development	3.97753	3.69679	21.4803	4.09769	23.0272	19.5676	0.569357	14.3406	12.7626	0.039636	3.48535	15.1999	27.1672	23.2084	22.7077	22.1873	15.4138	15.3282	13.0487	11.7866	13.0237	11.3768	3.73764	6.25107	9.26367	7.96886	0	0	0
TP63	rumen/omasum/skin	keratinization	5.03857	5.65785	27.1258	7.47357	51.863	35.9027	0.479512	23.8515	20.9457	1.65502	6.11484	23.4437	38.5876	35.0158	45.0217	14.6712	48.3528	58.7419	46.8716	43.9316	51.9232	36.0735	14.0544	20.2545	61.6557	53.9907	0.765251	0.180572	0.0618697
TWIST2	keratin	cell migration	24.8019	37.3088	0.210909	22.46	0.381046	0.683137	0.254445	1.24453	6.31307	10.57	25.5943	4.69375	4.59971	7.59277	6.59849	5.22595	3.39649	4.6623	2.66676	5.07589	4.09376	2.8501	21.5336	24.9295	2.08129	0.92723	0.33041	0.793149	0.237983
PAX9	rumen/reticulum/omasum/esophagus	endoderm development	9.98493	12.7035	54.7199	9.59101	88.5241	72.4804	6.56381	55.9925	67.8017	0.154261	13.2855	70.2329	84.6297	71.1416	87.8693	46.2223	75.4598	81.0992	73.8079	94.6655	84.6097	93.9126	58.6688	84.2707	129.644	101.664	0	0	0
Note: TF, Transcription Factor; TTF, Toolkit Transcription Factor.
