# Supplementary material for: CNEReg Interprets Ruminant-specific Conserved Non-coding Elements by Developmental Gene Regulatory Network
Source: Genomics Proteomics Bioinformatics. 2022 Dec 7;21(3):632–48. doi: 10.1016/j.gpb.2022.11.007 (PMC10787174; doi:10.1016/j.gpb.2022.11.007)
Supplement: Supplementary Table S6 — Upstream regulatory relationship of 18 rumen TTFs [file mmc6.xlsx]

## Sheet: Sheet1
Table S6 Upstream regulatory network of 18 rumen TTFs
Active-RSCNE (chr:start-length)	TG	TF	System (TG)	Conservation score	Functional influence score	Type
Chr10:69761616-59	SOX21	FOSL2	rumen/skin/pylorus	0.699356	0.735822	Type I
Chr10:69761616-59	SOX21	RXRB	rumen/skin/pylorus	0.699356	0.735822	Type I
Chr10:69761616-59	SOX21	SOX2	rumen/skin/pylorus	0.699356	0.735822	Type I
Chr10:69761616-59	SOX21	SOX21	rumen/skin/pylorus	0.699356	0.735822	Type I
Chr10:69761616-59	SOX21	SOX12	rumen/skin/pylorus	0.699356	0.735822	Type I
Chr10:69761616-59	SOX21	SNAI2	rumen/skin/pylorus	0.699356	0.735822	Type I
Chr10:69761616-59	SOX21	OVOL2	rumen/skin/pylorus	0.699356	0.735822	Type I
Chr10:69761616-59	SOX21	MYB	rumen/skin/pylorus	0.699356	0.735822	Type I
Chr10:69761616-59	SOX21	HMGA1	rumen/skin/pylorus	0.699356	0.735822	Type I
Chr21:43125290-95	OVOL1	NFE2L2	rumen/reticulum/omasum/skin	0.799421	0.660511	Type I
Chr21:43125290-95	OVOL1	PITX1	rumen/reticulum/omasum/skin	0.799421	0.660511	Type I
Chr21:43125290-95	OVOL1	DLX3	rumen/reticulum/omasum/skin	0.799421	0.660511	Type I
Chr21:43125290-95	OVOL1	DLX5	rumen/reticulum/omasum/skin	0.799421	0.660511	Type I
Chr21:43125290-95	OVOL1	ZBTB7A	rumen/reticulum/omasum/skin	0.799421	0.660511	Type I
Chr21:43125290-95	OVOL1	KLF3	rumen/reticulum/omasum/skin	0.799421	0.660511	Type I
Chr21:43125290-95	OVOL1	KLF4	rumen/reticulum/omasum/skin	0.799421	0.660511	Type I
Chr21:43125290-95	OVOL1	TFAP2A	rumen/reticulum/omasum/skin	0.799421	0.660511	Type I
Chr21:43125290-95	OVOL1	TFAP2C	rumen/reticulum/omasum/skin	0.799421	0.660511	Type I
Chr21:43125290-95	OVOL1	SOX15	rumen/reticulum/omasum/skin	0.799421	0.660511	Type I
Chr21:43125290-95	OVOL1	MAFF	rumen/reticulum/omasum/skin	0.799421	0.660511	Type I
Chr21:43125290-95	OVOL1	MAFG	rumen/reticulum/omasum/skin	0.799421	0.660511	Type I
Chr3:44225666-67	OTX1	FOXA1	cerebrum	0.714522	0.566301	Type I
Chr3:44225666-67	OTX1	HOXC9	cerebrum	0.714522	0.566301	Type I
Chr3:44225666-67	OTX1	HOXC4	cerebrum	0.714522	0.566301	Type I
Chr3:44225666-67	OTX1	HOXC5	cerebrum	0.714522	0.566301	Type I
Chr3:44225666-67	OTX1	HOXC6	cerebrum	0.714522	0.566301	Type I
Chr3:44225666-67	OTX1	HOXC8	cerebrum	0.714522	0.566301	Type I
Chr3:44225666-67	OTX1	FOXK1	cerebrum	0.714522	0.566301	Type I
Chr3:44225666-67	OTX1	FOXP4	cerebrum	0.714522	0.566301	Type I
Chr3:44225666-67	OTX1	TCF3	cerebrum	0.714522	0.566301	Type I
Chr3:44225666-67	OTX1	RXRB	cerebrum	0.714522	0.566301	Type I
Chr3:44225666-67	OTX1	SOX11	cerebrum	0.714522	0.566301	Type I
Chr3:44225666-67	OTX1	SOX2	cerebrum	0.714522	0.566301	Type I
Chr3:44225666-67	OTX1	SOX21	cerebrum	0.714522	0.566301	Type I
Chr3:19113473-69	GRHL1	ERF	rumen/reticulum/omasum/esophagus/skin/keratin	0.607841	0.533452	Type I
Chr3:19113473-69	GRHL1	ETS2	rumen/reticulum/omasum/esophagus/skin/keratin	0.607841	0.533452	Type I
Chr3:19113473-69	GRHL1	ETV3	rumen/reticulum/omasum/esophagus/skin/keratin	0.607841	0.533452	Type I
Chr3:19113473-69	GRHL1	EHF	rumen/reticulum/omasum/esophagus/skin/keratin	0.607841	0.533452	Type I
Chr3:19113473-69	GRHL1	ELF3	rumen/reticulum/omasum/esophagus/skin/keratin	0.607841	0.533452	Type I
Chr3:19113473-69	GRHL1	ELF5	rumen/reticulum/omasum/esophagus/skin/keratin	0.607841	0.533452	Type I
Chr3:19113473-69	GRHL1	FOXO3	rumen/reticulum/omasum/esophagus/skin/keratin	0.607841	0.533452	Type I
Chr3:19113473-69	GRHL1	EGR2	rumen/reticulum/omasum/esophagus/skin/keratin	0.607841	0.533452	Type I
Chr3:19113473-69	GRHL1	EGR3	rumen/reticulum/omasum/esophagus/skin/keratin	0.607841	0.533452	Type I
Chr3:19113473-69	GRHL1	ELF1	rumen/reticulum/omasum/esophagus/skin/keratin	0.607841	0.533452	Type I
Chr3:19113473-69	GRHL1	HIC2	rumen/reticulum/omasum/esophagus/skin/keratin	0.607841	0.533452	Type I
Chr3:19113473-69	GRHL1	TEAD3	rumen/reticulum/omasum/esophagus/skin/keratin	0.607841	0.533452	Type I
Chr3:19113473-69	GRHL1	MAFF	rumen/reticulum/omasum/esophagus/skin/keratin	0.607841	0.533452	Type I
Chr3:19113473-69	GRHL1	MAFG	rumen/reticulum/omasum/esophagus/skin/keratin	0.607841	0.533452	Type I
Chr3:19113473-69	GRHL1	NKX3-1	rumen/reticulum/omasum/esophagus/skin/keratin	0.607841	0.533452	Type I
Chr3:19113473-69	GRHL1	NR2C1	rumen/reticulum/omasum/esophagus/skin/keratin	0.607841	0.533452	Type I
Chr3:19113473-69	GRHL1	KLF3	rumen/reticulum/omasum/esophagus/skin/keratin	0.607841	0.533452	Type I
Chr3:19113473-69	GRHL1	KLF4	rumen/reticulum/omasum/esophagus/skin/keratin	0.607841	0.533452	Type I
Chr3:19113473-69	GRHL1	KLF5	rumen/reticulum/omasum/esophagus/skin/keratin	0.607841	0.533452	Type I
Chr3:19113473-69	GRHL1	KLF6	rumen/reticulum/omasum/esophagus/skin/keratin	0.607841	0.533452	Type I
Chr3:19113473-69	GRHL1	HMGA1	rumen/reticulum/omasum/esophagus/skin/keratin	0.607841	0.533452	Type I
Chr3:19113473-69	GRHL1	SOX9	rumen/reticulum/omasum/esophagus/skin/keratin	0.607841	0.533452	Type I
Chr1:196518959-42	TP63	HOXC4	rumen/omasum/skin	0.7035	0.458928	Type I
Chr1:196518959-42	TP63	HOXC5	rumen/omasum/skin	0.7035	0.458928	Type I
Chr1:196518959-42	TP63	HOXC6	rumen/omasum/skin	0.7035	0.458928	Type I
Chr1:196518959-42	TP63	HOXC8	rumen/omasum/skin	0.7035	0.458928	Type I
Chr1:196518959-42	TP63	BCL6	rumen/omasum/skin	0.7035	0.458928	Type I
Chr1:196518959-42	TP63	HMGA1	rumen/omasum/skin	0.7035	0.458928	Type I
Chr1:196518959-42	TP63	SOX13	rumen/omasum/skin	0.7035	0.458928	Type I
Chr1:196518959-42	TP63	SOX15	rumen/omasum/skin	0.7035	0.458928	Type I
Chr1:196518959-42	TP63	SOX2	rumen/omasum/skin	0.7035	0.458928	Type I
Chr1:196518959-42	TP63	SOX21	rumen/omasum/skin	0.7035	0.458928	Type I
Chr18:46049560-31	PAX9	CEBPG	rumen/esophagus/reticulum/omasum	0.626129	0.373501	Type I
Chr18:46049560-31	PAX9	HOXC4	rumen/esophagus/reticulum/omasum	0.626129	0.373501	Type I
Chr18:46049560-31	PAX9	HOXC5	rumen/esophagus/reticulum/omasum	0.626129	0.373501	Type I
Chr18:46049560-31	PAX9	HOXC6	rumen/esophagus/reticulum/omasum	0.626129	0.373501	Type I
Chr18:46049560-31	PAX9	HOXC8	rumen/esophagus/reticulum/omasum	0.626129	0.373501	Type I
Chr18:46049560-31	PAX9	SOX15	rumen/esophagus/reticulum/omasum	0.626129	0.373501	Type I
Chr18:46049560-31	PAX9	SOX2	rumen/esophagus/reticulum/omasum	0.626129	0.373501	Type I
Chr18:46049560-31	PAX9	SOX21	rumen/esophagus/reticulum/omasum	0.626129	0.373501	Type I
Chr18:46049560-31	PAX9	HMGA1	rumen/esophagus/reticulum/omasum	0.626129	0.373501	Type I
Chr18:46049560-31	PAX9	SOX13	rumen/esophagus/reticulum/omasum	0.626129	0.373501	Type I
Chr18:46049560-31	PAX9	ETV5	rumen/esophagus/reticulum/omasum	0.626129	0.373501	Type I
Chr21:31016380-84	BARX2	IKZF2	esophagus/salivary_gland/skin/keratin	0.594964	0.287791	Type I
Chr21:31016380-84	BARX2	KLF4	esophagus/salivary_gland/skin/keratin	0.594964	0.287791	Type I
Chr21:31016380-84	BARX2	KLF5	esophagus/salivary_gland/skin/keratin	0.594964	0.287791	Type I
Chr21:31016380-84	BARX2	KLF6	esophagus/salivary_gland/skin/keratin	0.594964	0.287791	Type I
Chr21:31016380-84	BARX2	PITX1	esophagus/salivary_gland/skin/keratin	0.594964	0.287791	Type I
Chr21:31931248-65	BARX2	RARG	esophagus/salivary_gland/skin/keratin	0.580692	0.263884	Type I
Chr21:31931248-65	BARX2	TFAP2A	esophagus/salivary_gland/skin/keratin	0.580692	0.263884	Type I
Chr21:31931248-65	BARX2	TFAP2C	esophagus/salivary_gland/skin/keratin	0.580692	0.263884	Type I
Chr21:31931248-65	BARX2	NR2C1	esophagus/salivary_gland/skin/keratin	0.580692	0.263884	Type I
Chr21:31831797-43	BARX2	NR2C1	esophagus/salivary_gland/skin/keratin	0.746558	0.262305	Type I
Chr1:195777608-28	TP63	OVOL2	rumen/omasum/skin	0.764214	0.240376	Type I
Chr1:195777608-28	TP63	E2F1	rumen/omasum/skin	0.764214	0.240376	Type I
Chr1:195777608-28	TP63	E2F3	rumen/omasum/skin	0.764214	0.240376	Type I
Chr1:195777608-28	TP63	SOX15	rumen/omasum/skin	0.764214	0.240376	Type I
Chr1:195777608-28	TP63	SOX2	rumen/omasum/skin	0.764214	0.240376	Type I
Chr1:195777608-28	TP63	SOX21	rumen/omasum/skin	0.764214	0.240376	Type I
Chr3:19316147-55	GRHL1	KLF3	rumen/reticulum/omasum/esophagus/skin/keratin	0.605127	0.22201	Type I
Chr3:19316147-55	GRHL1	KLF4	rumen/reticulum/omasum/esophagus/skin/keratin	0.605127	0.22201	Type I
Chr3:19316147-55	GRHL1	KLF5	rumen/reticulum/omasum/esophagus/skin/keratin	0.605127	0.22201	Type I
Chr3:19316147-55	GRHL1	KLF6	rumen/reticulum/omasum/esophagus/skin/keratin	0.605127	0.22201	Type I
Chr3:19316147-55	GRHL1	SOX9	rumen/reticulum/omasum/esophagus/skin/keratin	0.605127	0.22201	Type I
Chr3:19316041-85	GRHL1	SOX9	rumen/reticulum/omasum/esophagus/skin/keratin	0.633233	0.174124	Type I
Chr3:19316041-85	GRHL1	TEAD3	rumen/reticulum/omasum/esophagus/skin/keratin	0.633233	0.174124	Type I
Chr3:19316041-85	GRHL1	HMGA1	rumen/reticulum/omasum/esophagus/skin/keratin	0.633233	0.174124	Type I
Chr3:19316041-85	GRHL1	NKX3-1	rumen/reticulum/omasum/esophagus/skin/keratin	0.633233	0.174124	Type I
Chr3:19316041-85	GRHL1	IKZF2	rumen/reticulum/omasum/esophagus/skin/keratin	0.633233	0.174124	Type I
Chr3:19316041-85	GRHL1	MYC	rumen/reticulum/omasum/esophagus/skin/keratin	0.633233	0.174124	Type I
Chr3:19316041-85	GRHL1	ETS2	rumen/reticulum/omasum/esophagus/skin/keratin	0.633233	0.174124	Type I
Chr15:29765803-64	POU2F3	POU2F3	skin	0.892641	0.0764759	Type I
Chr1:1984613-21	TWIST2	ARNT2	keratin	0.575619	0	Type I
Chr10:69995832-42	SOX21	OVOL2	rumen/skin/pylorus	0.471143	0	Type I
Chr10:69995832-42	SOX21	RXRB	rumen/skin/pylorus	0.471143	0	Type I
Chr1:202588557-455	SOX2	SOX13	rumen/omasum/reticulum/esophagus/hypothalamus	0.405854	0.637067	Type II
Chr1:202588557-455	SOX2	TFAP2A	rumen/omasum/reticulum/esophagus/hypothalamus	0.405854	0.637067	Type II
Chr1:202588557-455	SOX2	SOX2	rumen/omasum/reticulum/esophagus/hypothalamus	0.405854	0.637067	Type II
Chr1:202588557-455	SOX2	SOX21	rumen/omasum/reticulum/esophagus/hypothalamus	0.405854	0.637067	Type II
Chr1:202588557-455	SOX2	TP53	rumen/omasum/reticulum/esophagus/hypothalamus	0.405854	0.637067	Type II
Chr1:202588557-455	SOX2	TP63	rumen/omasum/reticulum/esophagus/hypothalamus	0.405854	0.637067	Type II
Chr1:202588557-455	SOX2	TCF3	rumen/omasum/reticulum/esophagus/hypothalamus	0.405854	0.637067	Type II
Chr1:202588557-455	SOX2	SOX11	rumen/omasum/reticulum/esophagus/hypothalamus	0.405854	0.637067	Type II
Chr1:202588557-455	SOX2	E2F3	rumen/omasum/reticulum/esophagus/hypothalamus	0.405854	0.637067	Type II
Chr1:202588557-455	SOX2	PPARD	rumen/omasum/reticulum/esophagus/hypothalamus	0.405854	0.637067	Type II
Chr1:202588557-455	SOX2	PPARG	rumen/omasum/reticulum/esophagus/hypothalamus	0.405854	0.637067	Type II
Chr1:202588557-455	SOX2	RXRB	rumen/omasum/reticulum/esophagus/hypothalamus	0.405854	0.637067	Type II
Chr1:202588557-455	SOX2	ARID3B	rumen/omasum/reticulum/esophagus/hypothalamus	0.405854	0.637067	Type II
Chr1:202588557-455	SOX2	JUN	rumen/omasum/reticulum/esophagus/hypothalamus	0.405854	0.637067	Type II
Chr1:202588557-455	SOX2	JUNB	rumen/omasum/reticulum/esophagus/hypothalamus	0.405854	0.637067	Type II
Chr1:202588557-455	SOX2	KLF4	rumen/omasum/reticulum/esophagus/hypothalamus	0.405854	0.637067	Type II
Chr1:202588557-455	SOX2	KLF5	rumen/omasum/reticulum/esophagus/hypothalamus	0.405854	0.637067	Type II
Chr1:202588557-455	SOX2	IRX3	rumen/omasum/reticulum/esophagus/hypothalamus	0.405854	0.637067	Type II
Chr1:202588557-455	SOX2	IRX5	rumen/omasum/reticulum/esophagus/hypothalamus	0.405854	0.637067	Type II
Chr1:202588557-455	SOX2	TEAD2	rumen/omasum/reticulum/esophagus/hypothalamus	0.405854	0.637067	Type II
Chr1:202588557-455	SOX2	TEAD3	rumen/omasum/reticulum/esophagus/hypothalamus	0.405854	0.637067	Type II
Chr1:202588557-455	SOX2	EGR1	rumen/omasum/reticulum/esophagus/hypothalamus	0.405854	0.637067	Type II
Chr1:202588557-455	SOX2	EGR2	rumen/omasum/reticulum/esophagus/hypothalamus	0.405854	0.637067	Type II
Chr1:202588557-455	SOX2	EGR3	rumen/omasum/reticulum/esophagus/hypothalamus	0.405854	0.637067	Type II
Chr1:202588557-455	SOX2	HOXC4	rumen/omasum/reticulum/esophagus/hypothalamus	0.405854	0.637067	Type II
Chr1:202588557-455	SOX2	HOXC5	rumen/omasum/reticulum/esophagus/hypothalamus	0.405854	0.637067	Type II
Chr1:202588557-455	SOX2	HOXC6	rumen/omasum/reticulum/esophagus/hypothalamus	0.405854	0.637067	Type II
Chr1:202588557-455	SOX2	HOXC8	rumen/omasum/reticulum/esophagus/hypothalamus	0.405854	0.637067	Type II
Chr1:202588557-455	SOX2	OVOL2	rumen/omasum/reticulum/esophagus/hypothalamus	0.405854	0.637067	Type II
Chr1:202588557-455	SOX2	MEIS1	rumen/omasum/reticulum/esophagus/hypothalamus	0.405854	0.637067	Type II
Chr1:202588557-455	SOX2	TGIF1	rumen/omasum/reticulum/esophagus/hypothalamus	0.405854	0.637067	Type II
Chr1:202588557-455	SOX2	MAFG	rumen/omasum/reticulum/esophagus/hypothalamus	0.405854	0.637067	Type II
Chr1:202588557-455	SOX2	NFE2L3	rumen/omasum/reticulum/esophagus/hypothalamus	0.405854	0.637067	Type II
Chr1:202588557-455	SOX2	MYC	rumen/omasum/reticulum/esophagus/hypothalamus	0.405854	0.637067	Type II
Chr1:202588557-455	SOX2	MYB	rumen/omasum/reticulum/esophagus/hypothalamus	0.405854	0.637067	Type II
Chr1:202588557-455	SOX2	OTX1	rumen/omasum/reticulum/esophagus/hypothalamus	0.405854	0.637067	Type II
Chr1:202588557-455	SOX2	HMGA1	rumen/omasum/reticulum/esophagus/hypothalamus	0.405854	0.637067	Type II
Chr1:202588557-455	SOX2	BCL6	rumen/omasum/reticulum/esophagus/hypothalamus	0.405854	0.637067	Type II
Chr1:202588557-455	SOX2	NFIL3	rumen/omasum/reticulum/esophagus/hypothalamus	0.405854	0.637067	Type II
Chr1:202588557-455	SOX2	MSX2	rumen/omasum/reticulum/esophagus/hypothalamus	0.405854	0.637067	Type II
Chr1:202588557-455	SOX2	ELF1	rumen/omasum/reticulum/esophagus/hypothalamus	0.405854	0.637067	Type II
Chr1:202588557-455	SOX2	FOXA1	rumen/omasum/reticulum/esophagus/hypothalamus	0.405854	0.637067	Type II
Chr5:43389201-225	PITX1	EHF	rumen/reticulum/omasum/esophagus/salivary_gland	0.711189	0.558428	Type II
Chr5:43389201-225	PITX1	ELF3	rumen/reticulum/omasum/esophagus/salivary_gland	0.711189	0.558428	Type II
Chr5:43389201-225	PITX1	ELF5	rumen/reticulum/omasum/esophagus/salivary_gland	0.711189	0.558428	Type II
Chr5:43389201-225	PITX1	DLX3	rumen/reticulum/omasum/esophagus/salivary_gland	0.711189	0.558428	Type II
Chr5:43389201-225	PITX1	DLX5	rumen/reticulum/omasum/esophagus/salivary_gland	0.711189	0.558428	Type II
Chr5:43389201-225	PITX1	HES1	rumen/reticulum/omasum/esophagus/salivary_gland	0.711189	0.558428	Type II
Chr5:43389201-225	PITX1	TEAD3	rumen/reticulum/omasum/esophagus/salivary_gland	0.711189	0.558428	Type II
Chr5:43389201-225	PITX1	PITX1	rumen/reticulum/omasum/esophagus/salivary_gland	0.711189	0.558428	Type II
Chr5:43389201-225	PITX1	ETV2	rumen/reticulum/omasum/esophagus/salivary_gland	0.711189	0.558428	Type II
Chr5:43389201-225	PITX1	MAFF	rumen/reticulum/omasum/esophagus/salivary_gland	0.711189	0.558428	Type II
Chr5:43389201-225	PITX1	TFAP2A	rumen/reticulum/omasum/esophagus/salivary_gland	0.711189	0.558428	Type II
Chr5:43389201-225	PITX1	TFAP2C	rumen/reticulum/omasum/esophagus/salivary_gland	0.711189	0.558428	Type II
Chr5:43389201-225	PITX1	KLF3	rumen/reticulum/omasum/esophagus/salivary_gland	0.711189	0.558428	Type II
Chr5:43389201-225	PITX1	KLF4	rumen/reticulum/omasum/esophagus/salivary_gland	0.711189	0.558428	Type II
Chr5:43389201-225	PITX1	KLF5	rumen/reticulum/omasum/esophagus/salivary_gland	0.711189	0.558428	Type II
Chr5:43389201-225	PITX1	BHLHE40	rumen/reticulum/omasum/esophagus/salivary_gland	0.711189	0.558428	Type II
Chr18:46559740-97	PAX9	HOXC4	rumen/esophagus/reticulum/omasum	0.867612	0.297031	Type II
Chr18:46559740-97	PAX9	HOXC5	rumen/esophagus/reticulum/omasum	0.867612	0.297031	Type II
Chr18:46559740-97	PAX9	HOXC6	rumen/esophagus/reticulum/omasum	0.867612	0.297031	Type II
Chr18:46559740-97	PAX9	HOXC8	rumen/esophagus/reticulum/omasum	0.867612	0.297031	Type II
Chr18:46559740-97	PAX9	SOX15	rumen/esophagus/reticulum/omasum	0.867612	0.297031	Type II
Chr18:46559740-97	PAX9	SOX2	rumen/esophagus/reticulum/omasum	0.867612	0.297031	Type II
Chr18:46559740-97	PAX9	SOX21	rumen/esophagus/reticulum/omasum	0.867612	0.297031	Type II
Chr18:46559740-97	PAX9	MEIS1	rumen/esophagus/reticulum/omasum	0.867612	0.297031	Type II
Chr18:46559740-97	PAX9	EGR1	rumen/esophagus/reticulum/omasum	0.867612	0.297031	Type II
Chr18:46559740-97	PAX9	EGR3	rumen/esophagus/reticulum/omasum	0.867612	0.297031	Type II
Chr18:46559740-97	PAX9	RXRB	rumen/esophagus/reticulum/omasum	0.867612	0.297031	Type II
Chr18:46559740-97	PAX9	NFE2L2	rumen/esophagus/reticulum/omasum	0.867612	0.297031	Type II
Chr18:46559740-97	PAX9	MYC	rumen/esophagus/reticulum/omasum	0.867612	0.297031	Type II
Chr18:46559740-97	PAX9	TGIF1	rumen/esophagus/reticulum/omasum	0.867612	0.297031	Type II
Chr18:46559740-97	PAX9	OVOL2	rumen/esophagus/reticulum/omasum	0.867612	0.297031	Type II
Chr18:46559740-97	PAX9	ETV5	rumen/esophagus/reticulum/omasum	0.867612	0.297031	Type II
Chr18:46559740-97	PAX9	E2F1	rumen/esophagus/reticulum/omasum	0.867612	0.297031	Type II
Chr18:46559740-97	PAX9	E2F3	rumen/esophagus/reticulum/omasum	0.867612	0.297031	Type II
Chr18:46559740-97	PAX9	DLX4	rumen/esophagus/reticulum/omasum	0.867612	0.297031	Type II
Chr18:46559740-97	PAX9	FOXA1	rumen/esophagus/reticulum/omasum	0.867612	0.297031	Type II
Chr18:46559740-97	PAX9	SOX13	rumen/esophagus/reticulum/omasum	0.867612	0.297031	Type II
Chr18:46559740-97	PAX9	HMGA1	rumen/esophagus/reticulum/omasum	0.867612	0.297031	Type II
Chr21:31995660-48	BARX2	RARG	esophagus/salivary_gland/skin/keratin	0.466967	0.296366	Type II
Chr21:31995660-48	BARX2	NR4A1	esophagus/salivary_gland/skin/keratin	0.466967	0.296366	Type II
Chr21:31995660-48	BARX2	DDIT3	esophagus/salivary_gland/skin/keratin	0.466967	0.296366	Type II
Chr21:31995660-48	BARX2	NR2C1	esophagus/salivary_gland/skin/keratin	0.466967	0.296366	Type II
Chr21:31995660-48	BARX2	PITX1	esophagus/salivary_gland/skin/keratin	0.466967	0.296366	Type II
Chr21:31995660-48	BARX2	TFAP2A	esophagus/salivary_gland/skin/keratin	0.466967	0.296366	Type II
Chr21:31995660-48	BARX2	TFAP2C	esophagus/salivary_gland/skin/keratin	0.466967	0.296366	Type II
Chr3:19407139-163	GRHL1	RELA	rumen/reticulum/omasum/esophagus/skin/keratin	0.94533	0.233181	Type II
Chr3:19407139-163	GRHL1	DDIT3	rumen/reticulum/omasum/esophagus/skin/keratin	0.94533	0.233181	Type II
Chr3:19407139-163	GRHL1	IKZF2	rumen/reticulum/omasum/esophagus/skin/keratin	0.94533	0.233181	Type II
Chr3:19407139-163	GRHL1	ID1	rumen/reticulum/omasum/esophagus/skin/keratin	0.94533	0.233181	Type II
Chr3:19407139-163	GRHL1	MYC	rumen/reticulum/omasum/esophagus/skin/keratin	0.94533	0.233181	Type II
Chr3:19407139-163	GRHL1	TEAD3	rumen/reticulum/omasum/esophagus/skin/keratin	0.94533	0.233181	Type II
Chr3:19407139-163	GRHL1	ELF1	rumen/reticulum/omasum/esophagus/skin/keratin	0.94533	0.233181	Type II
Chr3:19407139-163	GRHL1	NR2C1	rumen/reticulum/omasum/esophagus/skin/keratin	0.94533	0.233181	Type II
Chr3:19407139-163	GRHL1	NFIL3	rumen/reticulum/omasum/esophagus/skin/keratin	0.94533	0.233181	Type II
Chr3:19407139-163	GRHL1	EHF	rumen/reticulum/omasum/esophagus/skin/keratin	0.94533	0.233181	Type II
Chr3:19407139-163	GRHL1	ELF3	rumen/reticulum/omasum/esophagus/skin/keratin	0.94533	0.233181	Type II
Chr3:19407139-163	GRHL1	ELF5	rumen/reticulum/omasum/esophagus/skin/keratin	0.94533	0.233181	Type II
Chr3:19407139-163	GRHL1	ETS2	rumen/reticulum/omasum/esophagus/skin/keratin	0.94533	0.233181	Type II
Chr3:19407139-163	GRHL1	FOXO3	rumen/reticulum/omasum/esophagus/skin/keratin	0.94533	0.233181	Type II
Chr3:19407139-163	GRHL1	NKX3-1	rumen/reticulum/omasum/esophagus/skin/keratin	0.94533	0.233181	Type II
Chr3:19407139-163	GRHL1	KLF3	rumen/reticulum/omasum/esophagus/skin/keratin	0.94533	0.233181	Type II
Chr3:19407139-163	GRHL1	KLF4	rumen/reticulum/omasum/esophagus/skin/keratin	0.94533	0.233181	Type II
Chr3:19407139-163	GRHL1	KLF5	rumen/reticulum/omasum/esophagus/skin/keratin	0.94533	0.233181	Type II
Chr3:19407139-163	GRHL1	KLF6	rumen/reticulum/omasum/esophagus/skin/keratin	0.94533	0.233181	Type II
Chr3:19407139-163	GRHL1	TGIF1	rumen/reticulum/omasum/esophagus/skin/keratin	0.94533	0.233181	Type II
Chr3:19407139-163	GRHL1	ATF3	rumen/reticulum/omasum/esophagus/skin/keratin	0.94533	0.233181	Type II
Chr3:19407139-163	GRHL1	HMGA1	rumen/reticulum/omasum/esophagus/skin/keratin	0.94533	0.233181	Type II
Chr3:19407139-163	GRHL1	SOX9	rumen/reticulum/omasum/esophagus/skin/keratin	0.94533	0.233181	Type II
Chr3:19541781-141	GRHL1	TGIF1	rumen/reticulum/omasum/esophagus/skin/keratin	0.629836	0.218692	Type II
Chr3:19541781-141	GRHL1	TEAD3	rumen/reticulum/omasum/esophagus/skin/keratin	0.629836	0.218692	Type II
Chr3:19541781-141	GRHL1	SOX9	rumen/reticulum/omasum/esophagus/skin/keratin	0.629836	0.218692	Type II
Chr3:19541781-141	GRHL1	MAFF	rumen/reticulum/omasum/esophagus/skin/keratin	0.629836	0.218692	Type II
Chr3:19541781-141	GRHL1	MAFG	rumen/reticulum/omasum/esophagus/skin/keratin	0.629836	0.218692	Type II
Chr3:19541781-141	GRHL1	IKZF2	rumen/reticulum/omasum/esophagus/skin/keratin	0.629836	0.218692	Type II
Chr3:19541781-141	GRHL1	NR2C1	rumen/reticulum/omasum/esophagus/skin/keratin	0.629836	0.218692	Type II
Chr3:19541781-141	GRHL1	EHF	rumen/reticulum/omasum/esophagus/skin/keratin	0.629836	0.218692	Type II
Chr3:19541781-141	GRHL1	ELF3	rumen/reticulum/omasum/esophagus/skin/keratin	0.629836	0.218692	Type II
Chr3:19541781-141	GRHL1	ELF5	rumen/reticulum/omasum/esophagus/skin/keratin	0.629836	0.218692	Type II
Chr3:19541781-141	GRHL1	ETS2	rumen/reticulum/omasum/esophagus/skin/keratin	0.629836	0.218692	Type II
Chr3:19541781-141	GRHL1	FOXO3	rumen/reticulum/omasum/esophagus/skin/keratin	0.629836	0.218692	Type II
Chr3:19541781-141	GRHL1	HMGA1	rumen/reticulum/omasum/esophagus/skin/keratin	0.629836	0.218692	Type II
Chr3:19541781-141	GRHL1	KLF3	rumen/reticulum/omasum/esophagus/skin/keratin	0.629836	0.218692	Type II
Chr3:19541781-141	GRHL1	KLF4	rumen/reticulum/omasum/esophagus/skin/keratin	0.629836	0.218692	Type II
Chr3:19541781-141	GRHL1	KLF5	rumen/reticulum/omasum/esophagus/skin/keratin	0.629836	0.218692	Type II
Chr3:19541781-141	GRHL1	KLF6	rumen/reticulum/omasum/esophagus/skin/keratin	0.629836	0.218692	Type II
Chr1:194779011-114	TP63	HOXC4	rumen/omasum/skin	0.0872084	0.172666	Type II
Chr1:194779011-114	TP63	HOXC5	rumen/omasum/skin	0.0872084	0.172666	Type II
Chr1:194779011-114	TP63	HOXC6	rumen/omasum/skin	0.0872084	0.172666	Type II
Chr1:194779011-114	TP63	HOXC8	rumen/omasum/skin	0.0872084	0.172666	Type II
Chr1:194779011-114	TP63	DLX4	rumen/omasum/skin	0.0872084	0.172666	Type II
Chr1:194779011-114	TP63	ARID3B	rumen/omasum/skin	0.0872084	0.172666	Type II
Chr1:194779011-114	TP63	RXRB	rumen/omasum/skin	0.0872084	0.172666	Type II
Chr1:194779011-114	TP63	ATF1	rumen/omasum/skin	0.0872084	0.172666	Type II
Chr1:194779011-114	TP63	ATF3	rumen/omasum/skin	0.0872084	0.172666	Type II
Chr1:194779011-114	TP63	MAFF	rumen/omasum/skin	0.0872084	0.172666	Type II
Chr1:194779011-114	TP63	NFE2L3	rumen/omasum/skin	0.0872084	0.172666	Type II
Chr1:194779011-114	TP63	SOX15	rumen/omasum/skin	0.0872084	0.172666	Type II
Chr1:194779011-114	TP63	SOX2	rumen/omasum/skin	0.0872084	0.172666	Type II
Chr1:194779011-114	TP63	SOX21	rumen/omasum/skin	0.0872084	0.172666	Type II
Chr1:194779011-114	TP63	MYC	rumen/omasum/skin	0.0872084	0.172666	Type II
Chr1:194779011-114	TP63	NFE2L2	rumen/omasum/skin	0.0872084	0.172666	Type II
Chr1:194779011-114	TP63	HMGA1	rumen/omasum/skin	0.0872084	0.172666	Type II
Chr1:194779011-114	TP63	FOXA1	rumen/omasum/skin	0.0872084	0.172666	Type II
Chr1:194779011-114	TP63	SOX13	rumen/omasum/skin	0.0872084	0.172666	Type II
Chr21:31540454-91	BARX2	GRHL1	esophagus/salivary_gland/skin/keratin	0.281281	0.12901	Type II
Chr21:31540454-91	BARX2	PITX1	esophagus/salivary_gland/skin/keratin	0.281281	0.12901	Type II
Chr21:31540454-91	BARX2	KLF4	esophagus/salivary_gland/skin/keratin	0.281281	0.12901	Type II
Chr21:31540454-91	BARX2	KLF5	esophagus/salivary_gland/skin/keratin	0.281281	0.12901	Type II
Chr21:31540454-91	BARX2	KLF6	esophagus/salivary_gland/skin/keratin	0.281281	0.12901	Type II
Chr21:31540454-91	BARX2	NR2C1	esophagus/salivary_gland/skin/keratin	0.281281	0.12901	Type II
Chr21:31558830-86	BARX2	EGR2	esophagus/salivary_gland/skin/keratin	0.72185	0.125141	Type II
Chr21:31558830-86	BARX2	DLX5	esophagus/salivary_gland/skin/keratin	0.72185	0.125141	Type II
Chr21:31558830-86	BARX2	PITX1	esophagus/salivary_gland/skin/keratin	0.72185	0.125141	Type II
Chr1:195098470-249	TP63	TP53	rumen/omasum/skin	0.0758498	0.119216	Type II
Chr1:195098470-249	TP63	TP63	rumen/omasum/skin	0.0758498	0.119216	Type II
Chr1:195098470-249	TP63	TP73	rumen/omasum/skin	0.0758498	0.119216	Type II
Chr1:195098470-249	TP63	HOXC4	rumen/omasum/skin	0.0758498	0.119216	Type II
Chr1:195098470-249	TP63	HOXC5	rumen/omasum/skin	0.0758498	0.119216	Type II
Chr1:195098470-249	TP63	HOXC6	rumen/omasum/skin	0.0758498	0.119216	Type II
Chr1:195098470-249	TP63	HOXC8	rumen/omasum/skin	0.0758498	0.119216	Type II
Chr1:195098470-249	TP63	E2F1	rumen/omasum/skin	0.0758498	0.119216	Type II
Chr1:195098470-249	TP63	E2F3	rumen/omasum/skin	0.0758498	0.119216	Type II
Chr1:195098470-249	TP63	DLX4	rumen/omasum/skin	0.0758498	0.119216	Type II
Chr1:195098470-249	TP63	SOX15	rumen/omasum/skin	0.0758498	0.119216	Type II
Chr1:195098470-249	TP63	SOX2	rumen/omasum/skin	0.0758498	0.119216	Type II
Chr1:195098470-249	TP63	SOX21	rumen/omasum/skin	0.0758498	0.119216	Type II
Chr1:195098470-249	TP63	ARID3B	rumen/omasum/skin	0.0758498	0.119216	Type II
Chr1:195098470-249	TP63	HOXC9	rumen/omasum/skin	0.0758498	0.119216	Type II
Chr1:195098470-249	TP63	FOXA1	rumen/omasum/skin	0.0758498	0.119216	Type II
Chr1:195098470-249	TP63	RXRB	rumen/omasum/skin	0.0758498	0.119216	Type II
Chr1:195098470-249	TP63	IRX3	rumen/omasum/skin	0.0758498	0.119216	Type II
Chr1:195098470-249	TP63	IRX5	rumen/omasum/skin	0.0758498	0.119216	Type II
Chr1:195098470-249	TP63	HMGA1	rumen/omasum/skin	0.0758498	0.119216	Type II
Chr1:195098470-249	TP63	MYC	rumen/omasum/skin	0.0758498	0.119216	Type II
Chr1:195098470-249	TP63	MAFF	rumen/omasum/skin	0.0758498	0.119216	Type II
Chr1:195098470-249	TP63	NFE2L3	rumen/omasum/skin	0.0758498	0.119216	Type II
Chr1:195098470-249	TP63	RUNX1	rumen/omasum/skin	0.0758498	0.119216	Type II
Chr1:195098470-249	TP63	HSF1	rumen/omasum/skin	0.0758498	0.119216	Type II
Chr1:195098470-249	TP63	SOX13	rumen/omasum/skin	0.0758498	0.119216	Type II
Chr1:195098470-249	TP63	NFIL3	rumen/omasum/skin	0.0758498	0.119216	Type II
Chr2:241423082-110	GRHL3	SOX13	rumen/reticulum/omasum/esophagus	0.0597265	0.117318	Type II
Chr2:241423082-110	GRHL3	ELF1	rumen/reticulum/omasum/esophagus	0.0597265	0.117318	Type II
Chr2:241423082-110	GRHL3	ETS2	rumen/reticulum/omasum/esophagus	0.0597265	0.117318	Type II
Chr2:241423082-110	GRHL3	EHF	rumen/reticulum/omasum/esophagus	0.0597265	0.117318	Type II
Chr2:241423082-110	GRHL3	ELF3	rumen/reticulum/omasum/esophagus	0.0597265	0.117318	Type II
Chr2:241423082-110	GRHL3	ELF5	rumen/reticulum/omasum/esophagus	0.0597265	0.117318	Type II
Chr2:241423082-110	GRHL3	EGR2	rumen/reticulum/omasum/esophagus	0.0597265	0.117318	Type II
Chr2:241423082-110	GRHL3	EGR3	rumen/reticulum/omasum/esophagus	0.0597265	0.117318	Type II
Chr2:241423082-110	GRHL3	ERF	rumen/reticulum/omasum/esophagus	0.0597265	0.117318	Type II
Chr2:241423082-110	GRHL3	ETV3	rumen/reticulum/omasum/esophagus	0.0597265	0.117318	Type II
Chr2:241423082-110	GRHL3	ID1	rumen/reticulum/omasum/esophagus	0.0597265	0.117318	Type II
Chr2:241423082-110	GRHL3	MYC	rumen/reticulum/omasum/esophagus	0.0597265	0.117318	Type II
Chr2:241423082-110	GRHL3	MAFF	rumen/reticulum/omasum/esophagus	0.0597265	0.117318	Type II
Chr2:241423082-110	GRHL3	MAFG	rumen/reticulum/omasum/esophagus	0.0597265	0.117318	Type II
Chr10:69167526-89	SOX21	HOXC4	rumen/skin/pylorus	0.194667	0.0858379	Type II
Chr10:69167526-89	SOX21	HOXC5	rumen/skin/pylorus	0.194667	0.0858379	Type II
Chr10:69167526-89	SOX21	HOXC6	rumen/skin/pylorus	0.194667	0.0858379	Type II
Chr10:69167526-89	SOX21	HOXC8	rumen/skin/pylorus	0.194667	0.0858379	Type II
Chr10:69167526-89	SOX21	DLX4	rumen/skin/pylorus	0.194667	0.0858379	Type II
Chr10:69167526-89	SOX21	HOXC9	rumen/skin/pylorus	0.194667	0.0858379	Type II
Chr10:69167526-89	SOX21	SOX2	rumen/skin/pylorus	0.194667	0.0858379	Type II
Chr10:69167526-89	SOX21	SOX21	rumen/skin/pylorus	0.194667	0.0858379	Type II
Chr10:69167526-89	SOX21	SOX12	rumen/skin/pylorus	0.194667	0.0858379	Type II
Chr10:69167526-89	SOX21	HMGA1	rumen/skin/pylorus	0.194667	0.0858379	Type II
Chr10:69167526-89	SOX21	OTX1	rumen/skin/pylorus	0.194667	0.0858379	Type II
Chr10:69167526-89	SOX21	RXRB	rumen/skin/pylorus	0.194667	0.0858379	Type II
Chr3:44181399-126	OTX1	SREBF2	cerebrum	0.182125	0.0658154	Type II
Chr3:44181399-126	OTX1	HOXC9	cerebrum	0.182125	0.0658154	Type II
Chr3:44181399-126	OTX1	FOXA1	cerebrum	0.182125	0.0658154	Type II
Chr3:44181399-126	OTX1	MYB	cerebrum	0.182125	0.0658154	Type II
Chr3:44181399-126	OTX1	SOX2	cerebrum	0.182125	0.0658154	Type II
Chr3:44181399-126	OTX1	SOX21	cerebrum	0.182125	0.0658154	Type II
Chr3:44181399-126	OTX1	TCF3	cerebrum	0.182125	0.0658154	Type II
Chr3:44181399-126	OTX1	TEF	cerebrum	0.182125	0.0658154	Type II
Chr3:44181399-126	OTX1	HMGA1	cerebrum	0.182125	0.0658154	Type II
Chr3:44181399-126	OTX1	KLF4	cerebrum	0.182125	0.0658154	Type II
Chr3:44181399-126	OTX1	KLF5	cerebrum	0.182125	0.0658154	Type II
Chr3:44181399-126	OTX1	RXRB	cerebrum	0.182125	0.0658154	Type II
Chr3:44181399-126	OTX1	SOX11	cerebrum	0.182125	0.0658154	Type II
Chr3:44181399-126	OTX1	HOXC4	cerebrum	0.182125	0.0658154	Type II
Chr3:44181399-126	OTX1	HOXC5	cerebrum	0.182125	0.0658154	Type II
Chr3:44181399-126	OTX1	HOXC6	cerebrum	0.182125	0.0658154	Type II
Chr3:44181399-126	OTX1	HOXC8	cerebrum	0.182125	0.0658154	Type II
Chr19:56677546-190	PPARG	SOX2	omasum/adipose	0.0924386	0.049592	Type II
Chr19:56677546-190	PPARG	SOX21	omasum/adipose	0.0924386	0.049592	Type II
Chr19:56677546-190	PPARG	OTX1	omasum/adipose	0.0924386	0.049592	Type II
Chr19:56677546-190	PPARG	FOXP4	omasum/adipose	0.0924386	0.049592	Type II
Chr19:56677546-190	PPARG	DLX4	omasum/adipose	0.0924386	0.049592	Type II
Chr19:56677546-190	PPARG	ARID5B	omasum/adipose	0.0924386	0.049592	Type II
Chr19:56677546-190	PPARG	SOX12	omasum/adipose	0.0924386	0.049592	Type II
Chr19:56677546-190	PPARG	PBX1	omasum/adipose	0.0924386	0.049592	Type II
Chr19:56677546-190	PPARG	PBX2	omasum/adipose	0.0924386	0.049592	Type II
Chr19:56677546-190	PPARG	HOXC9	omasum/adipose	0.0924386	0.049592	Type II
Chr19:56677546-190	PPARG	HOXC4	omasum/adipose	0.0924386	0.049592	Type II
Chr19:56677546-190	PPARG	HOXC5	omasum/adipose	0.0924386	0.049592	Type II
Chr19:56677546-190	PPARG	HOXC6	omasum/adipose	0.0924386	0.049592	Type II
Chr19:56677546-190	PPARG	HOXC8	omasum/adipose	0.0924386	0.049592	Type II
Chr19:56677546-190	PPARG	TEF	omasum/adipose	0.0924386	0.049592	Type II
Chr19:56677546-190	PPARG	MSX2	omasum/adipose	0.0924386	0.049592	Type II
Chr19:56677546-190	PPARG	ARID3B	omasum/adipose	0.0924386	0.049592	Type II
Chr19:56677546-190	PPARG	HMGA1	omasum/adipose	0.0924386	0.049592	Type II
Chr19:56677546-190	PPARG	ETV5	omasum/adipose	0.0924386	0.049592	Type II
Chr3:132103626-186	HOXC4	MYC	rumen/reticulum/omasum/oviduct/adrenal_gland	0.0504886	0.0370834	Type II
Chr3:132103626-186	HOXC4	TFE3	rumen/reticulum/omasum/oviduct/adrenal_gland	0.0504886	0.0370834	Type II
Chr3:132103626-186	HOXC4	TFAP4	rumen/reticulum/omasum/oviduct/adrenal_gland	0.0504886	0.0370834	Type II
Chr3:132103626-186	HOXC4	MEIS1	rumen/reticulum/omasum/oviduct/adrenal_gland	0.0504886	0.0370834	Type II
Chr3:132103626-186	HOXC4	TFAP2A	rumen/reticulum/omasum/oviduct/adrenal_gland	0.0504886	0.0370834	Type II
Chr3:132103626-186	HOXC4	ETV5	rumen/reticulum/omasum/oviduct/adrenal_gland	0.0504886	0.0370834	Type II
Chr3:132103626-186	HOXC4	DLX4	rumen/reticulum/omasum/oviduct/adrenal_gland	0.0504886	0.0370834	Type II
Chr3:132103626-186	HOXC4	HOXC4	rumen/reticulum/omasum/oviduct/adrenal_gland	0.0504886	0.0370834	Type II
Chr3:132103626-186	HOXC4	HOXC5	rumen/reticulum/omasum/oviduct/adrenal_gland	0.0504886	0.0370834	Type II
Chr3:132103626-186	HOXC4	HOXC6	rumen/reticulum/omasum/oviduct/adrenal_gland	0.0504886	0.0370834	Type II
Chr3:132103626-186	HOXC4	HOXC8	rumen/reticulum/omasum/oviduct/adrenal_gland	0.0504886	0.0370834	Type II
Chr3:132103626-186	HOXC4	ELF1	rumen/reticulum/omasum/oviduct/adrenal_gland	0.0504886	0.0370834	Type II
Chr3:132103626-186	HOXC4	TGIF1	rumen/reticulum/omasum/oviduct/adrenal_gland	0.0504886	0.0370834	Type II
Chr3:132103626-186	HOXC4	HMGA1	rumen/reticulum/omasum/oviduct/adrenal_gland	0.0504886	0.0370834	Type II
Chr3:132103626-186	HOXC4	SOX2	rumen/reticulum/omasum/oviduct/adrenal_gland	0.0504886	0.0370834	Type II
Chr3:132103626-186	HOXC4	SOX21	rumen/reticulum/omasum/oviduct/adrenal_gland	0.0504886	0.0370834	Type II
Chr3:132103626-186	HOXC4	RXRB	rumen/reticulum/omasum/oviduct/adrenal_gland	0.0504886	0.0370834	Type II
Chr20:44466409-174	TFAP2A	DLX3	skin/epididymus	0.0100375	0.0351549	Type II
Chr20:44466409-174	TFAP2A	DLX5	skin/epididymus	0.0100375	0.0351549	Type II
Chr20:44466409-174	TFAP2A	TFAP4	skin/epididymus	0.0100375	0.0351549	Type II
Chr20:44466409-174	TFAP2A	FOXA1	skin/epididymus	0.0100375	0.0351549	Type II
Chr20:44466409-174	TFAP2A	SNAI2	skin/epididymus	0.0100375	0.0351549	Type II
Chr20:44466409-174	TFAP2A	TCF3	skin/epididymus	0.0100375	0.0351549	Type II
Chr20:44466409-174	TFAP2A	MEIS1	skin/epididymus	0.0100375	0.0351549	Type II
Chr20:44466409-174	TFAP2A	TFAP2A	skin/epididymus	0.0100375	0.0351549	Type II
Chr20:44466409-174	TFAP2A	TFAP2C	skin/epididymus	0.0100375	0.0351549	Type II
Chr20:44466409-174	TFAP2A	ARID5A	skin/epididymus	0.0100375	0.0351549	Type II
Chr20:44466409-174	TFAP2A	BCL6	skin/epididymus	0.0100375	0.0351549	Type II
Chr20:44466409-174	TFAP2A	HOXC4	skin/epididymus	0.0100375	0.0351549	Type II
Chr20:44466409-174	TFAP2A	PITX1	skin/epididymus	0.0100375	0.0351549	Type II
Chr20:44466409-174	TFAP2A	RUNX1	skin/epididymus	0.0100375	0.0351549	Type II
Chr20:44466409-174	TFAP2A	SOX2	skin/epididymus	0.0100375	0.0351549	Type II
Chr20:44466409-174	TFAP2A	HES1	skin/epididymus	0.0100375	0.0351549	Type II
Chr20:44466409-174	TFAP2A	MYC	skin/epididymus	0.0100375	0.0351549	Type II
Chr20:44466409-174	TFAP2A	TGIF1	skin/epididymus	0.0100375	0.0351549	Type II
Chr20:44466409-174	TFAP2A	OTX1	skin/epididymus	0.0100375	0.0351549	Type II
Chr20:44466409-174	TFAP2A	NKX3-1	skin/epididymus	0.0100375	0.0351549	Type II
Chr20:44466409-174	TFAP2A	ETS2	skin/epididymus	0.0100375	0.0351549	Type II
Chr20:44466409-174	TFAP2A	HMGA1	skin/epididymus	0.0100375	0.0351549	Type II
Chr20:44466409-174	TFAP2A	SOX13	skin/epididymus	0.0100375	0.0351549	Type II
Chr20:44466409-174	TFAP2A	SOX6	skin/epididymus	0.0100375	0.0351549	Type II
Chr20:44466409-174	TFAP2A	SOX9	skin/epididymus	0.0100375	0.0351549	Type II
Chr2:241942168-86	GRHL3	ETS2	rumen/reticulum/omasum/esophagus	0.0801394	0.0326318	Type II
Chr2:241942168-86	GRHL3	EHF	rumen/reticulum/omasum/esophagus	0.0801394	0.0326318	Type II
Chr2:241942168-86	GRHL3	ELF3	rumen/reticulum/omasum/esophagus	0.0801394	0.0326318	Type II
Chr2:241942168-86	GRHL3	ELF5	rumen/reticulum/omasum/esophagus	0.0801394	0.0326318	Type II
Chr2:241942168-86	GRHL3	TP73	rumen/reticulum/omasum/esophagus	0.0801394	0.0326318	Type II
Chr2:241942168-86	GRHL3	EGR2	rumen/reticulum/omasum/esophagus	0.0801394	0.0326318	Type II
Chr2:241942168-86	GRHL3	EGR3	rumen/reticulum/omasum/esophagus	0.0801394	0.0326318	Type II
Chr2:241942168-86	GRHL3	ELF1	rumen/reticulum/omasum/esophagus	0.0801394	0.0326318	Type II
Chr2:241942168-86	GRHL3	ERF	rumen/reticulum/omasum/esophagus	0.0801394	0.0326318	Type II
Chr2:241942168-86	GRHL3	ETV3	rumen/reticulum/omasum/esophagus	0.0801394	0.0326318	Type II
Chr2:241942168-86	GRHL3	PITX1	rumen/reticulum/omasum/esophagus	0.0801394	0.0326318	Type II
Chr2:241942168-86	GRHL3	SOX13	rumen/reticulum/omasum/esophagus	0.0801394	0.0326318	Type II
Chr3:19502019-34	GRHL1	MYC	rumen/reticulum/omasum/esophagus/skin/keratin	0.0947659	0.0322356	Type II
Chr3:19502019-34	GRHL1	ETS2	rumen/reticulum/omasum/esophagus/skin/keratin	0.0947659	0.0322356	Type II
Chr3:19502019-34	GRHL1	PITX1	rumen/reticulum/omasum/esophagus/skin/keratin	0.0947659	0.0322356	Type II
Chr10:69856610-130	SOX21	TP63	rumen/skin/pylorus	0.0542607	0.0276203	Type II
Chr10:69856610-130	SOX21	PPARD	rumen/skin/pylorus	0.0542607	0.0276203	Type II
Chr10:69856610-130	SOX21	PPARG	rumen/skin/pylorus	0.0542607	0.0276203	Type II
Chr10:69856610-130	SOX21	RXRB	rumen/skin/pylorus	0.0542607	0.0276203	Type II
Chr10:69856610-130	SOX21	MEIS1	rumen/skin/pylorus	0.0542607	0.0276203	Type II
Chr10:69856610-130	SOX21	TGIF1	rumen/skin/pylorus	0.0542607	0.0276203	Type II
Chr10:69856610-130	SOX21	MYB	rumen/skin/pylorus	0.0542607	0.0276203	Type II
Chr10:69856610-130	SOX21	OVOL2	rumen/skin/pylorus	0.0542607	0.0276203	Type II
Chr20:44037148-26	TFAP2A	FOXA1	skin/epididymus	0.152745	0.0262854	Type II
Chr20:44037148-26	TFAP2A	SOX13	skin/epididymus	0.152745	0.0262854	Type II
Chr20:44037148-26	TFAP2A	SOX2	skin/epididymus	0.152745	0.0262854	Type II
Chr20:44037148-26	TFAP2A	SOX6	skin/epididymus	0.152745	0.0262854	Type II
Chr20:44037148-26	TFAP2A	SOX9	skin/epididymus	0.152745	0.0262854	Type II
Chr3:19541781-141	GRHL1	NKX3-1	rumen/reticulum/omasum/esophagus/skin/keratin	0.974905	0.0256031	Type II
Chr3:211188148-103	TEAD4	KLF2	muscle	0.974905	0.0256031	Type II
Chr3:211188148-103	TEAD4	SPI1	muscle	0.974905	0.0256031	Type II
Chr3:211188148-103	TEAD4	ETS1	muscle	0.974905	0.0256031	Type II
Chr3:211188148-103	TEAD4	FLI1	muscle	0.974905	0.0256031	Type II
Chr3:211188148-103	TEAD4	HOXA5	muscle	0.974905	0.0256031	Type II
Chr3:211188148-103	TEAD4	TEAD4	muscle	0.974905	0.0256031	Type II
Chr3:211188148-103	TEAD4	ZEB1	muscle	0.974905	0.0256031	Type II
Chr3:211188148-103	TEAD4	NFIA	muscle	0.974905	0.0256031	Type II
Chr15:30243219-434	POU2F3	PAX8	skin	1	0.0235479	Type II
Chr15:30243219-434	POU2F3	POU2F3	skin	1	0.0235479	Type II
Chr15:30243219-434	POU2F3	ZFP42	skin	1	0.0235479	Type II
Chr15:30243219-434	POU2F3	NR2F6	skin	1	0.0235479	Type II
Chr1:2389011-34	TWIST2	SOX10	keratin	0.157797	0	Type II
Chr20:44690528-90	TFAP2A	IKZF2	skin/epididymus	0	0	Type II
Chr20:44690528-90	TFAP2A	FOXA1	skin/epididymus	0	0	Type II
Chr20:44690528-90	TFAP2A	FOXK1	skin/epididymus	0	0	Type II
Chr20:44690528-90	TFAP2A	FOXK2	skin/epididymus	0	0	Type II
Chr20:44690528-90	TFAP2A	FOXP4	skin/epididymus	0	0	Type II
Chr20:44690528-90	TFAP2A	TCF3	skin/epididymus	0	0	Type II
Chr20:44690528-90	TFAP2A	EHF	skin/epididymus	0	0	Type II
Chr20:44690528-90	TFAP2A	ELF3	skin/epididymus	0	0	Type II
Chr20:44690528-90	TFAP2A	ELF5	skin/epididymus	0	0	Type II
Chr20:44690528-90	TFAP2A	HMGA1	skin/epididymus	0	0	Type II
Chr20:44690528-90	TFAP2A	HOXC4	skin/epididymus	0	0	Type II
Chr20:44690528-90	TFAP2A	RXRB	skin/epididymus	0	0	Type II
Chr20:44690528-90	TFAP2A	MSX2	skin/epididymus	0	0	Type II
Chr20:44690528-90	TFAP2A	TP53	skin/epididymus	0	0	Type II
Chr20:44690528-90	TFAP2A	TFE3	skin/epididymus	0	0	Type II
Chr20:44690528-90	TFAP2A	ETS2	skin/epididymus	0	0	Type II
Chr20:44690528-90	TFAP2A	SOX2	skin/epididymus	0	0	Type II
Chr20:44690528-90	TFAP2A	GMEB2	skin/epididymus	0	0	Type II
Chr20:44690528-90	TFAP2A	OTX1	skin/epididymus	0	0	Type II
Chr20:44690528-90	TFAP2A	PITX1	skin/epididymus	0	0	Type II
Chr20:44690528-90	TFAP2A	SOX13	skin/epididymus	0	0	Type II
Chr20:44690528-90	TFAP2A	SOX6	skin/epididymus	0	0	Type II
Chr20:44690528-90	TFAP2A	SOX9	skin/epididymus	0	0	Type II
Chr20:44690528-90	TFAP2A	MAFF	skin/epididymus	0	0	Type II
Chr20:44690528-90	TFAP2A	MAFG	skin/epididymus	0	0	Type II
Note: TG, Target Genes; TTF, Toolkit Transcription Factor.
