# Supplementary material for: CNEReg Interprets Ruminant-specific Conserved Non-coding Elements by Developmental Gene Regulatory Network
Source: Genomics Proteomics Bioinformatics. 2022 Dec 7;21(3):632–48. doi: 10.1016/j.gpb.2022.11.007 (PMC10787174; doi:10.1016/j.gpb.2022.11.007)
Supplement: Supplementary Table S7 — Downstream regulatory relationship of 18 rumen TTFs [file mmc7.xlsx]

## Sheet: Sheet1
Table S7 Downstream regulatory relationship of 18 rumen TTFs
Active-RSCNE (chr:start-length)	TG	TF	System (TG)	Conservation score	Functional influence score	Type
Chr1:110407549-102	PVRL4	GRHL1	integumentary	0.805608	0.870195	Type I
Chr1:110407549-102	PVRL4	GRHL3	integumentary	0.805608	0.870195	Type I
Chr1:110407549-102	PVRL4	PITX1	integumentary	0.805608	0.870195	Type I
Chr21:31849580-78	BARX2	PITX1	gastrointestinal/integumentary	0.868904	0.711631	Type I
Chr24:33389704-99	LOC101116795	PITX1	gastrointestinal	0.802859	0.460482	Type I
Chr2:239081692-127	AIM1L	PITX1	gastrointestinal	0.768693	0.314224	Type I
Chr14:47047514-111	C14H19orf33	PITX1	gastrointestinal	0.87795	0.252524	Type I
Chr2:35422957-109	SLC28A3	GRHL1	reproductive	0.743202	0.163725	Type I
Chr2:35422957-109	SLC28A3	GRHL3	reproductive	0.743202	0.163725	Type I
Chr5:11235897-63	LOC101103644	PITX1	reproductive	0.664587	0.159196	Type I
Chr12:77315330-37	C12H1orf106	PITX1	gastrointestinal	0.882351	0.156412	Type I
Chr23:48401492-31	ZBTB7C	HOXC4	gastrointestinal	0.783387	0.149811	Type I
Chr15:28702120-97	TMPRSS13	PITX1	gastrointestinal	0.690286	0.144539	Type I
Chr11:26881367-187	ALOX15B	PITX1	integumentary	0.676369	0.140508	Type I
Chr11:26881367-187	TMEM95	PITX1	reproductive	0.676369	0.140508	Type I
Chr3:213990299-108	MGAT3	PITX1	nervous	0.719185	0.123591	Type I
Chr12:50135110-105	RNF223	PITX1	gastrointestinal	0.655486	0.10605	Type I
Chr20:26493760-143	HSPA1A	SOX21	nervous	0.659098	0.0926303	Type I
Chr3:134488350-50	KRT80	TFAP2A	integumentary	0.67958	0.0810339	Type I
Chr2:238785753-78	AIM1L	TFAP2A	gastrointestinal	0.715641	0.0752531	Type I
Chr1:250547736-59	IL20RB	TFAP2A	integumentary	0.642271	0.0510928	Type I
Chr15:28212892-112	TMPRSS13	HOXC8	gastrointestinal	0.628241	0.0443452	Type I
Chr12:49767349-94	RNF223	PITX1	gastrointestinal	0.661319	0.0407404	Type I
Chr5:12156449-73	LOC101103644	TFAP2A	reproductive	0.618945	0.0369563	Type I
Chr11:55253006-196	OTOP3	PITX1	gastrointestinal	0.660367	0.0272699	Type I
Chr3:61554201-55	EDAR	OTX1	integumentary	0.833164	0.0271686	Type I
Chr1:224748370-79	SPTSSB	SOX21	gastrointestinal	0.581564	0.0195886	Type I
Chr3:104471849-59	PROM2	OTX1	gastrointestinal	0.717153	0.00851572	Type I
Chr1:187686665-58	MUC20	PITX1	muscular	0.566224	0	Type I
Chr4:25948552-43	SOSTDC1	OTX1	integumentary	0.847409	0	Type I
Chr5:43868385-393	PITX1	PITX1	gastrointestinal	8.75094	0.63483	Type II
Chr5:43054290-126	PITX1	PITX1	gastrointestinal	8.50892	0.551379	Type II
Chr11:40325877-150	KRT17	SOX21	integumentary	7.72827	0.510962	Type II
Chr11:40325877-150	KRT36	SOX21	integumentary	7.72827	0.510962	Type II
Chr11:40325877-150	LOC101118712	SOX21	integumentary	7.72827	0.510962	Type II
Chr7:33450815-295	RHOV	PITX1	integumentary	9.1683	0.502158	Type II
Chr5:43662912-588	PITX1	PITX1	gastrointestinal	5.27824	0.460242	Type II
Chr1:202588557-455	SOX2	PPARG	gastrointestinal/integumentary/reproductive	6.22364	0.397347	Type II
Chr1:202588557-455	SOX2	SOX2	gastrointestinal/integumentary/reproductive	6.22364	0.397347	Type II
Chr1:202588557-455	SOX2	SOX21	gastrointestinal/integumentary/reproductive	6.22364	0.397347	Type II
Chr1:202588557-455	SOX2	TFAP2A	gastrointestinal/integumentary/reproductive	6.22364	0.397347	Type II
Chr1:202588557-455	SOX2	TP63	gastrointestinal/integumentary/reproductive	6.22364	0.397347	Type II
Chr21:31644342-86	BARX2	PITX1	gastrointestinal/integumentary	6.74958	0.389135	Type II
Chr5:11205703-161	LOC101103644	PITX1	reproductive	9.58273	0.304591	Type II
Chr21:31742092-97	BARX2	GRHL1	gastrointestinal/integumentary	9.56289	0.295379	Type II
Chr21:31742092-97	BARX2	GRHL3	gastrointestinal/integumentary	9.56289	0.295379	Type II
Chr3:133236797-48	KRT80	PITX1	integumentary	7.63445	0.291249	Type II
Chr20:20715139-165	ADGRF4	PITX1	integumentary	8.74189	0.287175	Type II
Chr14:22602651-141	CAPNS2	PITX1	integumentary	6.9798	0.284695	Type II
Chr14:22602651-141	CAPNS2	SOX2	integumentary	6.9798	0.284695	Type II
Chr14:22602651-141	IRX5	SOX2	integumentary	6.9798	0.284695	Type II
Chr14:22602651-141	IRX5	SOX21	integumentary	6.9798	0.284695	Type II
Chr11:7848500-110	LOC105616285	GRHL1	gastrointestinal	9.60377	0.26223	Type II
Chr11:7848500-110	LOC105616285	GRHL3	gastrointestinal	9.60377	0.26223	Type II
Chr11:7848500-110	LOC105616285	OTX1	gastrointestinal	9.60377	0.26223	Type II
Chr3:38818261-37	ASPRV1	PITX1	integumentary	5.75978	0.25004	Type II
Chr11:27198043-110	ALOX15B	PITX1	integumentary	7.19779	0.248674	Type II
Chr11:27198043-110	TMEM95	PITX1	reproductive	7.19779	0.248674	Type II
Chr3:132056494-198	HOXC4	HOXC4	gastrointestinal/reproductive/endocrine	5.63895	0.242013	Type II
Chr3:132056494-198	HOXC5	HOXC4	gastrointestinal	5.63895	0.242013	Type II
Chr3:132056494-198	HOXC4	HOXC8	gastrointestinal/reproductive/endocrine	5.63895	0.242013	Type II
Chr3:132056494-198	HOXC5	HOXC8	gastrointestinal	5.63895	0.242013	Type II
Chr3:132056494-198	HOXC6	HOXC8	gastrointestinal	5.63895	0.242013	Type II
Chr3:132056494-198	HOXC8	HOXC8	gastrointestinal	5.63895	0.242013	Type II
Chr7:33481640-321	RHOV	TFAP2A	integumentary	5.29158	0.239483	Type II
Chr22:22874771-132	COL17A1	SOX2	integumentary	4.62576	0.238433	Type II
Chr23:3410537-304	FAM69C	HOXC4	gastrointestinal	9.7012	0.228017	Type II
Chr23:3410537-304	FAM69C	PITX1	gastrointestinal	9.7012	0.228017	Type II
Chr1:202787586-842	SOX2	PITX1	gastrointestinal/integumentary/reproductive	6.26653	0.227176	Type II
Chr1:202787586-842	SOX2	SOX21	gastrointestinal/integumentary/reproductive	6.26653	0.227176	Type II
Chr20:27231416-213	RNF39	PITX1	integumentary	5.47506	0.215208	Type II
Chr1:197224533-249	TPRG1	PITX1	gastrointestinal	10.0608	0.175439	Type II
Chr20:27299529-49	HSPA1A	SOX2	nervous	4.57119	0.157638	Type II
Chr20:27299529-49	HSPA1A	SOX21	nervous	4.57119	0.157638	Type II
Chr18:45404880-288	PAX9	TP63	gastrointestinal	4.8634	0.157389	Type II
Chr14:56282029-82	KLK10	SOX21	integumentary	5.97996	0.156293	Type II
Chr14:56282029-82	KLK9	SOX21	integumentary	5.97996	0.156293	Type II
Chr14:56282029-82	LOC101120106	SOX21	integumentary	5.97996	0.156293	Type II
Chr20:5774087-213	FAM83B	SOX2	integumentary	6.61154	0.144743	Type II
Chr20:5774087-213	FAM83B	SOX21	integumentary	6.61154	0.144743	Type II
Chr7:76980313-720	PLEK2	OTX1	gastrointestinal	5.39247	0.133086	Type II
Chr7:76980313-720	PLEK2	SOX2	gastrointestinal	5.39247	0.133086	Type II
Chr7:76980313-720	PLEK2	SOX21	gastrointestinal	5.39247	0.133086	Type II
Chr3:131941816-491	HOXC4	PPARG	gastrointestinal/reproductive/endocrine	6.74775	0.131259	Type II
Chr3:131941816-491	HOXC5	PPARG	gastrointestinal	6.74775	0.131259	Type II
Chr3:131941816-491	HOXC6	PPARG	gastrointestinal	6.74775	0.131259	Type II
Chr3:131941816-491	HOXC8	PPARG	gastrointestinal	6.74775	0.131259	Type II
Chr3:131941816-491	HOXC4	TFAP2A	gastrointestinal/reproductive/endocrine	6.74775	0.131259	Type II
Chr3:212064171-61	B4GALNT3	PITX1	gastrointestinal	6.46994	0.131193	Type II
Chr12:50247107-90	RNF223	PITX1	gastrointestinal	5.04276	0.12891	Type II
Chr2:219842921-253	WNT10A	PITX1	integumentary	5.42297	0.121884	Type II
Chr3:19573530-120	GRHL1	PITX1	gastrointestinal/integumentary	5.40989	0.121619	Type II
Chr5:6625171-86	LOC101119041	PITX1	integumentary	9.38226	0.120524	Type II
Chr12:48436853-43	RNF223	GRHL3	gastrointestinal	6.32587	0.120016	Type II
Chr10:69167526-89	LOC105612090	PITX1	gastrointestinal	5.1302	0.119136	Type II
Chr10:69167526-89	SOX21	PITX1	gastrointestinal/nervous	5.1302	0.119136	Type II
Chr24:2263898-739	PRSS22	GRHL1	gastrointestinal	9.02692	0.114276	Type II
Chr24:2263898-739	PRSS22	GRHL3	gastrointestinal	9.02692	0.114276	Type II
Chr1:110585918-313	PVRL4	GRHL1	integumentary	4.10463	0.112184	Type II
Chr1:110585918-313	PVRL4	GRHL3	integumentary	4.10463	0.112184	Type II
Chr9:24549343-262	GSDMC	PITX1	reproductive	8.47938	0.106824	Type II
Chr5:58462789-149	PDE6A	PAX9	nervous	6.90461	0.104067	Type II
Chr5:58462789-149	PDE6A	SOX21	nervous	6.90461	0.104067	Type II
Chr1:234661724-293	GPR87	SOX21	integumentary	8.12264	0.0988973	Type II
Chr3:215021981-345	MGAT3	PITX1	nervous	4.95191	0.095335	Type II
Chr2:35247777-111	SLC28A3	PITX1	reproductive	5.1194	0.0942268	Type II
Chr5:43017649-142	PITX1	PITX1	gastrointestinal	4.18944	0.0928454	Type II
Chr3:132138427-427	HOXC4	OTX1	gastrointestinal/reproductive/endocrine	7.44074	0.0923617	Type II
Chr3:132138427-427	HOXC5	OTX1	gastrointestinal	7.44074	0.0923617	Type II
Chr3:132138427-427	HOXC6	OTX1	gastrointestinal	7.44074	0.0923617	Type II
Chr3:132138427-427	HOXC8	OTX1	gastrointestinal	7.44074	0.0923617	Type II
Chr1:100840201-318	LOC105613035	SOX21	gastrointestinal	4.94718	0.0920917	Type II
Chr1:101294259-62	RPTN	GRHL1	integumentary	6.92662	0.0917003	Type II
Chr1:101294259-62	RPTN	GRHL3	integumentary	6.92662	0.0917003	Type II
Chr23:48645125-281	ZBTB7C	OTX1	gastrointestinal	8.14608	0.0890383	Type II
Chr23:48645125-281	ZBTB7C	TFAP2A	gastrointestinal	8.14608	0.0890383	Type II
Chr23:45734037-52	SLC14A1	SOX21	urinary	8.06726	0.0888696	Type II
Chr12:50071732-118	RNF223	GRHL3	gastrointestinal	9.84604	0.0887785	Type II
Chr1:91425107-200	DENND2C	GRHL1	gastrointestinal	6.20488	0.0840577	Type II
Chr23:45629775-149	SLC14A1	PPARG	urinary	5.77444	0.081555	Type II
Chr5:57672349-300	LOC101116141	SOX2	gastrointestinal	4.44657	0.078392	Type II
Chr23:48743095-278	ZBTB7C	TFAP2A	gastrointestinal	5.57539	0.0765296	Type II
Chr1:200487629-262	LIPH	SOX2	gastrointestinal	7.23545	0.0763985	Type II
Chr1:200487629-262	LIPH	SOX21	gastrointestinal	7.23545	0.0763985	Type II
Chr7:62507037-253	DUOX2	PITX1	immune	5.61648	0.0732191	Type II
Chr7:62507037-253	DUOXA2	PITX1	immune	5.61648	0.0732191	Type II
Chr23:46578957-116	SLC14A1	PPARG	urinary	6.45383	0.0727187	Type II
Chr12:49506649-192	RNF223	PITX1	gastrointestinal	5.93343	0.0711277	Type II
Chr1:195098470-249	TP63	TP63	gastrointestinal/integumentary	4.51501	0.0708613	Type II
Chr1:91771556-201	DENND2C	TP63	gastrointestinal	4.95216	0.0689189	Type II
Chr3:37599691-102	ASPRV1	GRHL1	integumentary	6.11055	0.0688029	Type II
Chr14:38157769-824	LOC106991601	SOX2	reproductive	8.18684	0.0661874	Type II
Chr1:92993802-100	VTCN1	GRHL1	immune	4.89185	0.0654975	Type II
Chr1:92993802-100	VTCN1	GRHL3	immune	4.89185	0.0654975	Type II
Chr6:67326231-352	CWH43	OTX1	reproductive	7.47906	0.0641805	Type II
Chr6:67326231-352	CWH43	SOX2	reproductive	7.47906	0.0641805	Type II
Chr6:67326231-352	CWH43	SOX21	reproductive	7.47906	0.0641805	Type II
Chr20:26968025-179	RNF39	PITX1	integumentary	4.40255	0.0639682	Type II
Chr11:8286901-246	LOC105616285	TP63	gastrointestinal	6.41574	0.058646	Type II
Chr1:93030000-149	VTCN1	GRHL1	immune	4.37314	0.0582977	Type II
Chr1:93030000-149	VTCN1	GRHL3	immune	4.37314	0.0582977	Type II
Chr10:69396863-257	LOC105612090	SOX2	gastrointestinal	5.80914	0.0569092	Type II
Chr10:69396863-257	LOC105612090	SOX21	gastrointestinal	5.80914	0.0569092	Type II
Chr10:69396863-257	SOX21	SOX21	gastrointestinal/nervous	5.80914	0.0569092	Type II
Chr8:57187127-150	ENPP3	SOX21	gastrointestinal	5.48997	0.0553987	Type II
Chr9:24307054-210	GSDMC	PITX1	reproductive	4.68748	0.0541138	Type II
Chr11:36103788-151	B4GALNT2	PPARG	gastrointestinal	10.0787	0.0530502	Type II
Chr14:23834271-514	CAPNS2	SOX2	integumentary	5.89488	0.0530225	Type II
Chr11:26343577-347	TMEM95	GRHL3	reproductive	6.93712	0.0525489	Type II
Chr1:203061315-464	SOX2	OTX1	gastrointestinal/integumentary/reproductive	5.09795	0.0520203	Type II
Chr23:339060-93	LOC105612436	TWIST2	muscular	7.5984	0.0519472	Type II
Chr9:23292126-480	GSDMC	HOXC4	reproductive	4.94664	0.049077	Type II
Chr9:23292126-480	GSDMC	PITX1	reproductive	4.94664	0.049077	Type II
Chr12:50075220-193	RNF223	PITX1	gastrointestinal	4.22515	0.0461527	Type II
Chr24:34605050-344	LOC101116795	PITX1	gastrointestinal	4.11763	0.0424245	Type II
Chr5:58024886-312	PDE6A	PPARG	nervous	8.15924	0.0421364	Type II
Chr20:44466409-174	TFAP2A	PITX1	integumentary/reproductive	4.17426	0.0409392	Type II
Chr3:20276933-229	ATP6V1C2	SOX21	integumentary	4.48989	0.0374928	Type II
Chr1:197224800-59	TPRG1	PITX1	gastrointestinal	4.23436	0.0346989	Type II
Chr2:223195831-39	EPHA4	GRHL1	nervous	4.32694	0.0342443	Type II
Chr10:68782963-193	SOX21	SOX21	gastrointestinal/nervous	5.83498	0.0341062	Type II
Chr1:195118924-228	TPRG1	GRHL1	gastrointestinal	4.37091	0.029959	Type II
Chr1:195118924-228	TPRG1	GRHL3	gastrointestinal	4.37091	0.029959	Type II
Chr17:52263719-123	WDR66	PPARG	reproductive	9.25848	0.0274765	Type II
Chr12:49331278-72	PLCH2	TP63	nervous	4.22617	0.0267171	Type II
Chr23:48829486-58	ZBTB7C	TFAP2A	gastrointestinal	4.07419	0.0261914	Type II
Chr3:104216449-52	PROM2	PPARG	gastrointestinal	4.93361	0.026104	Type II
Chr5:57788113-104	PDE6A	SOX21	nervous	4.80902	0.0255276	Type II
Chr5:57788113-104	SPINK9	SOX21	integumentary	4.80902	0.0255276	Type II
Chr18:45959477-259	PAX9	SOX2	gastrointestinal	4.11947	0.024663	Type II
Chr1:199530770-876	LIPH	GRHL1	gastrointestinal	4.17871	0.0203491	Type II
Chr1:199530770-876	LIPH	GRHL3	gastrointestinal	4.17871	0.0203491	Type II
Chr23:44743806-694	SLC14A1	OTX1	urinary	6.10021	0.0185651	Type II
Chr1:182179168-107	UPK1B	OTX1	reproductive	4.04416	0.018455	Type II
Chr4:70004482-161	C4H7orf31	OTX1	reproductive	4.76296	0.0177634	Type II
Chr20:39026913-337	RBM24	TWIST2	muscular	6.40407	0.0177577	Type II
Chr2:113461094-86	ARHGEF4	TFAP2A	gastrointestinal	4.72144	0.0177311	Type II
Chr10:69856610-130	SOX21	PPARG	gastrointestinal/nervous	4.40323	0.0174742	Type II
Chr5:41144709-135	PCSK4	SOX2	reproductive	4.26038	0.0169599	Type II
Chr1:254389245-434	ACPP	PPARG	integumentary	4.75796	0.0167022	Type II
Chr9:89316492-24	LOC101113860	OTX1	gastrointestinal	4.43198	0.0148843	Type II
Chr11:26087198-108	TMEM95	PITX1	reproductive	4.1733	0.01294	Type II
Chr14:23323761-145	CAPNS2	TFAP2A	integumentary	4.15038	0.0123123	Type II
Chr19:56677546-190	PPARG	OTX1	gastrointestinal	4.6009	0.0102835	Type II
Chr11:35936893-199	WFIKKN2	TWIST2	muscular	4.16516	0.0091993	Type II
Chr14:55311873-135	NTF4	OTX1	integumentary	4.25352	0.00659871	Type II
Chr14:48837365-283	LOC101122545	PITX1	gastrointestinal	3.9913	0.00614031	Type II
Chr10:23701805-199	TRPC4	TWIST2	nervous	5.46599	0.00607838	Type II
Chr3:104371202-162	PROM2	SOX21	gastrointestinal	4.01019	0.00573859	Type II
Chr10:69396587-149	SOX21	HOXC8	gastrointestinal/nervous	4.02102	0.005192	Type II
Chr1:190231692-57	LOC101101862	GRHL1	nervous	4.17787	0.00422667	Type II
Chr1:31124697-168	DAB1	PPARG	nervous	4.55961	0.00286395	Type II
Chr12:47396976-220	PLCH2	TP63	nervous	3.98811	0	Type II
Chr5:41776553-364	PCSK4	OTX1	reproductive	7.26103	0	Type II
Note: TTF, Toolkit Transcription Factor; RSCNE,Ruminant-Specific Conserved Non-coding Elements; TG, Target Gene; TF, Transcription Factor.
