# Supplementary material for: CNEReg Interprets Ruminant-specific Conserved Non-coding Elements by Developmental Gene Regulatory Network
Source: Genomics Proteomics Bioinformatics. 2022 Dec 7;21(3):632–48. doi: 10.1016/j.gpb.2022.11.007 (PMC10787174; doi:10.1016/j.gpb.2022.11.007)
Supplement: Supplementary Table S8 — Differential regulatory sub-network between the rumen and esophagus [file mmc8.xlsx]

## Sheet: Sheet1
Table S8 Differential regulatory sub-network between rumen and esophagus
Active-RSCNE (chr:start-length)	TG	TF	System (TG)	Conservation score	Functional influence score	Type
Chr20:26493760-143	HSPA1A	SOX21	nervous	0.659098	0.375221	Type I
Chr3:61554201-55	EDAR	OTX1	integumentary	0.833164	0.167287	Type I
Chr15:28212892-112	TMPRSS13	HOXC8	gastrointestinal	0.628241	0	Type I
Chr4:25948552-43	SOSTDC1	OTX1	integumentary	0.847409	0	Type I
Chr11:40325877-150	KRT17	SOX21	integumentary	7.72827	0.841328	Type II
Chr11:40325877-150	KRT36	SOX21	integumentary	7.72827	0.841328	Type II
Chr11:40325877-150	LOC101118712	SOX21	integumentary	7.72827	0.841328	Type II
Chr1:202588557-455	SOX2	PPARG	gastrointestinal/integumentary/reproductive	6.22364	0.592495	Type II
Chr1:202588557-455	SOX2	SOX2	gastrointestinal/integumentary/reproductive	6.22364	0.592495	Type II
Chr1:202588557-455	SOX2	SOX21	gastrointestinal/integumentary/reproductive	6.22364	0.592495	Type II
Chr1:202588557-455	SOX2	TP63	gastrointestinal/integumentary/reproductive	6.22364	0.592495	Type II
Chr14:22602651-141	IRX5	SOX2	integumentary	6.9798	0.270999	Type II
Chr14:22602651-141	IRX5	SOX21	integumentary	6.9798	0.270999	Type II
Chr20:27299529-49	HSPA1A	SOX2	nervous	4.57119	0.253246	Type II
Chr20:27299529-49	HSPA1A	SOX21	nervous	4.57119	0.253246	Type II
Chr3:132056494-198	HOXC5	HOXC8	gastrointestinal	5.63895	0.251833	Type II
Chr3:132056494-198	HOXC6	HOXC8	gastrointestinal	5.63895	0.251833	Type II
Chr3:132056494-198	HOXC8	HOXC8	gastrointestinal	5.63895	0.251833	Type II
Chr7:76980313-720	PLEK2	OTX1	gastrointestinal	5.39247	0.21751	Type II
Chr7:76980313-720	PLEK2	SOX2	gastrointestinal	5.39247	0.21751	Type II
Chr7:76980313-720	PLEK2	SOX21	gastrointestinal	5.39247	0.21751	Type II
Chr14:56282029-82	KLK10	SOX21	integumentary	5.97996	0.177885	Type II
Chr3:131941816-491	HOXC5	PPARG	gastrointestinal	6.74775	0.161641	Type II
Chr3:131941816-491	HOXC6	PPARG	gastrointestinal	6.74775	0.161641	Type II
Chr3:131941816-491	HOXC8	PPARG	gastrointestinal	6.74775	0.161641	Type II
Chr1:202787586-842	SOX2	SOX21	gastrointestinal/integumentary/reproductive	6.26653	0.158862	Type II
Chr1:100840201-318	LOC105613035	SOX21	gastrointestinal	4.94718	0.14967	Type II
Chr23:45734037-52	SLC14A1	SOX21	gastrointestinal	8.06726	0.146383	Type II
Chr23:45629775-149	SLC14A1	PPARG	gastrointestinal	5.77444	0.133632	Type II
Chr3:132138427-427	HOXC5	OTX1	gastrointestinal	7.44074	0.129681	Type II
Chr3:132138427-427	HOXC6	OTX1	gastrointestinal	7.44074	0.129681	Type II
Chr3:132138427-427	HOXC8	OTX1	gastrointestinal	7.44074	0.129681	Type II
Chr23:46578957-116	SLC14A1	PPARG	gastrointestinal	6.45383	0.119461	Type II
Chr1:195098470-249	TP63	TP63	gastrointestinal/integumentary	4.51501	0.113475	Type II
Chr6:67326231-352	CWH43	OTX1	reproductive	7.47906	0.105643	Type II
Chr6:67326231-352	CWH43	SOX2	reproductive	7.47906	0.105643	Type II
Chr6:67326231-352	CWH43	SOX21	reproductive	7.47906	0.105643	Type II
Chr5:58462789-149	PDE6A	SOX21	nervous	6.90461	0.0923701	Type II
Chr8:57187127-150	ENPP3	SOX21	gastrointestinal	5.48997	0.0906118	Type II
Chr1:203061315-464	SOX2	OTX1	gastrointestinal/integumentary/reproductive	5.09795	0.0847487	Type II
Chr5:58024886-312	PDE6A	PPARG	nervous	8.15924	0.0694118	Type II
Chr3:20276933-229	ATP6V1C2	SOX21	integumentary	4.48989	0.0599397	Type II
Chr10:68782963-193	SOX21	SOX21	gastrointestinal/nervous	5.83498	0.0559018	Type II
Chr10:69396863-257	SOX21	SOX21	gastrointestinal/nervous	5.80914	0.0515374	Type II
Chr17:52263719-123	WDR66	PPARG	reproductive	9.25848	0.0452999	Type II
Chr5:57788113-104	PDE6A	SOX21	nervous	4.80902	0.0413639	Type II
Chr5:57788113-104	SPINK9	SOX21	integumentary	4.80902	0.0413639	Type II
Chr23:44743806-694	SLC14A1	OTX1	gastrointestinal	6.10021	0.0304637	Type II
Chr10:69856610-130	SOX21	PPARG	gastrointestinal/nervous	4.40323	0.0277305	Type II
Chr5:41144709-135	PCSK4	SOX2	reproductive	4.26038	0.0262994	Type II
Chr9:89316492-24	LOC101113860	OTX1	gastrointestinal	4.43198	0.0236863	Type II
Chr1:182179168-107	UPK1B	OTX1	reproductive	4.04416	0.0196112	Type II
Chr19:56677546-190	PPARG	OTX1	gastrointestinal	4.6009	0.0165444	Type II
Chr14:55311873-135	NTF4	OTX1	integumentary	4.25352	0.0102143	Type II
Chr10:69396587-149	SOX21	HOXC8	gastrointestinal/nervous	4.02102	0	Type II
Chr5:41776553-364	PCSK4	OTX1	reproductive	7.26103	0	Type II
Note: RSCNE,Ruminant-Specific Conserved Non-coding Elements; TG, Target Gene; TF, Transcription Factor.
