# Supplementary material for: CNEReg Interprets Ruminant-specific Conserved Non-coding Elements by Developmental Gene Regulatory Network
Source: Genomics Proteomics Bioinformatics. 2022 Dec 7;21(3):632–48. doi: 10.1016/j.gpb.2022.11.007 (PMC10787174; doi:10.1016/j.gpb.2022.11.007)
Supplement: Supplementary Table S9 — GO enrichment analysis of 52 TGs in the differential regulatory sub-network between the rumen and esophagus [file mmc9.xlsx]

## Sheet: Sheet1
Table S9 GO enrichment analysis of 52 TGs in the differential regulatory sub-network between rumen and esophagus
ID	Type	Description	P value	Adjusted P value	List 1 in GO	List 1 out GO	List 2 in GO	List2 out GO
GO:0000221	CC	vacuolar proton-transporting V-type ATPase, V1 domain	7.1639e-08	0.00122023	1	34	2	12531
GO:0001501	BP	skeletal system development	1.54238e-10	2.62714e-06	4	31	89	12444
GO:0003002	BP	regionalization	9.71987e-17	1.65559e-12	7	28	182	12351
GO:0004528	MF	phosphodiesterase I activity	7.1639e-08	0.00122023	1	34	2	12531
GO:0004854	MF	xanthine dehydrogenase activity	7.1639e-08	0.00122023	1	34	2	12531
GO:0004909	MF	interleukin-1, Type I, activating receptor activity	7.1639e-08	0.00122023	1	34	2	12531
GO:0005044	MF	scavenger receptor activity	3.39407e-13	5.78112e-09	3	32	36	12497
GO:0005166	MF	neurotrophin p75 receptor binding	7.1639e-08	0.00122023	1	34	2	12531
GO:0006144	BP	purine nucleobase metabolic process	9.15966e-16	1.56016e-11	2	33	10	12523
GO:0006772	BP	thiamine metabolic process	7.1639e-08	0.00122023	1	34	2	12531
GO:0007389	BP	pattern specification process	7.25267e-12	1.23535e-07	7	28	254	12279
GO:0007402	BP	ganglion mother cell fate determination	3.24895e-11	5.53393e-07	1	34	1	12532
GO:0007499	BP	ectoderm and mesoderm interaction	3.24895e-11	5.53393e-07	1	34	1	12532
GO:0008052	BP	sensory organ boundary specification	3.24895e-11	5.53393e-07	1	34	1	12532
GO:0008544	BP	epidermis development	6.05453e-12	1.03127e-07	4	31	78	12455
GO:0009112	BP	nucleobase metabolic process	8.60779e-10	1.46617e-05	2	33	18	12515
GO:0009115	BP	xanthine catabolic process	7.1639e-08	0.00122023	1	34	2	12531
GO:0009952	BP	anterior/posterior pattern specification	4.87333e-08	0.000830075	4	31	118	12415
GO:0010160	BP	formation of animal organ boundary	3.24895e-11	5.53393e-07	1	34	1	12532
GO:0010481	BP	epidermal cell division	3.24895e-11	5.53393e-07	1	34	1	12532
GO:0010482	BP	regulation of epidermal cell division	7.1639e-08	0.00122023	1	34	2	12531
GO:0010837	BP	regulation of keratinocyte proliferation	8.60779e-10	1.46617e-05	2	33	18	12515
GO:0015204	MF	urea transmembrane transporter activity	7.1639e-08	0.00122023	1	34	2	12531
GO:0015265	MF	urea channel activity	3.24895e-11	5.53393e-07	1	34	1	12532
GO:0015662	MF	ATPase activity, coupled to transmembrane movement of ions, phosphorylative mechanism	1.40702e-06	0.0239658	2	33	29	12504
GO:0016331	BP	morphogenesis of embryonic epithelium	1.29349e-08	0.00022032	2	33	21	12512
GO:0016726	MF	oxidoreductase activity, acting on CH or CH2 groups, NAD or NADP as acceptor	7.1639e-08	0.00122023	1	34	2	12531
GO:0019829	MF	cation-transporting ATPase activity	2.14913e-06	0.0366062	2	33	30	12503
GO:0030856	BP	regulation of epithelial cell differentiation	1.19801e-09	2.04056e-05	3	32	51	12482
GO:0038024	MF	cargo receptor activity	8.37742e-11	1.42693e-06	3	32	45	12488
GO:0042131	MF	thiamine phosphate phosphatase activity	3.24895e-11	5.53393e-07	1	34	1	12532
GO:0042723	BP	thiamine-containing compound metabolic process	7.1639e-08	0.00122023	1	34	2	12531
GO:0042887	MF	amide transmembrane transporter activity	7.1639e-08	0.00122023	1	34	2	12531
GO:0045604	BP	regulation of epidermal cell differentiation	1.77457e-16	3.02263e-12	3	32	28	12505
GO:0045616	BP	regulation of keratinocyte differentiation	3.956e-21	6.73826e-17	3	32	21	12512
GO:0045682	BP	regulation of epidermis development	8.37742e-11	1.42693e-06	3	32	45	12488
GO:0048807	BP	female genitalia morphogenesis	3.24895e-11	5.53393e-07	1	34	1	12532
GO:0052642	MF	lysophosphatidic acid phosphatase activity	7.1639e-08	0.00122023	1	34	2	12531
GO:0060168	BP	positive regulation of adenosine receptor signaling pathway	7.1639e-08	0.00122023	1	34	2	12531
GO:0060197	BP	cloacal septation	7.1639e-08	0.00122023	1	34	2	12531
GO:0060529	BP	squamous basal epithelial stem cell differentiation involved in prostate gland acinus development	3.24895e-11	5.53393e-07	1	34	1	12532
GO:0060571	BP	morphogenesis of an epithelial fold	4.88022e-12	8.31249e-08	2	33	14	12519
GO:0061193	BP	taste bud development	3.24895e-11	5.53393e-07	1	34	1	12532
GO:0071918	BP	urea transmembrane transport	7.1639e-08	0.00122023	1	34	2	12531
GO:1904674	BP	positive regulation of somatic stem cell population maintenance	7.1639e-08	0.00122023	1	34	2	12531
GO:2000381	BP	negative regulation of mesoderm development	7.1639e-08	0.00122023	1	34	2	12531
Note: BP, Biological Process; CC, Cellular Component; MF, Molecular Function; GO, Gene Ontology.
