# Supplementary material for: CNEReg Interprets Ruminant-specific Conserved Non-coding Elements by Developmental Gene Regulatory Network
Source: Genomics Proteomics Bioinformatics. 2022 Dec 7;21(3):632–48. doi: 10.1016/j.gpb.2022.11.007 (PMC10787174; doi:10.1016/j.gpb.2022.11.007)
Supplement: Supplementary Table S10 — Gene expression profile of 655 RSEGs represented by the FPKM value [file mmc10.xlsx]

## Sheet: Sheet1
Table S10 Gene expression profile of 655 RSEGs represented by the FPKM value
Gene name	Primary Co-expressed Tissue	Muscle	Liver	Rumen	Adipose	Skin	Salivary gland	Reticulum	Omasum	Tonsil	Hypophysis	Keratin	Esophagus	Hypothalamus	Abomasum	Colon	Macrophage	Jejunum	Ovary	Lymph node	Adrenal gland	Embryo	Thyroid gland	Lung	Cerebrum	Heart	Kidney	Hippocampus	Peripheral blood mononuclear cell	Pylorus	Uterus	Duodenum	Cacem	Placenta	White blood cell	Mammary gland	Spermaduct	Lleum	Cerebellum	Spleen	Blood	Thymus gland	Testis epididymis	Testis	Oviduct	Rectum	Mechanocyte	Follicle	Omentum
CDKL4	Oviduct	0.511247	1.62498	7.45747	0.855384	0.911501	0.484744	3.58369	4.67805	0.81592	18.6078	0.368885	0.421397	8.49017	1.07366	1.31944	1.00462	1.12452	2.17713	2.89057	4.45144	1.77341	2.63346	4.2729	5.31716	11.8215	2.03286	5.03704	0.391097	0.88505	4.07727	0.857264	1.50142	3.27314	0.653809	1.20773	0.832125	1.24451	3.50982	4.199	0.652522	0.915071	2.07524	11.5314	20.0797	1.33063	1.48111	2.91667	1.75723
NEURL2	Muscle	34.0385	1.52008	7.45904	5.80461	0.778198	17.9362	3.67815	1.74726	27.5494	3.37317	1.84223	9.27946	1.20951	3.44423	2.55736	1.4743	2.28361	3.11972	2.00696	3.6346	0.764126	1.55924	11.0541	2.64101	32.4018	8.07125	2.07577	1.38273	1.8164	1.56305	1.63695	1.75978	2.08472	1.62287	4.57365	1.67141	1.48797	4.51282	2.31545	1.00047	30.3221	2.8277	19.6363	2.21783	2.30201	1.54415	0.419043	0.873062
NIPAL4	Keratin	0.298358	0.453724	11.4874	0.511664	17.158	0.428106	3.71599	2.47454	1.34809	3.48468	32.0102	0.491676	1.89225	3.09012	0.535604	2.42966	0.47812	2.27146	1.61957	0.656583	0.912528	0.300408	1.08387	1.25266	1.38689	11.4408	1.44379	5.3216	2.33404	0.254357	0.464576	0.746047	1.73233	9.56102	0.46225	0.500395	0.763805	1.54267	3.86373	2.36614	0.637403	1.54243	0.309988	0.330372	0.981562	0.969867	0.270396	0.46979
LOC101119041	Keratin	0.559765	1.21448	31.1154	6.94841	67.7343	4.56548	41.9457	47.1929	29.546	0.56582	115.663	27.1041	0.280122	2.54559	0.767984	0.735662	0.510406	0.512365	1.64826	0.198992	0.100991	1.17561	0.433005	0.082834	0.352748	2.02107	0.14665	0.342618	0.537532	1.21482	0.38309	0.421943	0.866499	0.258109	0.35759	0.1501	0.40335	0.087447	0.72556	0.900708	2.93762	0.155583	0.562531	0.629049	0.489858	0.087091	0.148577	0.448717
LOC105612090	Abomasum	0.102702	0.519727	8.54975	0.234155	7.849	0.128811	5.86473	7.42297	3.90072	4.38489	6.33238	8.14802	6.20522	15.8877	0.484916	0.177538	0.18154	3.33624	0.81867	0.214458	1.38525	0.564315	1.85956	9.70094	0.32213	3.52803	5.20525	0.227115	12.627	0.04868	0.858121	0.204151	2.77392	0.296446	0.061949	0.033896	0.463811	4.91453	0.326165	1.62865	0.64097	0.049453	0.199263	1.39254	0.104035	0	0	0.05755
PAQR7	Lung	0.434069	0.937246	1.91156	1.25677	0	0.948796	0.842608	1.23977	2.00599	1.02516	0	0.624426	0	1.15981	2.25274	0.618702	1.89742	0.883777	2.83827	1.79853	1.13165	0.82662	9.78373	0.212556	1.09245	0.890935	0.362896	0.251006	0	0.465515	1.34635	1.40005	0.790702	0.754287	0	1.64327	1.4919	0	1.52164	0.979034	0.570807	1.45308	0.2017	1.51746	1.19384	0	0	0.319351
LOC101105174	Blood	0.222844	1.10926	6.56194	1.11031	0.806339	0.621045	2.51117	2.71481	0.952959	0.151342	0.461976	0.433918	0.123147	0.600154	2.31364	6.04135	0.837378	0.144968	1.75953	0.443359	0.133249	0.151501	0.962709	0	0.996567	0.339946	0.059911	1.96157	0.541153	0.158398	0.859593	1.02067	0.445919	1.07504	0.105343	0.209862	2.01929	0	3.83789	17.826	1.98434	0.096268	0.030206	0.763288	0.070723	0	0	0.254853
LOC101115778	Lung	0.055624	3.22342	6.49063	0.175563	0.039143	0.138669	4.83608	2.71166	0.093863	0.285745	0.010223	0.347312	0.267466	1.39755	1.58116	0.002834	2.51335	0.326006	0.890422	0.484038	0.234737	0.143822	5.6967	0.032805	0.076903	0.618555	0.174129	0	3.68624	0.018804	1.71218	1.35045	0.039293	0	0.009472	0.058572	0.932349	0.12767	0.005382	0	0.18341	0	0.110231	0.059849	0.089106	0	0.034318	0.040685
DLK2	Esophagus	0.458426	1.3935	35.9531	1.79568	6.82278	7.91253	26.0945	44.6874	3.53948	22.4137	12.0302	40.0516	7.47943	2.72632	1.30124	1.71523	1.64949	5.80726	3.72353	8.92559	1.40859	3.12859	3.59471	3.45855	1.50922	7.05801	5.32881	3.57533	1.64059	0.589279	2.80195	0.910807	0.833741	7.01201	6.4769	3.42321	1.58617	6.47204	2.53535	5.42992	2.05726	5.79593	0.67357	1.25789	0.87593	0.816915	0.496927	0.836571
ZACN	Ovary	0.263378	0.756717	7.69202	0.629056	1.6893	0.786171	4.09584	6.73637	1.71515	1.72043	1.13914	1.06502	1.62826	2.2774	1.43611	0.659913	0.812636	2.81703	1.52901	1.57958	0.692532	0.713027	1.13626	1.33147	0.623582	2.06805	1.38452	0.347802	1.66212	1.24953	1.0506	1.37145	0.867915	0.661235	0.834476	0.243433	1.67079	1.77408	1.00042	1.05369	0.815426	1.46982	0.31079	1.30097	1.6017	0.37018	0.835022	0.788177
TOB2	Peripheral blood mononuclear cell	5.0512	9.17634	24.8217	3.18357	0	0	23.9588	0	3.65069	16.8952	0	0	0	0	2.60517	0	0	0	25.832	0	0	0	3.21279	0	34.2429	0	0	56.9145	0	0	0	0	0	0	0	0	0	0	6.60132	0	3.21079	0	0	0	0	0	0	28.8881
WNT10A	Keratin	0.068502	0.155731	8.63962	0.681585	10.1798	1.55408	9.72047	7.00561	3.51925	0.886106	19.3353	15.4888	0.295522	0.352738	0.547446	0.081323	0.681153	1.95601	1.47728	0.144148	0.175838	1.1733	0.237565	0.300547	1.53412	0.629709	0.095718	2.6728	0.273927	1.16506	0.604879	0.366035	3.67426	1.63776	0.988354	1.19901	0.304283	0.155934	2.45504	1.92368	1.30076	0.641985	0.62351	3.08902	0.138424	0.091101	0.340494	0.62641
STAC	Adrenal gland	1.70418	0.329191	6.43857	2.35363	0.800583	0.369852	2.72732	2.48295	1.37975	1.66775	0.525362	1.08385	1.24094	1.74991	1.83191	0.182267	0.413978	1.66096	1.43688	16.0936	0.565208	0.635559	0.44247	0.554622	1.59166	0.820497	0.960294	0	2.36196	7.80693	0.68924	2.01607	1.3638	0.0220104	1.2099	1.97911	0.477356	1.1368	1.0219	1.19947	0.472418	0.381988	1.16766	0.402434	2.01171	7.20947	0.093227	2.84672
TRIM62	Abomasum	0.427468	2.07359	12.5324	2.15038	2.6855	1.28891	10.5259	11.2855	3.30234	1.42942	2.85932	6.15017	3.34794	18.9825	1.58835	1.21393	1.25019	5.23745	2.04969	7.17319	1.24524	4.54577	2.3523	2.42173	1.92181	10.9578	2.43588	1.84832	1.46532	0.992949	1.5604	1.62734	3.10187	2.09467	1.53714	1.29544	2.47338	3.73598	1.89514	1.65183	1.37253	0.843263	1.85544	3.26497	1.30198	0.973675	1.76463	1.3957
OTUB2	Testis	1.57799	2.24297	51.8707	2.30194	34.6024	1.0096	37.0375	50.8649	5.12514	2.04755	15.0945	14.6621	1.37191	3.27204	3.64141	4.44263	2.2988	9.64615	2.27907	1.73901	1.97973	1.87664	2.95671	3.1032	62.7669	5.26355	3.70322	1.27655	3.83724	4.94473	1.80847	2.93772	4.72234	0.899745	1.78824	2.18091	3.46982	1.2027	3.54057	1.6255	2.26388	1.53427	69.5005	2.31594	2.84835	1.18176	2.3972	3.0252
IL22	Duodenum	0.019937	0.015385	2.15297	0.112373	0.012299	0.0824711	0.479497	0.901649	0.30473	0.012153	0.043132	0.0596922	0.015759	0.498375	0.52771	0.0813025	0.216957	0	0.322833	0	0	0.031037	0.010821	0	0.077772	0.039504	0.017916	0.0621253	0.01683	0.019244	1.48931	0.131499	0	0	0	0	0.423037	0.0112105	0.011443	0	0.0768189	0	0.307208	0	0.143002	0	0	0
LOC101110696	Esophagus	0.032989	1.59946	7.89566	0.796711	7.33733	0.375502	7.0728	15.5397	4.22179	0.12399	22.4882	23.6722	0.121277	0.132313	19.1932	0.27484	5.83609	0.057454	5.31771	0.287375	1.35145	1.66306	0.137979	0.087288	0.121047	0.218912	0.037157	0.217615	0	0.020028	1.04763	6.51178	0.161802	0.140252	0.048242	14.4426	5.97574	0.089184	0.127693	0.126987	0.441684	3.28273	0.28588	0	0.075561	0	0.062863	0.052977
PI3	Colon	1.2463	2.39762	258.794	2.27521	7.03874	6.26712	290.848	386.836	17.7292	1.99462	4.98342	16.9315	1.85896	1.73994	1298.47	1.71182	9.50824	1.18029	161.504	3.88788	0.690383	1.77748	1.71495	2.00319	8.06566	1.0245	1.17141	3.67901	1.42812	1.08053	25.2059	929.37	3.52555	3.04739	2.05297	6.86164	20.0654	1.55501	2.13203	3.13944	1.98131	3.15908	1.83984	2.26439	32.9499	0.236045	0.128237	0.605108
PABPC1L	Testis epididymis	0.79855	2.98394	6.47975	0.490286	0.490977	1.40856	5.07419	4.75825	2.07379	4.54773	0.445844	1.98663	2.28036	1.49824	7.19945	0.489921	5.60985	8.03531	3.90213	4.66649	0.464489	4.92526	0.826078	0.701851	1.33375	3.31116	1.21148	2.30193	1.09567	4.29409	6.17796	6.82568	3.78638	1.25764	1.04062	3.09338	3.94817	1.4124	1.60607	2.17347	1.82637	8.47507	1.05146	2.15391	2.90107	0.230006	0.75939	0.234116
PGLYRP2	Tonsil	0.085477	37.3856	37.7261	5.18524	1.17138	0.894431	37.7441	65.5182	73.3584	0.191467	0.839814	0.261982	0.175614	0.136286	0.43341	0.161745	0.41473	0.181624	0.616848	0.107029	0.118455	0.074616	32.8457	0.038529	0.091223	0.755765	0.206756	0.069579	0.063111	0.097798	0.2767	0.281454	0.110465	0.216316	0.187935	0.117379	10.049	0.010507	0.397731	0.399091	0.783821	0.190084	0.062136	0.150677	0.132776	0	0	0.056458
LOC101112555	Skin	0.970584	0.891438	239.553	0.889951	380.224	1.30462	104.059	99.0964	9.86068	0.382838	193.275	17.9139	0.767464	0.7539	1.71549	0.04982	0.712649	0.337163	0.547881	0	0.175034	0.29719	0.173157	0.056197	0.408806	0.53295	0.217873	0	1.17063	0.042047	0.614073	1.23994	0.615786	0	0.697208	0.112251	0.661291	0.036138	0.281955	0.013207	1.22606	0.124156	0.525376	1.7862	1.52017	0	1.16795	0.100982
LOC101111178	Keratin	0.632199	3.58791	3783.11	3.42553	455.077	9.89073	2486.85	2649.27	169.703	3.94115	2136.7	147.159	9.54803	3.59506	2.20033	0.028518	0.991954	2.2726	1.19284	0.110257	0.07155	1.52801	0.157003	0.37911	1.09315	3.82293	1.39751	0.293616	0.471471	0.081631	7.65453	0.619713	0.025472	0.09865	1.93148	0.164169	0.275849	0.655806	2.69075	0.426845	3.84245	0.154027	0.059392	19.4177	1.31101	0	8.69361	0.34364
LOC101112304	Esophagus	6.11459	14.4665	15279.5	11.8639	1908.68	27.9901	9613.12	12536.5	2691.64	14.1184	1334.93	3602.29	14.2916	17.7678	7.64984	0.073851	3.45967	0.316677	1.43257	0.825012	0.015262	5.93504	1.21978	0.105581	11.3095	0.603897	0.169708	0.035601	2.53885	0.500214	40.9758	2.8251	0.143263	0.177955	1.68247	0.210523	0.342083	2.63721	12.6229	0.595899	7.47136	0.712586	0.13689	2.59905	4.27816	0	0.578801	1.56292
KRT5	Keratin	15.1646	13.5367	3509.21	11.3793	5603.16	123.395	2505.14	4487.37	1681.94	12.28	11336.8	4703.43	13.0147	19.3811	4.6902	0.274793	1.55514	0.519025	6.06599	0.584173	1.00873	155.716	7.2366	13.9764	3.41226	1.8259	1.56056	0	0.654059	2.02393	18.9064	1.50378	3.82941	0.023245	293.011	11.7318	6.49781	0.957462	3.93148	5.55412	72.3993	16.4431	0.256349	17.7331	1.30098	0	5.78798	0.965706
COL24A1	Hippocampus	0.523309	2.42711	5.50426	6.54949	1.4253	0.111779	1.50707	1.25333	1.14932	3.46155	1.03101	0.705465	7.07238	0.366891	1.57112	0.128797	3.6205	8.18143	2.79314	0.666013	2.08195	0.472004	0.497047	4.52408	3.32099	1.58462	8.50486	0.00638391	1.25996	1.71401	2.78221	1.57248	2.45438	0	0.24254	2.651	3.53049	2.88375	0.344057	0.237759	0.162014	1.44578	4.13709	0.124254	0.488566	1.12389	0.584898	0.620934
LOC101116036	Pylorus	0.234612	16.194	37.639	0.222805	0.098474	0.025551	19.4057	13.1988	0.095163	0.208912	0.039515	0.247128	0.086699	118.726	4.92969	0.000312	14.163	0.000851	4.95238	23.5948	0.144365	0.371809	0.851065	0.090972	0.364474	43.2815	9.12163	0	180.244	0	20.9867	6.54925	0	0.022424	0.066423	0	4.17428	0	0.0147	0	0.075888	0	0.137196	0.021534	1.83018	0	0	0
GSDMC	Keratin	0.14006	3.22223	17.3813	0.053231	3.77194	0.109951	5.72582	6.93174	2.1215	0	9.99907	8.44861	0.032266	0.054162	3.79492	0.110579	1.90386	0.026086	0.225011	0	0.012909	0.050632	0.041128	0.01389	0.029363	0.083533	0.054836	0	0.058403	0.00896	0.179524	2.54093	0.103262	0.010246	0.033666	0.021082	0.483968	0	0.533153	0.049244	0.159616	0	0.080267	0.226308	0.078084	0	0.012819	0.066916
LOC101106977	Kidney	0.710996	0.896977	3.96702	0.318552	3.38599	1.44078	3.81679	2.50783	2.22805	0.718696	0.437326	2.06131	0.275663	2.33556	2.10962	1.62264	2.02818	3.32109	1.87376	3.36714	1.44484	1.26446	7.3859	0.327293	2.18025	7.44928	3.12558	0.860618	7.31904	0.474189	1.81866	1.41286	1.55001	1.0032	0.515429	0.96687	1.65916	1.45564	1.3249	2.70774	1.67295	0.971466	2.02791	4.68695	1.50652	0.22199	1.90712	0
BHLHE23	Cerebrum	0.027106	0.048627	7.75881	0.077843	0.10804	0.046164	2.09028	1.43479	0.035702	0.309503	0	0.025768	0.25174	0.085561	0	0.043974	0	0.086786	0.033468	1.58971	0.230083	0.164088	0.189612	3.09896	0.031338	1.7719	0.21554	0.041938	0.033664	0.048655	0.058653	0.028044	0.025907	0.032449	0.033086	0.194677	0	0.422095	0	0	0.021271	0.166092	0	0.703068	0.047487	0	0.136833	0
CCDC183	Testis	0.515611	0.815016	17.8219	1.25225	6.204	7.13926	25.3528	20.5751	3.2634	7.23248	11.2157	14.216	3.84396	4.12323	8.69856	0.587608	2.23198	2.00654	4.00556	3.34104	0.868917	4.78027	1.76951	1.29957	24.5531	2.20781	1.2493	0.201503	5.60644	4.50823	1.35485	4.95449	4.03418	0.244662	3.29746	1.37978	1.47802	4.36273	0.643174	2.23392	0.55592	1.5071	38.2748	3.07757	3.8214	0.14683	1.0773	0.536286
LOC101102014	Macrophage	0.557362	6.00581	46.6025	50.9671	20.2881	4.27185	15.1749	19.7607	9.23536	0.690568	16.8222	11.427	0.419327	0.764978	5.87231	196.704	0.638943	0.402031	4.75066	0.179969	0.073791	3.57664	10.835	0.301041	0.635489	0.551629	0.450071	14.1049	3.94651	2.33033	4.29511	2.06273	2.95213	37.7952	6.23297	0.483479	2.18485	0.248848	3.1864	4.37144	1.34164	0.13194	0.045288	0	0.241285	0	1.3209	15.3019
DAPL1	Skin	0.258549	0.47355	221.588	0.435886	83.3989	14.5932	507.867	513.506	9.97115	0.61777	51.0629	71.2809	0.363357	1.47388	1.48506	0.27326	4.62454	8.03876	64.264	4.8168	0.076218	1.41383	1.51924	0.1978	1.04549	5.82585	1.43112	5.96448	16.4161	0.190163	22.8869	1.67323	0.701067	5.76291	0.411348	0.636338	1.89784	0.225147	4.28902	18.6347	16.6089	0.841978	1.10745	0.125653	0.463898	0	3.05043	0.271572
LOC105614635	Placenta	0.506758	0.50097	3.29832	1.3886	0.678253	0.356965	1.27095	1.30895	0.316809	0.537645	0.316631	0.827588	0.743925	0.378751	0.358216	0.203253	0.631228	1.71605	0.602482	0.608797	0.276367	0.284617	0.728509	0.499482	0.924735	0.471809	1.01913	0.287103	0.453523	0.707179	0.650838	0.383096	3.31722	0.623857	0.707772	0.098553	0.429326	0.295111	0.521225	0.429049	0.519105	1.19449	1.80691	0.308642	0.285441	0.079428	0.36461	0.174822
TMEM61	Pylorus	0.536874	2.52625	8.46106	7.29943	1.28277	4.06792	3.37356	2.75367	0.830041	0.189377	2.04085	1.64125	0.282038	25.4968	20.4225	0	5.46201	5.89428	11.8169	3.30309	0.34156	1.71403	2.84871	0.242745	1.66333	8.52842	4.0292	0.025053	38.5055	0.344483	5.55839	17.8712	1.99528	0.07411	4.30041	4.31353	8.22005	0.67701	0.532775	0.639647	1.03535	0.512824	0.305404	0.734401	9.63685	0	0.472801	0.15159
TTC22	Colon	0.358299	6.71419	12.334	0.101408	2.89941	4.36732	16.7694	8.86425	2.8094	0.558954	6.89498	17.7582	0.249785	11.5186	28.5468	0.018152	12.1335	0.414909	8.98505	2.67776	0.388251	1.45623	2.64912	0.44046	0.205776	2.83053	1.15217	0.08768	26.2629	2.42843	18.0434	20.2652	2.7362	0.147145	0.241837	0.464034	4.96824	0.217695	0.190034	0.204591	0.395783	0.743139	0.251781	0.639304	26.1218	0.013313	0.192047	0.275397
RNF224	Esophagus	0.343695	0.566621	12.7647	3.58803	3.75632	5.02463	14.4572	16.8328	2.78405	2.74315	8.90317	21.666	3.00303	21.0759	11.3118	0.294683	5.41397	0.444461	7.97287	3.00228	0.449725	2.65814	0.860997	0.664495	0.68331	4.54198	2.37382	0.509694	3.16697	0.515376	4.48331	6.61721	0.787301	0.119042	0.628712	0.363951	6.07666	1.036	0.581149	0.540896	0.679482	2.52861	0.503858	2.80933	0.313228	0	1.03234	0.43619
SLC34A3	Kidney	0.427995	7.16763	50.4657	3.69097	11.7602	7.736	39.4837	84.6119	9.27805	6.39354	9.85928	75.3981	5.32023	29.6028	65.374	0.088786	32.807	1.41023	31.8971	27.2758	0.758347	8.84302	6.52356	0.816809	1.46188	140.043	10.317	0.733844	16.0483	1.72277	22.4541	25.5523	2.11961	0.554363	1.89479	1.123	18.0456	2.9131	1.76221	1.05191	1.32256	4.29954	1.66867	6.54098	0.933583	0.035979	0.451963	0.705154
CCDC64B	Esophagus	0.589803	4.95038	37.0794	0.315184	58.7252	10.9131	32.7368	32.069	16.1589	2.61769	36.7299	87.4376	0.208453	14.6857	23.1898	0.095381	5.72978	0.169074	9.69269	1.21493	0.794866	10.7179	8.85168	0.106428	0.255028	6.63389	1.77018	0.242156	15.7946	7.97922	18.4131	17.2045	16.9566	0.114777	5.12476	1.58848	4.3733	0.049446	0.441093	0.548959	0.75927	5.09042	0.157914	6.30268	16.9086	0.012333	0.50412	0
LOC101105258	Keratin	0.936126	1.89678	5.05231	0.376823	3.65428	0.488213	4.66718	3.8127	1.13408	3.13779	14.9006	4.54719	1.6978	3.5953	1.60204	0.503024	0.332037	1.78602	0.963342	2.05214	0.928344	1.07675	1.27287	1.60286	7.94946	1.78363	1.37626	1.31621	2.20857	0.639047	0.946658	1.86977	1.18019	1.94648	1.22741	0.358931	1.66335	1.60741	1.51718	0.760596	0.855804	0.381944	0.441326	0.484971	1.28613	0	1.06373	1.63819
LOC106991649	Placenta	0.679887	0.886553	2.01616	1.24602	1.05539	1.34276	1.80636	0.569683	0.751333	1.28603	0.290105	0.261525	0.516152	0.576611	0.606898	0.181753	1.27084	1.61928	1.10995	1.3667	0.789738	0.962529	0.677167	0.556753	1.50496	0.890875	1.13787	0.82007	0.283197	1.09661	1.70782	0.454782	2.00255	0.677767	0.899262	0.196188	1.2984	0.684048	1.16353	0.340246	1.64403	0.268732	1.31557	0.311173	0.515256	0.13606	0.346961	0.816335
CBLC	Pylorus	1.48866	8.9107	32.6055	0.861113	6.61782	7.44078	17.8113	28.8687	7.0179	1.81723	10.2743	11.8831	0.148286	28.208	23.0903	0.023616	15.5724	0.5428	13.0832	0.537316	0.685756	9.42727	10.0162	0.198447	0.401882	7.57278	1.00515	0.087813	38.7703	7.66293	22.3384	20.7863	7.77751	0.133786	10.8999	1.95646	8.42319	0.105827	0.066093	0.263569	0.727294	4.23026	0.139011	6.40027	18.9093	0	0.237091	0.076922
LOC101122314	Esophagus	0.170416	0.264635	4.78406	0.450081	1.18206	0.05401	3.34379	3.16183	0.78716	1.54667	0.079597	3.88748	0.786944	0.827609	0.395295	1.08741	0.029669	3.26132	0.456637	0.468829	2.55785	2.32841	1.05853	0.214949	0.489788	1.28313	0.912375	0.019376	0.026862	2.16079	0.169128	0.158769	0.086382	0.027388	2.44017	0.025509	0.210361	0.809134	0.492686	0.05533	0.225619	0.284527	0.278962	0.065641	0.416851	0	1.15344	0.662533
CEACAM19	Keratin	0.177907	0.102881	29.6905	0.229814	17.7219	15.6612	34.2811	34.5837	6.37709	0.181623	37.4276	14.649	0.057334	0.793403	2.83797	0.036719	0.085474	1.32561	0.282972	0.568202	0.568466	0.228848	0.070788	0.032475	0.081499	0.084934	0.364761	0	0.1342	0.606677	0.150766	0.735488	10.6051	0.01657	11.8261	0	0.037407	0	0.081064	0.067843	0.3361	0	0.010984	1.4734	0	0	0.117409	0.051228
MIP	Liver	0.515055	4.38729	1.83593	1.60198	0.841024	1.62849	1.40244	1.69526	1.5399	1.84419	1.24509	0.973899	0.566328	1.1754	1.7761	1.46025	1.40092	0.623383	2.35862	1.57858	0.676396	0.796429	1.15474	0.498325	1.13	0.700195	0.378287	1.34143	1.53637	3.27526	0.849479	1.26137	1.70392	1.66437	1.86629	1.06837	1.01895	0.674276	0.83344	1.57788	1.27756	3.61955	1.39328	1.99398	1.17374	0	0.24835	0.564809
NPTXR	Ovary	1.57564	0.651506	13.983	10.8493	5.20054	0.88772	2.09314	2.81283	0.927025	70.3938	6.28477	4.10541	168.498	1.41088	3.70958	1.86761	1.53497	215.219	2.01	12.2672	1.08392	5.33654	2.25822	59.0664	11.5942	3.25794	124.424	0.781954	4.14537	2.45574	1.55239	3.00355	3.26225	0.336988	2.03235	16.8738	1.22397	57.9967	1.12364	1.7391	0.587303	11.863	1.61715	2.27827	1.64064	7.86371	0.434247	1.49103
UGT1A9	Duodenum	10.1809	56.7037	436.05	0.531021	1.20848	0.566862	382.511	471.382	37.3614	0.119455	0.424515	81.9502	0.252268	39.0395	189.045	0	225.66	0.125365	49.9655	56.8959	0.231655	4.57352	11.8839	0.083337	0.635314	97.5624	24.1377	0	108.695	1.44708	251.244	149.467	4.24864	0	0.031395	2.70432	72.3512	0.311372	0.999935	0.060123	0.640902	3.50632	0.52072	0.594504	150.051	0	0	0.584239
TMPRSS4	Colon	1.67995	27.6813	166.545	0.829704	41.8622	12.9968	170.976	174.8	68.2343	0.0734366	17.4783	26.1511	0.141173	92.4448	224.767	0.0294788	43.4211	1.4148	110.791	0.206421	5.3957	21.5001	5.23401	0.150019	0.101187	53.4771	1.20695	0	64.7816	3.24264	64.3534	182.287	87.8325	0	49.3304	0.256113	46.5767	0.0527521	0.189197	0.0684449	0.391401	0.798808	0.0262289	3.19539	98.6922	0	0.170042	0
LOC101114497	Spleen	2.17031	4.25842	3.94496	2.64993	1.29725	1.63357	6.32351	0.714311	1.33938	0.344523	0.394898	1.30762	0.274361	2.31688	2.45631	6.01658	2.28145	2.0347	3.13436	0.484372	0.197649	0.459133	3.19465	0.29419	2.03505	2.82979	0.356822	1.3968	1.21129	1.42624	1.74309	2.07309	2.53248	1.76814	2.17826	0.979445	4.81507	0.273191	6.47183	2.64805	1.4374	0.366178	1.82304	0.291109	1.31813	0.297597	0.5723	2.15997
MAGEH1	Abomasum	5.4926	10.2368	13.0447	6.33967	0	0	10.5047	6.94375	0	0	0	0	0	15.9806	12.6316	1.51054	12.9258	0	8.18836	0	0	0	15.0255	0	8.98074	0	0	2.49742	10.5099	0	15.7155	11.2307	12.9545	0	0	0	5.55936	0	0	8.95064	8.35159	0	0	0	0	8.96137	0	0
ARG1	Liver	0.140779	429.535	87.8063	0.184612	1.4713	0.33647	92.9551	85.1159	18.0264	0.382714	3.53404	112.166	0.897749	0.398072	0.21091	0.124358	0.0948433	0.230713	2.62376	0.379917	2.95671	0.26399	219.571	0.31086	17.8082	0.807788	0.338878	0.120548	0.135809	0.17079	0.101633	0.287869	0.300573	0.135988	0.394725	0.112903	74.7202	0.464112	0.436209	0.124824	0.558542	0.136844	13.2855	0.149164	0.335339	0.0102725	0.047007	0.477973
HTR2A	Hypothalamus	0.170787	0.563432	3.62884	0.543995	0.464889	0.080915	9.44085	1.29553	0.773175	2.17366	0.754175	1.44188	10.1897	1.14529	0.226147	0.160414	0.115408	0.362691	0.63748	3.21064	0.501565	1.2531	0.398623	5.40343	1.6209	2.61536	2.51117	0	0.149591	0.132955	0.178264	0.356463	0.681504	0	0.09594	0.304245	1.96639	0.263327	5.65396	0.097437	0.22479	0.162009	2.6294	1.45141	0.250043	1.9403	0.177155	0.2949
GAL3ST2	Colon	0.144023	0.236252	20.6887	0.342586	0.09136	1.34938	4.7379	8.68879	0.55186	0.465084	0.086681	0.903889	0.307943	0.62886	19.8556	0.144658	0.556215	0.197332	3.36346	0.141193	0.072671	0.133388	0.233326	0.30594	0.78969	0.360643	0.171045	0.410115	1.09052	0.233858	8.33685	18.9713	0.566245	0.412338	0.07998	0.500288	0.868703	0.201036	0.296219	0.045788	0.554005	0.677046	0.012969	0.13358	9.94111	0.015976	0	0.386659
ANKRD9	Testis	25.051	23.0117	46.0816	32.404	8.13925	7.22053	16.1722	23.6345	2.4147	4.84435	5.69382	7.73617	3.68298	7.61393	9.55262	4.6517	3.42939	1.87183	2.61909	8.12519	1.11728	2.68136	6.73745	1.98168	39.9669	11.5349	2.40935	0.718784	2.07168	1.27147	5.71529	4.15819	1.24581	0.234919	1.39582	0.550758	4.29648	1.44117	1.40744	0.521852	2.66228	0.640215	54.8067	0.597463	2.49189	0.821462	0.895583	0.761846
ENPP3	Jejunum	9.29542	59.1334	142.699	0.252609	15.554	7.7291	116.635	127.06	16.64	0.743519	8.19033	38.2631	1.88778	2.07314	39.3797	0.326212	451.354	3.65953	56.2189	8.46112	8.81533	11.8811	34.6418	0.550046	0.701227	21.6981	12.0409	0	9.3559	8.7757	418.461	216.628	75.5453	0	0.271936	56.1343	18.7656	0.49837	0.272278	0.136317	1.51685	322.012	1.01057	6.61838	8.30473	0.026783	2.30212	0.051225
LOC101115172	Jejunum	8.37191	172.429	242.406	348.734	3.06589	1.08459	166.691	122.154	1.13041	7.31449	0.370098	14.6426	0.417125	13.2131	42.626	0.389377	408.168	0.682455	109.791	0.691013	1.64582	13.6721	29.609	0.292318	7.39226	2.81872	0.755383	0.134833	54.5632	0.36034	261.377	55.5368	21.4617	0.301751	3.69803	0.598186	146.678	0.367781	0.540374	11.9955	5.2871	0.348422	6.93261	0.639149	7.348	0.213869	0.098808	116.708
LOC101114920	Jejunum	0.842976	21.486	31.7181	6.84159	0.41745	0.074136	10.7839	6.25717	0.123669	0.06368	0.048623	1.26623	0	0.725431	0.889514	0.032579	56.8713	0.018396	16.2611	0.107531	0.246506	1.66445	2.46325	0.23736	6.30304	1.72831	0.018215	0	6.1761	0.009612	21.2668	1.17886	1.33675	0.035525	0.343819	0.042885	11.3409	0.037525	0.028612	1.25061	0.168922	0.032002	5.58427	0.030712	0.618691	0	0.072235	9.2827
LOC101114663	Liver	2.22288	302.398	33.3957	223.065	4.86968	0.79757	16.1144	14.6907	3.1489	1.30826	0.675565	28.6611	1.48777	43.6085	2.8257	2.0372	3.93896	2.29841	4.41811	2.35179	3.10983	7.46525	128.332	1.85138	3.31198	30.9182	3.40388	0.690849	54.8025	1.70562	13.0369	2.08339	2.21994	1.18221	2.55598	1.60356	14.2375	1.84956	3.1602	3.4012	3.41067	0.775749	3.00805	2.64823	2.52308	1.28474	0.468371	13.5673
TP53INP2	Esophagus	5.50686	1.57642	20.5081	3.14541	5.28023	0.869031	20.5241	31.0379	13.3326	5.02096	3.2251	22.3467	12.7946	4.21934	5.00786	2.94439	1.26817	1.24254	1.56658	8.88683	0.225322	6.81415	2.06986	1.68026	7.01694	3.62161	1.77823	7.69994	4.87155	1.36946	1.40484	3.54549	3.72911	1.02783	1.07778	2.92902	1.79971	5.71769	0.611024	1.59411	0.472514	2.88072	2.05502	0.215279	3.88741	2.76217	0.164559	0.302465
NOS2	Colon	1.33871	3.16068	40.5164	2.81695	0.250671	0.28327	45.8931	45.8115	0.437046	0.742572	0.606859	5.66014	0.349311	0.196912	102.939	45.769	3.54352	14.7117	22.7467	2.26278	0.55689	3.24958	8.04678	0.683955	4.2717	1.85055	10.3702	0.388201	0.58205	0.481434	7.64584	81.1612	16.1727	0	0.71775	1.19804	17.2533	0.180993	1.43919	1.60367	1.16398	2.33812	0.208863	1.84942	4.74412	0	1.91925	0.481636
A1BG	Liver	3.29613	2215.27	8.30789	5.32892	3.08839	7.39537	970.312	6.27101	5.71622	24.3664	3.51893	2.78978	19.7262	3.98783	5.05829	0.435926	1.67592	3.40122	6.75166	6.4997	2.78243	3.02411	867.424	5.55349	6.02626	4.25467	3.69178	1.0068	4.57908	3.72253	4.69719	5.08703	2.64986	0.95438	1.90234	3.18755	711.427	16.0451	6.2126	1.2789	3.70479	6.90671	0.684996	8.74485	1.98762	0.216815	0.925781	1.07103
ZNF750	Esophagus	1.32334	0.978989	63.1736	0.214611	54.8555	20.857	72.157	75.7452	27.7312	3.12536	38.1632	74.0957	0.721193	1.08636	5.77052	0.927428	0.086434	2.81225	2.36841	2.36385	1.5023	9.75144	2.89927	0.852197	0.813814	1.97204	1.52447	0.211626	0.265946	4.6021	1.21103	1.69517	5.09679	0.057571	11.9434	5.8814	1.68891	1.53546	1.37787	0.074363	1.0347	14.1278	0.481666	8.51015	1.91824	0	1.25656	1.26595
HCN2	Hypothalamus	1.82673	5.00181	20.3259	3.22221	3.84893	2.21388	10.5038	11.0979	2.12265	41.0892	2.62954	2.49101	69.7849	5.96797	1.20285	2.39162	0.822738	49.7184	2.43834	7.15555	0.798649	3.11545	1.24944	22.0748	35.0944	2.02564	16.1774	20.0622	0.944882	1.36869	1.21603	1.57775	0.969385	8.28851	1.45111	0.540214	1.37116	24.6855	1.54323	1.2717	1.59244	1.21545	13.1649	1.90804	1.19982	1.85821	1.9535	0.619604
RBM24	Muscle	134.558	1.05524	21.8751	4.54508	7.25838	0.827579	20.7488	15.3979	43.8047	7.69576	1.68929	62.3925	5.51145	12.8606	20.5399	0.0962828	1.40655	7.1795	1.67519	0.834688	2.10702	2.18449	0.725638	6.77654	89.2795	1.43311	3.56388	0.0236482	10.0157	2.8637	3.81957	3.86449	2.4889	0.0171616	0.360911	8.02621	1.73515	4.44666	7.08185	0.540672	0.446857	2.67865	7.73692	16.5242	3.15268	0.316678	1.04664	0.750457
STK32C	Hypophysis	0.217862	0.216832	13.1196	0.573742	1.98542	1.54773	12.548	11.7519	2.37192	22.6937	3.31054	2.64239	10.5648	3.11917	1.52376	0.449005	0.305613	3.14915	0.633574	2.05275	0.638856	0.897572	1.13888	7.97184	0.77423	0.655712	4.29881	0.053669	6.36295	3.66534	0.640776	1.16263	2.46893	0.181848	1.60573	0.708228	0.781614	0.666043	0.387702	0.354639	0.198044	0.737639	0.229683	3.13325	0.740874	0.285103	0.419766	0.167769
LOC101104705	Macrophage	0.52297	8.29901	148.019	0.21764	76.0903	3.21741	127.246	84.0263	17.8425	0.0969689	54.4002	19.4612	0.172753	7.37382	0.304963	2051.92	0.252885	0.208388	6.10844	0.138235	0.146561	9.1088	6.0609	0.0240856	110.07	0.305642	0.0796034	34.7194	25.305	0.145862	0.846057	0.294846	8.62842	9.71511	0.0664079	0.0627525	0.513645	0.107466	5.08209	0.831832	2.71064	0.951246	39.6998	0.347545	0.0423503	2.38675	0	0.23709
ADRA2C	Ovary	1.19093	1.07485	5.83728	4.25546	0.994585	0.391163	5.74381	13.7102	0.674635	6.92521	0.987751	0.725445	5.64982	2.55656	0.631171	0.077151	0.238582	7.88911	0.924351	4.06211	0.212101	0.515908	7.47931	1.49986	2.10783	2.39088	1.74622	0.157908	0.863851	3.28622	0.418447	0.307104	3.48611	0.082952	0.609764	2.80291	0.568904	1.5771	3.28864	1.5291	0.364527	1.63931	0.361835	2.833	0.47976	0	0.244704	0.707845
ADAMTSL2	Liver	5.09609	86.3347	12.5615	19.6181	28.4574	17.1695	18.3094	6.85412	3.1986	6.91144	9.61576	1.88676	3.71128	16.1915	3.07331	0.080608	3.7561	7.8734	2.18525	11.9306	0.531022	2.36717	18.6294	1.73694	15.141	8.02148	7.48502	1.05854	4.90418	0.4825	2.52385	2.30065	3.89976	0.078903	0.97089	1.0144	8.27374	0.85495	2.14954	1.54241	2.88738	0.574282	0.524839	0.785007	1.18513	0.084016	2.36289	2.37486
TRPC4	Hippocampus	0.555507	0.708015	5.99251	0.573939	0.284162	0.055142	12.877	2.18111	0.143942	2.90031	0.120821	0.202585	2.07733	2.39067	1.01265	0.026462	1.06391	10.799	1.3807	5.02249	0.527645	0.049702	1.14139	4.36756	1.70993	1.31862	14.6699	0.05218	1.90759	4.68526	1.20549	1.26798	4.54146	0.018777	1.08941	0.877391	0.93066	0.294058	7.42058	0.840432	0.203471	0.294032	0.3689	1.17295	1.50971	7.85157	1.16121	0.58966
SMYD1	Esophagus	141.012	0.994987	226.033	2.39626	8.51127	4.15981	9.94133	6.73357	18.6968	0.137278	1.58661	162.816	0.052179	20.3504	40.7159	0.037328	1.37974	0.072337	0.837953	0.042889	0.809225	0.399063	0.041208	1.77426	123.335	2.23929	0.038043	0.017304	23.2389	0.019896	3.2564	19.8596	0.118855	0.01836	0.026058	0.015886	2.70775	0.082888	7.52665	0.166124	0.713977	0.291562	41.165	0.045119	2.36623	0.084688	0.027066	0.024551
PCSK4	Testis	0.413008	1.81442	4.79097	6.28094	1.43628	3.1897	2.8542	3.94154	0.939745	4.80085	2.03683	2.132	1.64124	1.88537	2.47287	0.288071	2.1414	3.02255	1.4517	5.29089	1.18192	3.64538	1.32145	2.41428	51.0171	5.25978	2.74096	0.388071	2.15969	5.61383	1.973	1.82303	5.39144	0.414618	3.18208	3.32825	1.53343	1.77176	0.881735	0.72929	0.63713	4.58688	54.447	7.88544	2.55974	0.191842	0.99318	1.5012
LOC101104114	Esophagus	1.93999	6.77412	3006.68	2.75887	3.21162	3.67893	1834.83	1582.19	3.03383	2.28372	3.88056	20.8619	2.25728	1.63935	5.83846	1.95695	3.55823	0.103623	3.08196	0.447646	0.169077	2.77527	0.346102	0.091667	0.99061	2.39743	1.33122	0.523329	0.621017	0.063101	7.25277	0.87319	0.164363	0.504727	0.038991	0.167908	7.95339	0.135597	4.44874	3.04565	2.44284	0.12762	0.113638	0.151807	0.802826	0	0	0.324168
FCER2	Lymph node	1.51811	2.55179	13.9087	4.53709	4.65759	9.83607	9.21394	4.42467	34.4515	0.321086	8.53352	0.791399	0.542096	2.5875	19.6111	7.322	11.743	0.878213	76.7419	0.368327	0.217859	0.65961	4.05749	0.886953	1.85558	7.8738	0.349831	22.716	2.51303	0.857753	2.3628	10.4726	1.13938	26.1509	1.16531	1.85676	5.64533	0.635531	17.6143	50.2451	67.6384	3.14246	0.529696	0.652015	3.0654	0.0203962	0.484503	0.254323
VSIG2	Pylorus	4.25034	5.85244	15.634	10.7058	0.602824	0.705809	12.743	13.3662	1.15159	2.55393	0.735018	2.28716	0.735665	462.92	16.851	0.097409	0.706422	1.74226	8.90193	2.9411	0.602811	1.64726	21.7203	2.51673	11.3274	11.4577	4.03331	0.140865	552.328	1.27128	25.2368	30.3973	2.52019	0.116504	1.87375	8.87416	4.12366	0.401341	0.49672	1.57826	0.566118	1.35296	1.23909	0.396937	2.3964	0	0.11318	3.94592
CSTA	Colon	0.553223	0.334163	456.511	0.172539	182.941	7.70654	478.745	337.258	179.321	0.266208	407.402	398.318	0.389787	0.716554	566.642	0.026237	0.098827	2.00852	58.4076	0.499726	0.076073	31.0143	0.123876	0.005026	0.251902	0.613109	0.888847	0	0.092344	0.489117	132.117	476.871	0.841294	0.053268	0.346433	1.70918	0.871934	0.067791	0.91216	0	7.32375	12.6081	0.081572	0.102441	0.13322	0	0.244085	0.1726
DCST2	Testis	0.511328	2.08539	6.51447	1.66316	1.66375	1.0942	3.25621	3.27156	0.644956	0.673327	2.47866	1.95222	0.651613	5.67234	1.98796	0.876463	2.64699	0.325228	3.4724	3.30473	0.187341	0.674332	9.57759	0.083525	8.23264	8.75144	0.396329	0.794184	5.60936	0.78829	1.63617	1.73368	1.0569	1.06897	0.902577	0.369402	0.736323	0.382705	0.397172	1.55593	0.333209	0.731132	9.76702	1.65393	1.50867	0.120287	0.080164	0.34276
HS3ST6	Adipose	1.33655	1.17621	69.9433	107.521	22.3618	4.11302	34.1858	44.0221	1.90315	0.276351	52.2023	97.4837	0.739533	4.27665	10.233	0.382084	1.72492	0.176066	2.59465	0.141564	0.057745	1.51328	3.53246	0.524321	0.600759	0.826911	0.245091	0.216926	2.67383	2.63725	5.34797	5.2246	0.821156	0.0921	3.01566	0.576523	2.25736	0.676719	0.299974	1.55639	4.9449	0.5538	0.246267	3.3724	5.097	0	0	4.43169
ATP7B	Liver	0.82878	39.4875	7.09252	0.813672	2.27337	2.8605	37.3422	10.8763	0.528872	5.31203	0.921795	0.678686	2.5326	33.0732	6.62845	0.067955	15.4853	2.39992	5.60743	2.1803	4.01553	4.12039	21.6605	2.23103	3.83506	3.1236	2.18885	0.313893	3.60948	2.47549	11.9826	7.75777	5.38782	0.143759	2.97513	2.42173	10.5779	2.55138	0.720586	0.968803	0.394297	2.24555	3.4564	0.631903	0.648291	0.784333	1.62665	0.592463
ADGRF4	Skin	0.0828485	0.0478471	24.7215	0.116134	29.2109	0.16625	25.4205	30.797	8.32071	0.0870963	16.2039	20.0949	0.178014	4.71568	0.0485873	0.01729	0.0449207	0.0138593	0.0461236	0.11181	0.039045	3.89861	0.0188352	0.00782389	0.0323111	10.0534	0.436161	0.0247439	7.31615	15.7655	0.11528	0.0752168	13.9958	0	0.0232733	0.0870873	0.693478	0.0280705	0.0541244	0	0.108813	0.0763323	0.014407	0.163964	0.0565917	0	0.00718373	0.0704698
ADGRF2	Skin	0.0282573	3.28722	7.95264	0.5079	7.74963	1.26795	7.91613	7.5255	2.65442	0.263449	6.96057	5.83092	0.187917	3.97408	3.40072	0.00641251	5.97284	0.725081	2.47901	0.473471	0.0356962	1.6672	0.290534	0.0140509	0.634924	1.85465	0.781364	0.00947282	2.21126	1.37115	2.98868	2.89816	3.08457	0	0.215565	0.187003	3.15347	0.0967454	6.35135	0.234445	0.90334	0.217954	0.119424	0.391397	1.7119	0	0.111189	0.698575
ADGRF1	Kidney	9.85581	0.900874	9.9724	0.174144	3.07858	0.302561	7.29395	20.3368	9.19177	0.0189783	2.58594	13.3929	0.0299939	10.1185	2.32738	0.122674	4.6165	0.0601468	1.50708	5.04791	0.846426	11.9302	4.00415	0.0638978	0.107112	46.7006	6.44243	0.135076	12.604	0.238216	8.41059	4.14823	0.617959	0.223355	1.33678	2.1025	23.7423	0.0328819	1.01701	0.412689	0.260075	4.95778	0.659187	2.95693	0.471527	0.119818	0.401427	0.0540269
LOC101109940	Hypothalamus	0.907034	1.33032	1.88753	0.277771	0.936615	1.67751	1.56216	0.960075	1.44889	0.867708	0.118972	1.10197	2.38025	0.910117	1.59228	1.64057	1.40641	1.75781	1.54202	1.44787	0.959797	1.44653	1.43012	1.66588	1.90488	2.13654	0.357483	1.15865	1.92957	1.09396	1.10039	1.16257	0.994482	0.832998	0.843533	1.13203	1.72264	1.24724	1.43388	1.24209	1.75855	1.1945	1.513	0.986127	1.23253	0.141878	0.230657	0.886474
VSIG8	Skin	1.54526	3.53744	70.8968	1.79822	452.311	1.83608	67.144	48.6186	13.4214	7.42641	384.558	74.7024	1.26788	23.7021	1.46603	0.1974	1.04636	1.59721	1.48398	1.81769	0.386437	1.41637	25.0337	0.958799	1.72448	1.16889	0.650464	0.953055	10.1089	9.67175	1.35159	2.34139	3.18303	0.853071	1.6745	1.806	0.498542	0.886102	2.0008	1.21345	1.422	4.21986	0.761534	28.7464	1.15063	0.441474	2.11238	0.592202
ZBTB7C	Pylorus	0.393389	0.21508	10.9289	0.690745	2.93878	3.94254	10.9456	10.04	2.68271	2.27756	5.7864	9.93986	1.21087	7.28441	4.13257	0.0374937	0.176215	2.7055	1.39833	4.08688	0.635197	1.01479	0.624705	1.16458	2.67835	1.02458	0.712238	0.117443	11.3047	1.68812	3.33236	3.68533	1.25983	0.123089	0.902658	1.26318	0.741843	0.251265	0.60093	0.2813	0.140305	0.612886	0.161166	4.01092	2.56879	0.213144	0.68113	0.815495
NOXO1	Lung	3.57894	12.2328	50.3176	12.8561	0.763383	32.0715	41.9028	29.9293	18.2812	2.16229	1.54674	5.91316	0.734588	38.3429	37.6401	2.31755	3.53029	0.804697	30.6619	12.7681	0.389108	5.23176	66.4793	0.43161	18.2985	5.26956	0.522296	0.61578	23.0477	6.67701	15.0339	18.7206	2.89558	0.476364	1.02871	0.821601	20.4292	0.57162	6.14245	1.05753	0.85443	1.19699	20.724	8.02243	10.5919	0.247232	0.679562	0.7836
C7H14orf169	Lymph node	4.38911	0	17.8153	3.4596	4.64658	0	1.88908	7.36904	1.35075	7.30868	1.12104	10.9612	0.886185	7.17	9.17125	2.13341	0	7.85996	12.8194	7.33212	0	6.95454	8.35531	0	5.41923	7.157	0	4.54649	0	0	7.22594	6.65479	0	0	0	0	0	0	1.32339	0	0	0	0	4.39156	0	0	0	0
LIPH	Abomasum	1.36082	13.6047	14.1972	0.261457	8.58409	18.404	14.1038	17.1381	5.6651	1.76389	3.98394	7.93912	0.09659	40.2769	37.9704	0.0190313	14.472	0.0483534	15.8039	1.75557	0.566388	1.27438	6.89002	0.11472	6.72536	12.2948	0.629998	0.0668718	25.8465	3.04475	17.1152	14.5365	5.18151	0.045514	3.00448	0.157755	12.2488	0.0285489	0.0590203	0.117787	0.446748	0.139658	9.10299	0.440096	25.0033	0.0133337	0.00341298	0.0841273
VAX2	Esophagus	0.137232	0.050866	6.13211	0.600563	3.72178	0.063982	1.96279	2.48726	0.910968	0.345106	1.84695	5.70473	0.081241	0.117382	0.290376	0.325554	0.097539	1.34973	0.208666	0.081837	0.140331	0.192884	0.04379	0.162804	0.406587	0.061062	0.132901	0.042172	0.075548	0.118227	0.096362	0.050896	0.105947	0	0.112219	0	0.096897	0	0.041953	0.276457	0.10653	0.033692	0.256266	0.118611	0.059672	2.26951	0.185017	0.054793
ATP6V1B1	Esophagus	0.366521	19.5961	423.499	0.378584	121.021	94.1739	130.655	293.29	106.34	0.322136	66.1361	257.69	0.452044	9.45017	0.188451	0.026478	0.109836	1.95059	0.154729	54.1987	2.89615	39.3298	9.57222	0.200168	3.00475	142.702	54.425	0.062127	3.15264	30.1155	1.65531	0.060385	27.0796	0.103305	18.0507	0.0926	68.1584	0.126696	0.104592	0.042592	0.578243	0.122304	0.212599	54.9547	0.276177	0.005979	1.97134	0.0759
LOC105606498	Lymph node	0.89625	0.535701	3.92098	0.236516	2.49076	1.8551	2.56012	3.31817	2.52041	1.15169	0.168409	1.26436	0.125182	3.60738	1.95423	1.15159	2.25629	1.28784	9.18646	3.95549	0	1.04106	5.69464	0.711356	1.80598	1.81815	0	2.91613	2.08653	2.01459	2.16338	1.61988	1.99333	2.46312	1.7526	1.48807	1.78214	0.835357	0.262487	4.87007	3.90447	1.51017	0	1.83643	1.26372	0.452416	0	0
LOC101105876	Pylorus	1.37802	0.374908	30.3457	0.050661	0.1163	0.105517	15.2202	13.3316	1.73153	0.056927	0.058095	17.0054	0.035873	34.4244	6.00984	0.889979	3.69172	0.161875	2.29987	0.131997	0.062049	0.066054	0.076469	0.148229	0.382015	0.032049	0.020789	0.063604	104.935	1.98228	12.2855	7.60749	0.121485	0.337066	0.017581	0	0.640408	0	0.158571	0	0.116057	0.053144	0.265642	0	2.91576	0	0	0.094608
PAX9	Esophagus	0.344352	0.497174	85.4382	1.44888	2.43107	22.9855	94.095	115.827	28.6283	1.12957	1.05479	48.1119	0.465039	0.358081	8.34028	0.073667	1.8412	1.87779	6.38507	0.749598	2.46621	11.5067	1.37946	0.532604	0.492797	2.14731	0.47155	1.07362	0.268695	0.287337	0.50721	0.283296	0.265975	0.745581	0.130679	0.067289	13.5788	0.131375	0.621952	4.69197	7.3207	0.068781	0.922951	0.16871	0.254731	0.020725	0.403863	0.260728
LOC101106609	Spleen	1.79025	2.11058	6.42709	0.824879	0.925128	0.360239	7.56401	1.48628	0.586585	0.742204	1.00917	0.628217	4.31423	0.649881	1.1074	0.205118	0.216357	3.61147	0.795288	1.03247	5.02351	0.353332	6.24164	5.29789	5.00358	7.41558	4.35584	0.021456	0.410223	4.93307	0.305264	2.32288	1.9526	0.010977	3.6336	0.212634	8.53657	7.54779	11.782	0.551589	0.476748	0.199431	3.8114	0.455409	1.20939	6.07673	2.55255	1.25723
LOC106991452	Spleen	1.8877	2.90622	6.68691	0.901068	1.34528	0.394184	8.80662	2.7088	0.967207	1.05351	1.22515	0.744658	3.4764	0.59123	1.29941	0.148973	0.52369	3.39971	0.932878	1.40431	4.52454	0.791052	5.24979	6.72635	6.33395	5.26996	3.19222	0	0.633586	4.84045	0.571537	2.2882	2.25596	0	3.27623	0.549929	6.88771	4.70648	11.6824	0.623281	0.490861	0.364759	3.94892	0.885591	1.16234	6.67009	1.38082	0.69759
ARL4A	Testis	3.06686	2.63343	21.5994	1.11449	28.2342	0.750986	20.2099	31.6611	2.90219	8.68926	16.1131	19.5167	7.73337	11.1596	25.1988	2.71651	6.67755	1.2668	13.1477	0.866912	0.424541	0.872774	33.6028	0.452659	4.19452	0.813352	0.413514	7.95564	17.8621	1.01622	16.5853	25.9871	1.85753	0.762314	0.813924	0.666604	18.0566	4.4582	10.225	1.58756	0.564882	0.845764	99.3552	0.721824	1.85879	0.00534816	0.116581	0.863781
B4GALNT2	Pylorus	1.82955	0.484397	33.7836	0.0986749	0.0571464	0.078247	4.82294	7.60535	4.62522	0.0706847	0.0243507	0.400839	0.0378063	106.836	10.4557	0.0533433	24.9306	0.108067	7.51802	2.24689	0.481413	0.451218	1.40002	0.0267475	0.669765	0.477515	0.101184	0	135.744	1.19923	38.4807	20.9747	15.7782	0	0.689363	0.00158979	0.346873	0	0.0144735	0.0160151	0.0811337	0.0905528	0.566021	0.256157	0.0358995	0.0659549	0.0711187	0.101646
SFTPC	Lung	1.7765	3972.95	19.1447	2.13136	2.25921	0.472719	20.1502	20.397	0.537427	7.95954	1.12862	1.70213	7.90857	2.16975	0.671073	2.44608	0.0498202	2.08152	1.32897	16.4617	0.166777	0.565609	27039.9	2.25238	12.4038	7.55732	2.56939	0.0828436	0.608063	0.406256	0.231135	1.0338	0.24829	0.122668	0.0878128	0.231578	0.0808173	5.69932	1.62355	0.0415827	0.358351	0.16784	0.194596	0.112108	0.142141	0.10222	0.198755	0.206851
DUOX2	Pylorus	5.51812	12.0921	134.689	1.11369	2.41532	19.7722	127.183	220.595	15.2023	0.489771	3.7434	44.2371	0.926547	113.314	105.805	3.4754	0.597054	1.46367	12.4105	0.922781	0.209374	123.057	0.385772	0.613118	0.577393	0.782014	0.794291	0.186096	163.778	0.216387	41.9116	45.5899	0.109757	0.0691875	0.206446	1.01092	13.9561	0.735551	0.361023	0.114233	0.269411	4.82838	0.320298	2.65611	6.59706	0.00850293	0.142524	1.27151
FBXL22	Spleen	2.34659	2.52841	9.98954	1.01646	3.58402	1.62248	17.6622	3.8107	2.04281	1.57818	0.481973	2.81146	1.8469	5.39859	2.01249	0.146497	0.41201	0.969991	1.75934	1.62232	1.16858	0.202396	4.63919	0.527005	5.36883	1.02108	0.405388	0.143687	2.55133	1.29861	2.38781	2.76828	0.205635	0.139707	1.34777	1.30141	0.817963	0.694482	18.3289	0.309642	0.569881	4.15392	5.71447	1.79987	4.2118	0.012151	0.11844	0.857919
LOC101106641	Duodenum	2.32344	70.8019	90.5304	0.259946	0.758629	1.33963	80.7529	87.6137	3.5132	0.337756	0.420544	11.544	0.782947	46.4082	30.0679	0	108.806	0.749549	21.1623	0.0570305	0.0462949	3.08896	58.1802	0.230156	0.747552	12.0219	1.06969	0	65.0136	0.134851	149.039	79.9569	0.172779	0	0.23058	0.265004	52.4745	0.0289963	0.125481	0.0228558	2.19637	0.0684977	1.02837	0.81971	17.0488	0	0.0685277	0
KIF26A	Keratin	3.70586	2.08139	10.6605	7.62023	8.33952	0.716408	2.20381	2.44388	0.37626	4.25383	19.7754	1.41702	2.36165	1.52145	2.3083	0.007874	1.3345	1.69322	1.23991	6.97028	0.684779	0.355738	1.82428	1.86101	2.94291	1.36486	0.698696	0.007776	0.713119	2.9524	0.633768	0.767705	3.23016	0	0.957883	1.02693	0.647959	0.337818	0.571612	1.30734	0.841671	0.370731	0.620878	0.520749	0.328021	0.056182	0.310323	0.628378
SLC26A3	Colon	0.436979	47.5036	457.027	0.262993	0.606263	0.209519	629.234	336.671	0.262623	0.362106	0.22263	0.183095	0.436828	0.608962	418.472	0.122187	178.409	0.425583	87.5452	0.91727	0.318272	0.411457	0.838728	0.62062	1.05941	10.1604	0.611964	0.0960446	0.210418	47.6909	233.89	191.655	1.49852	0.214296	0.666805	40.4306	57.6662	0.589295	0.661773	0.225358	0.503927	76.0429	0.516205	10.9285	379.224	0.0119616	0.174572	0.854133
TNS4	Colon	1.11791	18.547	58.8528	1.23002	39.9081	13.7987	45.7875	48.8376	12.0471	0.675054	74.6038	51.5793	0.146869	36.4807	124.128	0.483033	39.2902	1.19544	58.3134	0.253883	0.530625	2.24368	2.09549	0.245749	7.28687	9.56805	2.63932	0.16045	63.4004	6.52259	37.1184	72.2012	4.26492	0.017295	12.0753	3.89976	36.8633	0.143922	2.76581	0.832102	0.437644	0.819229	0.743146	0.725354	86.9022	0.086637	0.583143	1.89966
ACSM4	Liver	0.776452	4.86157	2.83612	1.57217	1.51894	1.05217	2.88378	2.51162	3.56098	3.32801	1.34092	2.64904	2.59006	3.39615	0.743773	0.740216	0.537886	1.21319	1.296	1.23491	2.00597	0.832292	1.05934	1.38723	0.739607	1.37759	1.24394	0.505676	1.90542	0.701488	0.682207	0.539548	0.627108	0.666059	1.14373	0.397796	0.813621	0.69979	1.26141	1.22323	1.1404	0.441479	0.612944	0.514984	0.900306	0.40681	0.080381	1.02325
IL36B	Esophagus	0.0356323	0.0505495	20.2902	0.37074	0.84808	0.052072	7.69267	28.4564	8.33467	0.0191514	6.04541	23.3094	0.0324802	0.0421979	0.12017	19.1112	0.103576	0.0416257	0.117685	0	0.0123609	0.0543616	0.0775334	0.00842549	0.0379381	0.0145141	0.0347445	1.47636	0	0.000966162	0.0891168	0.0942203	0.431465	0	0.0162902	0	0.146901	0.0361386	0.282948	0.0606859	0.104769	0.0155402	0.0642693	0	0.0383357	1.25799	0	0
OVOL2	Hypophysis	0.14022	1.87239	10.6201	0.144304	2.65636	6.84671	3.37281	4.92659	2.22893	13.298	1.89335	3.33603	0.176513	6.56566	4.98273	0.027594	1.58499	1.63188	1.55195	0.511751	0.602803	8.56383	6.17757	12.5793	0.286439	1.0773	3.63915	0	3.75134	6.94885	2.47882	3.97851	6.2352	0	3.55516	1.53237	1.0836	0.038975	0.037864	0.018443	0.173069	4.83702	0.020358	6.16977	3.36703	0	0.380212	0
SLC22A18	Kidney	3.04904	71.0588	49.7835	11.1341	2.71431	8.43789	26.8	21.1208	2.05374	2.3194	2.63946	16.0329	1.03438	17.4666	38.8686	1.03871	40.6636	0.678207	28.7443	18.8068	0.471299	1.56021	27.9576	0.573766	5.79592	151.897	12.314	0.028218	25.8595	2.95258	45.2805	34.2948	1.06004	0.036955	2.655	1.35677	19.8828	1.26212	0.621276	0.23244	0.314651	7.94783	0.99558	1.82386	28.1967	0.016568	0.363679	0.190644
BARX2	Esophagus	4.53219	0.230155	62.9587	1.67588	103.595	49.5288	65.7175	48.6565	19.6875	1.60564	63.5435	187.572	0.491941	7.42525	3.45268	0.042771	2.08809	0.894329	0.235738	0.167897	0.327146	5.34602	1.2618	1.77147	0.138222	0.27559	0.133963	0	4.96022	12.5211	8.12495	1.82037	10.8204	0	34.0688	0.257288	0.028076	0.054635	0.051196	0	0.741275	1.81379	0.102079	7.23689	3.41715	0.096324	0.313452	0
THEM5	Keratin	0.134652	0.405015	81.1629	3.16929	51.975	0.234499	72.7917	62.9854	10.4084	0.338881	250.406	106.508	0.290979	0.213922	0.0904642	0	0.0995402	0.817034	0.295034	0.109733	0.0455695	0.339362	0.0424156	1.04101	0.140436	0.0550815	0.636555	0.035943	0.146732	0.240564	0.550446	0.0856844	0	0	1.17328	0.114319	0.0822474	0.200788	0.317825	0	0.110292	0.0429167	0.0938351	6.76661	0.0976529	0.0820791	0.287287	0.156187
LOC101112249	Keratin	2.47563	2.62945	985.176	2.94923	1389.54	10.6943	662.562	797.62	139.674	2.5522	1419.24	656.91	1.85209	10.8026	0.740631	0.348121	0.546431	0.113496	2.16521	0.363211	0.044435	7.40779	0.245061	0.086496	0.658883	1.07696	0.120714	0.135248	9.58293	0.531953	4.46075	0.434124	1.11182	0	114.138	0.094994	0.199479	0.232319	0.548643	1.62018	6.78866	0.361284	0.409976	0.241605	0.27145	0.193319	0.040353	1.27303
MACC1	Abomasum	0.262392	4.25329	27.3185	0.0570793	11.037	2.37764	27.1439	13.0066	9.07943	0.0296489	3.08117	8.36931	0.149147	35.4509	19.7874	0.312967	4.03319	0.567009	5.12976	0.556157	0.40127	4.20058	7.31277	0.149898	0.74886	16.1394	4.30676	0.5186	16.9687	1.76784	8.90163	16.5326	2.27461	0	19.3898	0	4.55783	0.0620713	0.13023	0.0444606	0.249766	0.0851446	0.67785	0.402882	16.7138	0	0.493871	0.0840204
LOC101111992	Keratin	0.993292	1.00233	621.798	1.24407	650.001	2.28445	525.209	342.33	49.0456	0.711373	826.822	520.194	1.02685	8.65769	0.266897	0.088684	0.096396	0.158457	1.11767	0.24672	0.062181	2.56236	0.210709	0.080565	1.29977	0.2354	0.086469	0	3.66988	0.475753	2.65849	0.170985	0.592492	0	31.4216	0.077578	0.218086	0.199138	0.338807	0.268754	2.58139	0.365825	0.043067	0.216133	0.069536	0	0	0
SLC5A1	Jejunum	14.2903	139.096	75.4254	0.400135	19.0645	23.5813	83.5774	113.279	54.8442	0.272565	13.0104	46.3323	0.109538	29.8018	165.059	0.319185	542.399	0.653551	190.725	4.48931	0.170805	2.20484	24.183	0.02427	1.95908	34.2596	17.3588	0.347039	22.0666	5.39491	341.023	118.941	11.4529	0.143711	3.45995	69.6768	200.963	0.049534	0.110137	0.123763	0.40448	55.061	2.9588	11.0381	27.3161	0	0.499974	0.017633
LOC105605056	Placenta	0.363321	0.315169	4.02371	0.453338	0.967203	0.299387	1.86867	2.62704	0.379174	1.45023	0.447808	0.674414	0.191551	0.223804	0.78493	0.868055	0.299368	0.785843	2.56898	0.257424	0.23875	1.55258	1.12227	0.822727	1.04672	0.989761	0.269415	0.271037	0.164735	1.36441	0.231219	0.193688	3.50665	0.271715	1.08487	0.492196	1.66533	0.509889	1.66522	0.227623	3.40095	0.920117	0	0.337072	1.27124	0.04938	0	0
SMPX	Esophagus	664.977	3.65003	272.752	16.3973	30.867	0.333406	116.431	112.393	908.383	1.24788	10.8408	1904.58	23.4374	154.769	487.784	0.050629	9.85248	0.400226	3.774	0.366104	7.14946	0.326968	0.513723	1.23327	611.478	6.46329	0.272538	0	68.3481	18.9604	16.7847	26.4239	6.73564	0	0.244114	0.972957	5.48778	19.6803	68.2741	0.076279	0.481955	0.119834	131.38	7.87235	19.8684	0.194979	0.170443	0.172358
EDARADD	Hypophysis	0.182943	1.10328	3.39131	1.04553	2.99009	0.972172	1.85994	2.06169	3.05975	6.38747	1.66296	0.636896	0.455291	0.398097	1.52484	2.25188	0.644513	1.12542	1.42957	0.954979	1.0091	2.55391	1.2364	0.739372	1.11536	1.1185	0.922974	0.447076	0.580443	3.82666	0.867618	0.574805	1.58087	0.192001	2.92428	1.33589	1.72113	0.062645	0.628851	0.718519	1.30085	3.25028	0.553416	1.86667	0.301628	4.368	0.594481	0.275596
ACTN2	Muscle	1200.7	2.43154	46.4242	29.7196	116.722	0.877181	48.2661	45.0001	970.533	23.5937	23.8646	1188.9	14.3238	11.2844	1045.16	3.25513	1.44533	10.3215	1.61022	2.96131	10.82	0.084395	5.45362	12.8446	995.823	2.86348	8.54927	0.12421	8.66707	2.83923	3.7914	10.4753	1.16416	0.054479	0.298468	9.42299	1.82751	2.65983	54.0939	0.366791	1.1879	3.76913	554.879	6.07264	2.03541	0.951857	0.74988	0.463169
LINGO1	Muscle	10.8487	1.70612	4.66373	5.24836	2.01096	2.2925	5.18694	5.61319	0.541394	7.63853	2.528	2.81942	7.93853	2.70648	3.37022	0.050198	1.13452	2.80869	1.17133	9.47799	0.112312	1.42013	3.05256	6.66536	2.42093	0.92531	4.31097	0.113991	1.88749	0.645122	0.992653	1.57185	2.09958	0.052724	0.448622	2.31569	1.37229	7.26023	2.52737	0.429985	0.490718	0.610028	1.90841	1.10414	1.81169	0.066617	0.00489	0.728466
SLC35A4	Lung	3.07976	0	4.4408	2.89818	0	0	0	1.4628	0	0	0	0	1.06604	0	1.82824	0.44603	0	0	1.61984	0.000144	0	0	26.0107	0	0	0	0	0	0	0	0	0	0	0	0	0	0.086861	0	0	0	0	0	0	0	0	0	0	0
IL36G	Keratin	0.0779358	0.107733	40.1543	0.172428	6.09261	0.314531	20.0645	19.2637	10.2594	0	104.553	28.8725	0.118233	0.039325	0.0433823	2.35629	0	0	0.0223615	0	0	0.0754192	0.0550071	0	20.8415	0.023399	0	0.400027	0	0	0	0.0298879	0	0	0.0240694	0	0	0.0250134	0.138676	0.0646346	0.307952	0.148857	22.5517	0	0	0	0	0
IL36A	Macrophage	0.187196	0.172941	323.767	0.410593	0.0564291	0.112832	249.259	500.184	42.0336	0.1608	0.313573	109.852	0.273849	0.195295	0.324529	126.295	0.156619	0	0.111355	0.029736	0	9.39462	0.078066	0	0.160379	0.023734	0	10.2969	0	0.030769	1.19055	0.0859799	0.023351	0	0	0	0	0.145791	0.183175	0	0.11513	0	0.207661	0.214764	0.074783	8.70884	0	0.085684
LOC101112671	Cacem	1.36548	0.475611	27.4178	1.74899	1.22165	0.215227	20.1313	32.2046	2.51032	0.0584451	0.282281	0.749075	0.0412105	2.14783	2.28732	0.0241795	0.98058	0.564769	1.74099	0.289329	0.033295	1.80059	0.101057	0.179377	0.804039	0.267773	0.639942	0	1.28536	0.421209	0.648691	3.02793	1.15651	0	0.403793	1.1018	1.38176	0.0307358	0.142882	0.31063	0.273111	0.535419	0.0995493	0.0822769	1.57089	0	0.075223	0.482317
IL36RN	Keratin	0.105831	0.129022	153.039	0.146957	21.1947	2.10236	167.873	210.728	23.9143	0.281429	101.536	67.3962	0.094424	0.132238	3.15	0.008623	0.540346	0.094966	4.13424	0	0	0.067982	0.117413	0	0.161574	0.284022	0.022145	0	0.060094	0.050756	0.343932	2.37456	0.154745	0	0.010379	0	5.96617	0.046922	0.158454	0.319847	2.66846	0	0.209306	0.166729	0.022079	0	0	0
IL1RN	Macrophage	1.12674	13.5747	56.8433	0.983477	13.9075	2.84978	58.8472	61.2988	26.2786	1.81891	14.4208	63.0018	0.651826	11.4423	4.18043	328.443	2.20919	0.402332	5.80035	1.32926	1.50264	9.10671	13.341	0.136517	7.27055	1.27644	0.269092	94.5605	4.11301	1.3378	2.79943	2.22381	27.908	23.0221	2.44207	0.506724	1.56183	0.117032	4.23912	3.47369	1.02132	0.262028	0.458599	1.77647	0.935203	1.59132	0.573428	0.275853
FAM26E	Skin	3.37131	2.31507	5.29352	12.5256	20.358	1.22602	3.64584	3.02477	2.44961	0.832921	3.53815	2.06539	0.669937	1.33615	2.03118	0.205161	1.84575	1.93984	1.76286	1.63961	0.597029	1.52266	4.23092	0.568445	8.88255	0.643341	0.767238	0	2.13851	1.07999	1.28281	1.63971	1.6389	0.02715	16.008	2.03515	1.06001	0.343721	1.37684	1.73988	0.835679	1.17457	1.0578	0.964441	2.80121	0.487705	1.00943	3.92102
CLCA2	Esophagus	0.516569	0.731802	529.259	0.226723	46.2376	3.3352	384.407	513.738	71.0217	0.319568	104.963	124.449	0.594145	0.88568	0.888197	0.262401	0.358099	1.22613	0.197785	0.081148	1.13831	10.7722	4.19055	0.106577	11.9505	31.1658	2.39006	0	0.349665	0.513864	3.50763	0.545286	11.0214	0	12.3762	0.989653	1.16064	0.227348	0.627784	0.027798	2.60317	3.12331	7.52464	0.287733	0.240821	0.012171	0.127516	0.211632
LOC101113369	Embryo	8.39425	61.8584	376.179	0.561528	306.588	1.03472	21.1991	0.302982	1.10167	6.45317	0.327262	0.678871	0.134902	0.409315	898.563	335.683	1.01744	503.5	1461.83	0	2563.09	0.306611	168.64	0.377233	33.3777	442.375	369.814	1.08539	0.186472	312.378	353.216	0.291837	779.202	0.516446	221.312	0	807.855	0.322137	561.028	0.76667	1602.74	0	397.337	0.225694	366.713	0	0	0
S1PR5	Spleen	0.917111	8.54694	6.35614	1.46317	9.68533	1.22233	6.34274	5.6487	2.91333	1.56031	6.95319	5.93936	2.27265	0.661346	1.43229	0.233541	1.82853	1.22908	2.81027	1.86723	0.822234	0.660607	3.87563	0.475624	1.30413	2.99462	0.762546	2.42239	0.67708	1.38518	1.17549	1.01791	2.16012	3.95574	2.00933	1.68959	2.24752	1.42007	25.0151	1.86217	1.35974	0.616111	0.373847	1.15288	0.430654	0	0.366103	0.699279
SLC6A14	Cacem	0.39717	11.0445	145.08	0.207147	74.6363	13.1751	111.19	119.609	79.961	4.02306	34.4168	45.7064	0.183268	0.870246	412.389	0.286981	23.228	0.287124	174.189	0.12894	0.534851	14.2245	1.21352	0.392119	0.185079	3.00925	0.172528	0	0.564947	3.44445	47.0415	535.55	10.8931	0.044668	15.7536	0.0844599	13.9717	0.806979	0.250623	0.0465287	0.266712	0.530262	0.154509	0.25292	121.337	0	0.131693	0.166527
FGF5	Skin	0.178774	0.075043	8.20216	0.088438	13.36	0.150596	0.798316	1.72563	0.07387	0.907299	1.64429	0.076923	2.64042	2.10567	0.300758	0.030889	0.167559	0.488019	0.38937	0	0.387088	0	0.003631	0.517163	0.073648	0.165317	0.34327	0	2.57312	0.058747	0.209337	0.3857	0.051666	0	0.014491	0.043138	0.175197	4.55829	0.811823	0.02139	0.083734	0	0.091899	0	0.317223	0.219144	0	0.146824
BFSP1	Heart	0.660762	0.652955	5.80996	0.986776	0.755293	2.38012	5.86165	5.8562	3.20382	6.82675	1.01964	1.97117	4.781	5.1383	1.47933	0.069529	1.3783	5.53361	0.41489	3.1112	3.478	8.7772	1.11314	9.11552	11.6759	7.82686	4.06123	0	7.81832	2.13756	0.983032	2.9577	2.92857	0.024255	2.14314	0.997354	0.676336	1.2596	5.7737	0.339011	1.0659	0.838492	0.928475	1.11654	1.29853	0.995206	0.199541	0.067737
LOC106990488	White blood cell	1.3167	1.69638	1.93099	1.36297	1.21306	0.78652	2.28255	2.61371	0.79225	1.18095	1.85761	1.92217	1.3729	1.31895	0.856488	0.342156	0.724554	1.15246	1.07368	1.30194	0.350151	0.354263	1.56772	0.866877	1.36032	0.804125	0.947929	1.90308	1.2033	0.69429	0.908833	0.744547	1.06515	4.39425	1.38121	1.05899	0.773817	1.15049	0.662994	0.873312	0.383822	1.62943	0.94458	1.57726	0.521549	0.346082	0.078309	0.449083
LOC105604369	Embryo	0.275022	1.18332	3.07725	0.094375	2.0762	1.69513	2.54012	2.44461	1.37523	0.343667	0.305682	0.709661	0.05975	1.45887	1.42607	0.971573	1.23724	1.04399	1.43517	0.639243	2.2207	1.47066	0.94828	0.749401	0.650654	2.08135	0.328442	1.11577	0.869223	1.75713	1.4445	0.770425	1.85779	1.19447	1.476	0.561067	1.31931	0.237448	0.896649	1.34249	1.98988	0.676103	0.491291	2.04895	1.15774	0.168566	0.548259	0.355606
EPS8L1	Esophagus	0.098096	16.827	57.4131	0.655022	22.5991	10.0511	64.3843	84.8713	21.2079	5.00709	88.8597	124.031	0.46667	12.4959	6.5861	0.053539	2.73819	1.90675	3.4337	2.18874	1.73673	32.1957	33.2184	0.457286	1.20817	8.61885	4.74601	0.020568	12.0386	6.39586	3.56221	3.21634	7.53044	0.013431	9.67129	3.05072	9.05332	0.300279	0.315964	0.085508	0.393771	7.67101	1.47024	12.8689	3.57625	0.080145	1.2709	0.136271
STYK1	Jejunum	1.17275	5.79921	16.7624	0.270488	2.14497	2.21545	10.6942	13.6588	1.6362	0.507709	0.700718	1.12429	0.0597316	10.7069	12.562	0.132713	39.4311	0.217165	5.36207	0.56058	0.353631	0.617261	1.18191	0.0728352	1.622	7.29242	0.545743	0.611041	13.3583	4.36928	27.3083	9.17615	3.04741	0.556941	0.789309	4.88576	8.08883	0.016631	9.73908	0.44542	0.781856	2.24943	2.13363	0.654335	8.44859	0.0295516	0.0539602	0.44783
TNNT1	Muscle	5931.89	3.37414	39.8638	17.4304	105.132	4.50157	14.118	14.9244	1868.19	392.358	223.998	2639.82	26.9557	2.76627	2858.98	0.0808629	0.218325	16.0559	4.12192	12.3277	22.7112	3.05402	1.74989	19.3541	35.5141	4.20161	17.4068	0	1.32019	18.8623	1.75447	3.2608	23.7877	0.0770081	2.61821	2.33732	5.74475	18.3011	1.25551	0.557048	2.72044	3.11687	7.63226	6.99618	1.23814	1.89074	3.19964	1.0516
SLC4A9	Kidney	0.069052	0.935224	35.4892	0.214	2.7801	0.101709	27.8293	34.7791	2.08814	0.075441	6.38898	11.8044	0.122196	2.92716	0.244561	0.011861	0.016433	0.061878	0.103407	33.3923	3.7337	0.201576	0.118069	0.195714	0.553127	64.7913	6.65639	0.105231	9.55438	0.072715	1.06441	0.37304	36.6658	0.012806	0.015722	0.121648	31.2767	0.226137	0.091975	0.0513	0.050855	0.207569	0.180275	0.026331	0.089012	0.037783	0	0.108032
LOC101116196	Liver	5.00667	9.15217	4.50958	3.57625	1.2502	2.39645	5.47094	2.79589	1.58205	0.688249	1.7637	3.86205	0.432579	2.78121	4.01816	1.72841	3.60578	1.16095	1.97	3.44477	0.512457	1.77991	3.49233	0.587011	5.77902	7.83787	2.86992	0.303311	2.06711	1.51435	4.02037	2.55289	1.52396	0.670163	1.18124	1.05115	3.10699	0.423135	2.13149	0.322509	0.465699	0.40991	2.38821	1.12355	3.23616	1.76961	0.435452	1.35671
TACR1	Oviduct	0.335227	1.89719	3.08411	0.031818	0.007996	0.130487	4.76534	1.51208	1.23744	0.439548	0.047021	0.375302	5.56909	2.28463	1.85717	0.018915	1.00846	2.9584	2.93558	0.047855	0.217725	1.50088	0.720567	0.703214	2.23211	1.68304	1.48236	0	1.87202	1.56608	0.495278	3.41733	0.305291	0	0.032782	0.097957	2.63858	0.174237	3.67393	0.721386	0.278098	0.120748	4.22036	15.904	1.161	0.005525	1.03482	0.041468
FAT2	Cerebellum	0.04904	0.177878	13.3439	0.225743	39.6504	1.87434	10.5219	7.43865	9.07246	0.725073	11.5797	7.98315	102.804	0.182681	0.128886	0.234138	0.105419	0.895619	1.37186	0.167137	1.03436	1.12673	0.548205	1.57665	1.37571	14.9971	1.44199	0.044882	0.043789	7.44762	0.157174	0.128534	2.70789	0.071817	7.91458	0.959316	2.64024	226.682	0.392779	0.234431	6.0185	5.8834	0.608361	3.52805	0.238913	0.01294	0.559195	0.220115
IL26	Tonsil	0.054886	0.335431	2.42962	0.084604	0.083349	0.042834	0.90019	1.16334	2.03916	0.333911	0.300254	0.446404	0.30806	1.02756	1.79169	0.799022	0.520064	0.097399	1.35693	0.079734	0.012175	0.064978	0.565431	0	0.108843	0.231943	0.09213	0.090329	0.133236	0	1.67264	0.752522	0.02529	0.088473	0.102642	0.042162	0.475594	0.144648	0.105362	0.068972	0.225102	0	0.066399	0.079702	0.536652	0	0.004104	0.085581
FAM83A	Tonsil	0.397096	1.46341	15.845	2.3889	1.42969	0.246317	6.46977	6.18259	4.97029	0.216387	4.87691	3.53556	0.16675	0.155539	0.642725	0.052776	2.44756	2.31736	0.9504	0.517682	0.129426	0.373613	0.268147	0.148011	0.226196	2.42282	2.22411	0.025688	1.10266	0.411637	2.3908	0.483212	0.587399	0.027257	0.155621	0.212974	0.935862	0.258831	0.163592	0.057966	0.206637	0.275713	0.074735	1.8269	0.251496	0	0.71685	0.181748
MCCD1	Kidney	1.18937	0.49294	7.55533	0.347093	1.29607	0.347805	1.3615	6.29568	0.415751	1.25577	0.268354	0.737146	1.72942	0.912026	0.745358	0.416551	0.086923	0.883937	1.493	0.975329	1.99044	0.726339	1.83962	1.30697	1.15067	3.88356	1.07217	0.856901	0.564479	0.732172	0.623771	1.25415	0.662148	1.16355	1.29779	0.201082	1.69296	2.14864	1.85442	0.531861	1.18452	0.845415	0.434289	2.22487	1.13028	0.035657	0.524659	1.37029
MAP3K7CL	Tonsil	12.1173	0.590932	5.9384	7.15436	3.45023	2.06636	0.634937	1.02487	15.9219	0.999022	2.02124	12.9635	1.12739	1.84657	10.0068	0.038221	2.09569	2.44645	2.13006	0.336316	4.92949	0.289117	1.25236	0.60693	3.19306	0.903149	1.42299	0	1.37621	1.34393	0.839453	1.70615	1.80615	0	1.6023	3.90042	1.00779	0.534303	2.59567	1.17922	4.10067	2.53318	0.406052	4.96252	5.36085	0.320882	0.639866	2.74056
CD164L2	Testis	0.250482	0.871456	14.754	2.2885	7.02517	1.25426	20.9901	14.5996	3.78965	1.01786	10.018	8.48045	0.230311	9.36667	1.65831	0.226907	0.552014	27.6685	1.48824	2.75127	1.03683	2.83651	3.0454	0.996947	28.4252	1.62119	0.907495	0.21077	2.1623	2.02168	0.842401	0.875076	2.13183	0.163452	5.07082	0.548151	1.25667	0.241274	0.454004	1.70288	0.363604	1.25589	36.77	12.1494	1.19849	0.452722	1.46358	0.158548
SERPINB10	Esophagus	0.283731	1.68131	186.461	0.26785	29.2869	0.650433	197.518	469.698	23.8	0.223973	54.9289	126.547	0.230985	0.290516	1.02825	97.9821	1.56615	0.108834	1.35124	0.213928	0.165258	5.10661	1.77128	0	1.54758	0.192654	0.052471	24.9762	0.302972	5.03525	1.46638	3.29858	3.00401	7.36973	0.042598	0.922759	1.0539	0.120065	3.76669	9.46019	0.716374	0.122856	0.036748	11.2315	0.191999	1.84347	0.273301	1.016
LOC101107119	Pylorus	14.1285	336.037	1239.15	109.445	18.1188	1.86913	1236.19	1528.02	45.6789	0.805663	8.34594	649.314	0.664264	253.503	155.245	0.216189	173.212	0.662207	49.7931	1.81421	0.0336399	21.9715	188.942	0.0233367	3.62442	49.2998	39.1653	0.0984722	674.367	0.22892	275.89	96.8083	0.44032	0.21779	1.08545	2.32766	128.017	0.248713	2.62338	0.735895	0.765539	1.04931	0.194955	0.0127499	145.661	0	0	1.55077
LOC101107809	Jejunum	3.93091	48.3222	260.712	1.03196	3.51597	0.287932	114.228	76.7569	1.02792	0.826217	1.67307	8.56749	0.100678	7.08521	28.1376	0.034284	70.7284	0.020889	19.9056	12.4135	0.126205	0.269613	34.5567	0.066642	0.147263	8.35978	6.74865	0.043372	19.0169	0.045003	61.3668	30.559	0.073625	0.027824	0.332739	0.910303	37.5475	0.123447	0.035515	0.039542	0.115081	3.16614	0.045818	0	0.569141	0	0	0.128283
HSBP1L1	Esophagus	0.264085	0.877849	24.859	0.890296	23.1801	7.55854	29.5896	26.5558	16.8528	1.25224	12.2727	57.0368	6.01881	1.32802	9.88528	0.0719007	0.423145	0.392802	1.76557	0.991472	0.488044	0.978769	0.680785	0.413315	1.26289	2.99644	1.14222	0.0364643	3.6829	3.02051	3.4482	7.79544	0.728763	0.0692773	0.379919	0.504475	0.8593	5.19049	0.384357	0.686603	0.808779	2.84681	0.248214	1.81124	10.2915	0.0332557	0.143188	0.586437
AIM1L	Esophagus	0.886258	19.0869	40.3915	0.226283	41.7326	2.50177	35.9497	52.0268	17.9725	0.644569	22.594	81.1909	2.81829	5.21637	21.3891	0.039314	27.6083	1.36678	17.7785	0.116263	1.15506	9.38602	8.11974	0.303847	0.70791	4.72674	1.13348	1.2177	4.90075	2.80421	30.0497	12.3576	11.5456	0.933951	2.29726	0.341784	15.0935	0.060989	0.261799	0.310087	0.651194	4.34661	1.51013	7.82256	9.70839	0.007833	0.721823	0.026276
MUC21	Esophagus	0.68033	0.473219	1014.25	0.20169	0.381315	0.362049	838.696	1803.41	502.053	0.930322	0.452555	2686.62	1.16487	0.859344	0.232528	0	0.156787	0.059497	0.120789	0.126348	0.012684	224.995	0.049769	0.008035	0.602491	0.024837	0.013034	0.001099	0.502942	0	0.211371	0.167442	0	0.032175	0.248415	0.065472	0.037654	0.039748	0.06294	0.101855	0.418097	0.127375	0.096213	0.090529	0	0	0	0
C1QL1	Hypophysis	0.214333	1.49433	5.43384	0.41917	0.263578	0.127675	2.86181	3.58049	0.151081	16.1946	0.558193	0.369474	8.28059	12.5126	5.12641	0.052047	2.0959	2.97412	2.56425	2.47655	0.472065	0.110095	5.522	4.55787	9.10187	2.64786	2.80294	0.08936	6.8093	2.48323	6.23378	3.12893	1.061	0.087008	0.206721	0.204304	2.39234	2.1972	0.517213	0.364512	0.162964	0.145849	0.240549	0.173165	1.09302	0.143207	0.064175	0.10714
LOC105614373	Lung	4.35135	769.962	203.719	391.346	12.9193	146.242	301.797	512.362	162.06	0.324811	5.62405	497.391	0.355545	10.6524	5.14322	0.5686	11.4446	0.11519	3.98498	6.24624	0.467607	127.463	1601.35	0.076839	4.79944	6.69469	17.8143	0	4.82557	1.02759	5.61307	3.61367	3.39769	0.026928	3.63652	10.2773	59.6398	0.064061	0.489684	7.28532	11.2585	0.04059	0.078013	2.89662	44.3485	0.234646	0	72.9001
C3H9orf172	Hypothalamus	2.11398	0.141987	3.50639	0.251106	0.204641	0.08252	3.00682	1.74779	0.18211	2.67249	0.133454	0.842762	7.03046	0.796628	0.593608	0.075395	0.200716	0.898481	0.189124	0.882943	0.075354	0.404836	0.25644	1.02668	1.04335	0.324047	0.834298	0.030369	0.465606	0.088901	0.165167	0.319217	0.075695	0.038931	0.15259	0.139719	0.270051	4.80869	0.407656	0.085717	0.087872	0.405883	0.132641	0.080808	0.189189	0.011451	0.090813	0.064839
KLC3	Keratin	0.236871	0.664709	28.4229	0.386692	41.706	11.1404	35.8252	29.2769	7.22824	3.70192	54.5139	44.3745	0.226302	4.40958	0.75316	0.053964	0.284147	6.56753	0.27919	0.803671	0.16151	5.06914	6.06217	0.139052	10.4563	3.21892	0.791422	0.162925	1.50588	4.62182	0.340038	0.124107	2.93969	0.139965	7.77633	0.361343	1.04559	0.190006	0.083871	0.245493	0.411093	0.402999	10.1668	28.7777	0.542892	0	1.74622	0.171703
KCNK9	Cerebellum	0.113513	0.086449	4.23823	0.069597	0.080806	0.06432	1.9974	3.00573	0.797236	0.594094	0.050047	0.613174	1.28119	0.231784	0.10589	0.570546	0.04825	0.606874	0.248696	2.90068	0.089587	0.276351	0.202864	3.68294	0.489483	0.579671	1.46556	0.196098	0.071875	0.043687	0.170844	0.071148	0.027169	0.23576	0.054839	0.082465	0.037627	8.66592	0.112943	0.027085	0.071599	0.009419	0.13815	0.175545	0.094872	0	0	0.035405
LOC101110243	Heart	3.84653	1.42137	4.53059	0.960265	0.500207	0.774035	1.87865	1.27094	1.22732	0.92257	0.457796	1.48007	0.486891	1.71768	2.2961	2.04558	2.33173	0.909231	1.60733	7.00507	1.00473	1.17471	3.0694	0.432037	7.66712	3.4496	1.17607	1.83601	1.82783	0.822407	2.67197	1.83544	0.342485	1.10512	0.828325	0	1.27158	1.1955	1.03597	2.43032	0.3622	1.01932	2.24849	0.883158	0.208005	0.148027	0.174012	0.512634
LOC101104703	Cerebrum	0.037938	0.145619	4.55153	0.009011	0.17107	0.190192	1.60373	2.04045	0.181289	0.165903	0.043517	0.014784	1.93077	0.138387	0.072627	0.052117	0.042736	0.060917	0.203139	0.126095	2.21414	0.279803	0.265733	3.55411	0.234439	0.180693	0.243646	0.014457	0.031715	0.088118	0.141901	0.172202	0.286782	0.01315	0.198694	0	0.595063	2.29205	0.255457	0.010668	0.264426	0.057992	0.181406	0	0.183807	0.008426	0	0.231114
LOC101103439	Cerebellum	0.174319	17.4551	202.972	0.177094	0.391467	3.19233	187.111	191.851	4.69634	2.53639	0.253379	2.74633	85.3369	2.39163	1.83463	0.185375	3.8127	1.16918	2.10249	0.162228	1.55959	2.85808	5.48289	5.08198	4.87641	0.343641	0.756124	0.0634419	0.786773	2.06628	2.72507	57.2407	23.6136	0.00442941	2.76751	0.0387857	8.60587	93.0661	0.110668	0.0492877	3.72486	0.0731499	1.21503	1.08615	0.56532	0	0	0.261989
POPDC2	Heart	15.1284	1.38835	50.6533	0.397091	2.08098	0.193748	149.016	131.421	7.15631	0.178167	0.477813	13.0717	1.13054	49.979	8.32818	0.598708	3.60515	0.383246	1.72661	0.561146	3.05525	0.201222	0.222451	0.046071	173.35	2.16202	0.791616	0.041081	24.8764	1.79863	5.51777	9.58848	0.509954	0.087305	0.068758	5.4903	2.11859	0.855292	110.708	0.454195	0.247039	1.24568	88.2078	0.879312	5.53364	0	0.196252	0
PROSER2	Lleum	0.86832	6.55964	8.39746	2.692	7.92993	4.45376	7.02761	9.89183	3.1537	1.2928	5.23863	4.55306	1.48903	8.21025	0.668657	0.285608	1.19434	2.83338	1.17743	1.69056	3.21585	5.53412	3.44688	1.38024	3.82309	16.9925	9.54218	0.226618	8.9166	5.29158	1.01687	0.671879	5.85762	0.453501	1.6095	1.15171	19.2718	1.60679	0.596366	0.549046	0.567423	1.9869	1.22644	3.84252	0.87345	0.512886	1.66659	1.86324
SCEL	Esophagus	0.265797	22.526	134.951	0.165035	104.723	9.21382	138.424	204.485	140.162	15.807	24.5138	280.226	0.150701	3.57966	0.43292	0.112798	1.56044	1.87825	0.473052	0.101578	0.794154	26.8774	52.5448	0.154601	3.24167	5.04988	0.230177	0.0193729	4.18462	2.1918	1.60839	0.253538	1.25305	0.0214118	0.330482	0.899693	0.298157	0.0591326	1.32161	0.0216806	0.453283	5.71058	0.192091	1.98625	2.52517	0	0.54956	9.66555
NPAS1	Hypophysis	0.115495	0.692448	6.03015	0.561516	0.557307	0.826183	2.52821	2.98645	0.611978	7.78548	1.72688	0.795822	1.15175	2.10253	0.958393	0.13003	0.287095	1.80299	0.419188	0.222431	0.254973	0.309265	1.56845	1.85808	2.95809	0.8538	1.71761	0.066905	2.68738	0.504535	0.341496	0.804232	0.48779	0.160951	1.36838	0.872706	0.564355	0.094397	0.335432	0.65004	0.241029	1.2231	0.150494	0.249956	0.746724	0.660059	0.110509	0.130198
GCC1	Testis	1.03406	1.55458	3.95487	0.755201	2.54598	1.21907	2.8183	2.68643	1.88374	1.05351	0.459225	1.86427	0.858636	2.47361	2.49	0.921934	1.6559	1.61479	3.94493	2.79724	0.452432	1.7497	3.58435	0.565076	6.6824	1.49439	0.990553	0.452805	3.06526	4.42505	3.84494	1.33321	0.334502	0.415894	0.878515	0.545222	1.69617	2.00507	3.79091	4.61145	1.54991	2.34607	10.091	0.758294	1.13225	0.036136	3.30663	1.81675
LPAR6	Colon	5.91203	5.6631	23.0724	3.62349	0	0	0	51.3998	0	15.7518	0	0	0	11.4118	30.8364	0.313373	0	6.11629	11.4096	6.41658	0	0	19.671	0	0	0	0	0	17.344	0	0	0	0	0	0	0	0	0	0	0	16.4939	0	0	0	0	0	0	0
LMO3	Ovary	0.295099	1.67198	15.9497	0.900611	0.57166	3.7725	16.3082	10.6429	0.684204	29.4302	0.402317	2.25592	13.2546	2.46655	2.90587	0	1.85052	59.4236	3.36313	0.531207	1.84488	4.41596	0.272117	39.1825	0.526106	14.2973	34.2357	0.0181685	0.296985	0.456921	1.39831	2.9391	0.214225	0.0265494	0.545569	0.985765	3.60702	6.147	10.8104	0.13791	0.549175	0.33291	0.29994	0.217279	2.95021	0.199703	0.807237	0.466068
LOC105614885	Oviduct	0.729892	1.52374	13.9899	1.36332	10.7	6.98116	9.28822	13.3469	4.80534	1.38916	6.21882	4.11836	0.922364	2.47868	1.39878	0.063622	1.12502	1.11211	1.40295	1.45633	1.53608	2.05511	4.53042	1.96822	1.34845	4.27883	2.2799	0.63945	1.53777	8.9066	1.04686	1.3347	4.29376	0.273274	2.78301	1.24809	2.4413	0.301603	0.308485	1.15345	1.67713	1.59776	0.826985	22.2514	0.699313	0	2.55235	0.403271
COL7A1	Keratin	0.561828	1.30109	146.033	1.30923	27.3027	6.20481	84.2214	70.0831	9.58821	7.53813	100.884	27.7746	5.86404	3.16385	7.78188	0.357436	2.27263	16.6524	5.1574	15.6799	2.80232	3.52568	5.16235	4.38099	11.8679	1.18675	2.63692	0.55589	7.73505	97.2017	3.32928	4.8378	94.3256	0.299217	17.1663	5.74547	3.19489	5.94141	1.60284	4.53577	4.62377	3.72591	0.914323	7.6604	6.36068	0.744078	1.96624	0.652489
PRSS12	Hypothalamus	0.547781	6.49945	4.82357	0.478455	7.59625	0.119998	2.20261	2.89459	0.791763	1.89059	1.12645	0.283483	9.31694	0.780378	1.71734	0.598473	1.19944	4.20207	2.15232	1.35335	3.38573	3.46994	8.20355	2.5176	4.29207	6.1828	3.35587	0.059029	0.538477	1.92978	1.36069	1.62343	2.30222	0.007006	2.21949	0.953702	5.20332	1.48317	3.40456	0.226937	2.67433	0.400537	5.05427	6.13978	1.69267	0.160234	2.94362	1.37468
LOC105614940	Kidney	0.293202	1.61225	13.6551	0.197675	5.72665	7.65387	7.78691	8.39103	2.09951	2.76697	3.69368	2.29773	0.281435	15.3641	33.7309	0.18873	18.2406	0.263125	10.6242	7.56238	1.15058	5.21467	3.38909	0.359979	0.401107	60.3558	0.180619	0.235937	5.56872	2.68253	15.1907	17.2709	21.2747	0.664209	9.14252	3.70906	7.19514	0.319293	0.360057	0.586516	0.29062	14.8423	0.381699	5.39094	23.9587	0.039702	0.054825	0.10522
ARSE	Placenta	1.27608	0.657382	3.90713	2.34053	1.38087	1.06766	5.00124	4.48959	2.59525	2.10214	1.49523	12.9425	1.80966	2.28355	1.31819	0.0337783	1.03928	3.20559	0.769449	1.92528	0.822721	6.6354	1.35433	1.22499	2.769	1.31582	1.19903	0.118692	3.03543	2.71064	1.00329	1.58949	19.1505	0.0226137	1.58828	3.54651	0.937997	1.31105	4.9827	0.664644	0.784413	3.51438	0.467607	1.66964	1.49306	1.00851	1.30219	1.55324
FKBPL	Skin	0.782999	1.61107	2.49562	1.56587	2.69009	1.07563	1.72229	1.92158	1.70577	2.1393	2.06427	1.49669	1.2327	1.31219	1.18186	1.48572	0.776857	1.18611	1.34591	1.4192	0.935294	1.62839	2.43546	1.0259	1.17368	2.02436	1.42683	1.04032	1.39232	0.838768	1.51286	1.08074	1.13786	0.697731	1.33265	1.04058	1.32524	2.24732	1.02581	0.977519	1.14015	1.88741	1.27024	0.719668	1.10546	0.81389	0.929221	1.2587
MUC4	Oviduct	0.057288	0.343223	14.1666	0.420078	0.0953	0.201045	9.26018	11.5574	1.06048	0.079632	0.234749	0.062916	0.09808	0.076286	0.073116	0.008989	0.033972	2.19296	0.594046	2.15528	0.350838	1.35951	0.150312	0.398078	1.3778	16.9395	4.60082	0	0.053232	40.7756	0.034071	0.036549	29.2035	0	0.438143	0.500446	12.5851	0.053306	0.044081	0.669354	0.16538	1.51911	2.83722	89.4246	0.127819	0.150099	6.58445	0.345035
MUC20	Kidney	0.383602	2.56564	25.9702	69.6999	2.47681	4.24208	21.6183	40.5708	17.005	0.674185	0.437132	14.915	0.82069	15.1421	11.8668	0.0560114	2.33499	0.740355	5.39845	4.17331	0.345197	5.44691	2.47281	0.0263283	0.475644	102.645	16.1966	0.0186915	11.3882	11.4335	10.3349	8.71167	19.4919	0.0120391	6.1227	2.09873	85.9594	0.588381	0.272139	0.784757	4.26412	2.63502	0.100101	26.3667	3.84811	0	2.81505	1.66103
KRT34	Skin	22.4665	0.97304	64.5462	10.298	4435.47	0.260055	31.9783	8.23281	1.02751	1.99482	1605.16	0.373596	0.894478	0.326132	0.330678	0	0.011685	0.482243	0.633478	0.06412	0.014535	0.067695	0.78893	0.223761	0.647341	0.318662	0.133529	0	0.057242	0	0.21883	0.099489	0.034186	0	0.032629	0	0.003743	0	0.193506	0	0.196398	0	0	0	0	0	0.094938	0.085226
LOC101117431	Esophagus	13.8332	68.5835	17622	19.8693	14.2665	10.1643	16309	24600.9	15925.8	121.661	65.1333	85114.2	78.0981	99.1452	7.98951	0.101889	2.77529	0.495093	5.07018	0.729494	0.131852	2394.53	4.18885	4.4124	11.5853	1.56185	1.07105	0	6.72451	3.3382	12.2916	7.86117	0.735957	0.030838	328.039	5.89808	0.77099	7.1613	3.28827	0.468131	14.2082	3.25304	0.356089	3.17765	2.46624	0	0.081734	0.42641
KRT36	Keratin	2.59565	8.45619	9886.46	6.34513	78.5782	11.6423	9088.18	8108.31	6.5978	6.99939	1567.79	8.0002	7.8466	7.02982	8.19444	0	1.61571	0.099983	1.53456	1.48787	0.419176	1.42759	0.142604	0	3.59662	0.139081	0.047469	0	0.161844	0.406203	21.2181	1.03756	0.183586	0.079042	0.061832	0.188207	0.195625	2.49889	4.54822	0.220726	2.88166	0.068	0.108483	0.252662	3.98137	0	0	1.77356
KRT35	Skin	1.50419	0.242999	104.673	3.15834	966.255	0.213816	68.3397	152.113	20.8961	0.193827	309.704	38.2559	1.05026	16.783	0.101795	0	0.0219134	0.0256028	0.34161	0.0845673	0.0268364	0.143417	1.01832	0.0484996	0.236881	1.95181	0.0378756	0	27.712	0.0919596	0.0530584	0.163587	0	0	1.4382	0	0.0586881	0.116314	0.100292	0.113822	0.118159	0	0.00877155	0.204131	0.0824482	0	0	0.100215
KCNG2	Hypophysis	2.9502	1.34179	5.69273	3.2287	1.58013	0.30908	2.02005	2.16353	0.857542	14.5856	1.25147	0.519083	6.03668	7.57281	2.69968	4.27311	0.665128	12.8029	2.58511	10.3418	0.503153	1.6489	0.90322	2.56138	4.02755	5.01134	6.41936	0.061483	2.61443	0.458819	1.00861	1.47054	0.296604	0.028058	0.541664	0.903638	0.986543	2.43418	1.45642	0.71228	0.767207	1.08756	1.18088	0.039304	0.700533	0.022444	0.444109	0.247946
HSF2BP	Testis	3.44417	1.66601	3.92691	3.1446	1.11208	1.5719	3.87025	3.48576	1.94592	8.2954	1.27929	2.20085	5.22369	2.66308	2.11583	0.821424	0.646435	10.5008	1.01263	3.8695	1.63665	0.954504	3.17857	4.26053	30.0307	2.67901	2.58082	0.658243	0.998937	1.54643	0.850203	0.983071	1.26782	0.541749	1.10174	1.30156	1.26306	3.65719	2.69038	0.810893	0.965649	2.91151	33.2536	4.94929	0.942851	2.84771	1.26323	2.04715
KRT15	Esophagus	3.13524	2.65671	2303.74	1.28297	390.588	10.8394	1512.16	1724.03	443.935	7.65979	440.834	2138.21	3.71072	4.51737	24.4825	0.427275	0.891607	0.585329	1.24653	0.200983	0.525252	275.892	27.4541	4.99033	1.77683	20.7533	2.28392	0	2.50215	3.86197	13.3708	5.21124	1.20699	0.056123	513.554	12.2575	0.929939	0.347188	0.682981	0.055208	6.00525	16.0422	0.060675	2.21873	16.4022	0	0.07093	0.620054
LOC101113335	Tonsil	0.0855424	1.63687	15.4057	0.232347	3.40294	2.30933	12.5127	22.1536	17.7562	0.0423103	7.38834	10.0296	0.0414863	0.433317	0.851587	1.53964	0.22212	0.0820075	0.190818	0.295746	0.0300693	0.103482	0.551653	0.0116634	0.766874	0.238346	0.143623	0.152465	1.30166	0.0629165	0.342657	0.439966	1.96523	0.128314	0.0721214	0.365008	0.187577	0.044547	0.15217	0.289183	0.265158	0.219122	0.0161771	0.0346511	0.626833	2.28863	0	0.120683
ZNF662	Hypophysis	0.401073	0.592464	3.91133	0.144636	1.03716	0.210599	2.31601	0.635896	0.494335	4.84676	0.132846	0.905981	2.37596	1.2474	0.801792	0.222814	0.14198	1.73744	0.905244	1.64896	0.506922	1.60391	3.00607	3.03952	2.00195	1.62275	2.16237	0.123782	0.406813	1.98826	0.611629	0.64536	0.757606	0.207059	1.87685	0.149652	1.14637	2.6048	1.20528	0.138392	0.717941	1.07837	1.60105	0.211341	0.868207	0.070038	0.783398	0.962324
ACER1	Keratin	0.224889	0.203423	51.2645	1.1096	75.5312	0.524543	28.3683	34.6221	1.37185	0.49332	80.6711	4.96136	0.444082	0.59115	0.20473	0.0406185	0.0783039	0.482165	0.140572	0.325468	0.19831	0.151045	0.101438	0.417902	1.41932	0.261914	0.252254	0.0253782	0.109315	1.29712	0.151521	0.149489	2.80007	0.0380998	2.53494	0.155211	0.222893	0.180985	0.0901536	0.0817897	0.418828	0.316554	2.39886	0.0496229	0.101774	0.0670242	0	0.106401
LOC105615728	Esophagus	0.928771	1.55425	2962.51	2.9038	23.8407	1.70427	2155.9	3506.33	60.158	1.84331	29.0824	1250.7	1.5065	1.96208	0.55543	0	0.49136	0	0.25041	0.085483	0.031216	0.0555	0.110878	0	0.938008	0.037338	0.085017	0	0.684633	0.221061	4.30483	0.547697	0.02707	0.056697	0	0.006189	0.072811	0.295909	1.89815	0.139693	0.787722	0.006774	0.04056	0.081037	0.420633	0	0	0.175144
TRIM71	Placenta	0.079031	2.9804	5.68444	1.26944	0.31839	0.141076	4.89397	3.56284	0.503834	0.168028	0.104075	0.609263	0.498581	0.687814	0.064994	0.096494	0.052645	3.0563	0.241573	0.099118	10.7394	0.066969	0.106043	0.406269	2.75181	0.195943	0.042576	0.163207	0.375581	0.086066	0.053101	0.066353	24.0688	0.039535	0.145695	0.073855	0.078664	0.013647	0.383677	0.046015	0.210082	0.012259	3.0497	0.110242	0.087101	0	0.160483	0.023801
PELI3	Hypophysis	9.01596	1.84386	7.87969	11.6218	2.10317	1.6688	7.3202	6.79182	2.26282	24.4975	4.07581	2.92095	11.2541	3.3535	1.59312	0.604291	0.85344	8.62975	2.79104	8.41694	0.976484	1.41872	2.03184	8.93688	2.50701	2.32838	7.23292	2.56473	2.93601	0.607712	0.759911	0.921161	0.527847	1.69056	1.69863	1.01833	0.761174	9.66434	6.56754	1.59179	1.90447	1.03639	2.05463	1.66291	1.12372	0.023807	0.0923	2.43199
C1QTNF7	Placenta	0.643509	1.21396	3.478	7.85433	2.82488	0.377894	3.16976	2.29514	1.31445	0.543336	2.31164	1.04141	0.590219	3.23541	0.831528	0.00207169	0.347908	3.05905	1.52269	1.5039	0.368438	1.29457	3.85455	0.921277	0.928155	1.55359	1.03678	0	1.04984	2.1011	1.10247	0.871906	7.88935	0.0182585	6.92939	2.05256	1.38185	0.283977	3.27729	1.33252	0.551717	0.710484	0.288992	0.582833	1.99709	0	0.412816	1.23425
LOC101102105	Esophagus	2.24004	5.00502	4067.69	4.38883	1229.28	5.56425	3861.62	4022.76	1060.95	4.64697	925.537	3063.86	4.52219	148.479	282.853	0.071865	0.807223	0.293908	4.38798	0.274389	0	140.358	12.1057	0	2.43487	67.5446	1.44631	0	1.70422	0	13.4529	21.5188	0.065411	0.201626	0.515696	0.054296	12.3057	1.06397	0.47986	0.266078	3.77698	0.358068	1.32574	0.187017	0.97167	0	0	0.505351
PLCH2	Hypophysis	0.094464	0.098547	9.07374	0.095994	20.5369	1.61088	8.80578	6.77655	2.44605	24.6958	7.91717	4.21624	22.7655	0.062769	0.095973	0.087227	0.05239	10.1511	0.106638	0.143513	0.228338	1.1053	0.088058	9.0008	4.08925	3.05079	9.48235	0.067134	0.046112	0.093056	0.037207	0.095838	0.059404	0.031994	8.08519	1.38819	0.349216	14.28	0.057603	0.030987	0.610323	1.00255	0.098503	0.028453	0.226275	0.030001	0.052504	0.095254
LOC105605155	Spleen	2.33176	3.95054	9.55729	0.317188	1.86063	1.36243	23.3189	1.04794	5.19616	5.25194	0.132946	0.405683	6.58134	13.5477	2.87853	0.046773	0.517874	5.51178	1.40185	1.32488	1.73986	28.5412	3.24539	13.3733	25.8196	2.78356	9.24707	0.013889	0.226024	10.3767	1.28074	2.12742	1.78853	0.010054	3.5039	0.083142	2.8598	2.21417	31.9784	0.078843	0.20409	9.07469	18.1611	0.285037	4.62694	0.0437	3.22016	2.28704
KYNU	Macrophage	1.29498	64.756	16.9425	0.887216	0.471579	1.46822	30.8771	12.4017	12.4105	0.390033	0.624506	1.40675	0.14181	1.94205	8.82033	74.574	12.3347	1.53771	12.3382	13.1728	4.43476	0.401105	22.5422	0.21895	0.918598	15.3109	3.74973	7.15668	6.74644	1.62338	17.0614	9.30775	3.57575	8.2843	2.89684	0.594577	30.0034	0.067777	7.02673	5.91225	5.97208	0.190918	0.317972	0.492929	1.36876	0.844987	0.162065	1.60475
SLC5A8	Tonsil	0.242563	46.9678	23.8815	0.098252	9.81617	35.2655	13.1033	29.2775	61.8735	1.87547	4.36353	47.8846	0.50081	0.991242	50.5749	0.088859	3.35459	3.21706	23.1493	8.82825	0.244319	9.60453	1.2627	0.061352	4.16176	16.034	4.36093	0.066873	0.226732	15.9832	2.97794	2.86817	3.69827	0.081946	0.049666	0.04768	48.3612	0.115822	0.409597	0.075254	0.421795	0.10397	4.24042	0.045074	30.6088	0	1.78539	0
SLITRK5	Cerebrum	0.657065	0.515171	7.12947	1.818	1.34821	4.65305	8.80446	5.01384	1.7123	6.11544	0.420466	0.739932	3.67057	2.75247	2.13144	0.015109	0.282603	2.32377	0.485321	5.77493	1.16486	0.441576	0.624761	6.12413	0.979129	1.69884	2.36423	0.089985	1.39068	0.90599	1.12897	1.19125	0.236513	0.038196	0.141122	1.74808	0.820043	3.37224	2.63069	0.357114	1.45778	0.685695	0.262384	1.04595	1.16511	3.12535	0.520806	0.705657
ATG9B	Esophagus	0.596007	1.19482	102.612	1.0907	105.083	1.22285	90.7959	143.963	34.9128	11.7191	94.962	199.699	2.3382	0.682366	0.524087	0.102291	0.525181	4.91347	0.434662	22.6356	0.235304	43.8683	7.48193	1.3259	5.89315	0.946382	2.56476	0.290483	0.954967	8.99046	0.537477	0.370564	3.62876	0.275867	0.615757	0.535311	0.449397	1.44345	0.435332	0.375528	0.376352	1.49457	7.94425	72.4497	0.377482	0.380257	2.35173	0.402289
LOC105610290	Peripheral blood mononuclear cell	0.811176	1.07078	2.86941	0.84881	0.734236	1.10438	0.904304	0.922739	0.581368	2.06085	0.49169	0.955731	0.451163	1.09813	1.39763	2.36464	1.82998	0.664244	1.18327	1.92789	0	0.804265	0.750778	0	1.21654	1.13644	0.573782	3.14399	2.5172	2.00406	1.86499	1.08063	1.24463	0.612193	0.779886	1.46437	1.21104	0.679187	0.947304	1.21668	0.485437	0	0.136455	0	0	0	0	0
APOBEC3Z1	Macrophage	53.162	24.5244	146.427	0.622153	0.444781	3.38764	14.5047	106.701	48.5744	0.001807	0.564288	103.987	0.06361	63.4055	18.9191	510.01	197.154	0.032555	56.9619	0.17009	0.072819	42.789	1.82226	0.409483	3.62437	4.36835	0	499.289	158.301	0.182542	341.982	161.847	4.3522	6.38091	0.217838	0	34.9346	0	0.68813	0.073953	3.17134	0.113197	0.149383	0	2.84568	0	0	0.065279
SPINK9	Keratin	0.114466	0.180622	18.4982	0.039202	7.32539	1.02906	4.99892	5.74642	3.95967	0.451563	17.1839	12.5486	0.535643	0	0.309765	0.925331	0	0.215307	0.062223	0.125123	0.648155	0.343976	0.146065	0.066241	0.936258	1.27803	0.492002	0	0	0.332389	0.060255	0.107339	0.172429	0	0.140207	0	0.261495	0	0.103094	0	1.43938	1.28766	1.36028	0.036872	0.053689	0	0.178473	0.090468
HAPLN3	Hypophysis	3.84943	17.333	11.5717	5.31835	4.21862	0.487489	44.7401	31.9797	1.54158	18.7689	2.85225	1.22965	1.70622	1.78	1.4552	0.271094	1.21844	5.96665	2.74922	3.81391	1.78556	0.677553	6.54153	0.82609	10.7273	2.32518	2.07954	0.166878	1.63153	1.74735	0.858381	3.67854	5.24618	0.20573	2.42697	3.45141	3.05521	0.674092	4.76592	1.50378	2.46038	4.01923	2.36293	0.842426	2.48614	1.39076	2.35625	2.84697
PNCK	Hypophysis	29.612	1.17761	38.8659	0.546387	4.31858	5.73375	47.7947	41.0793	7.4434	61.4951	0.501297	14.7263	25.2785	27.603	7.44272	0.028923	11.6271	16.4898	4.51206	8.52882	0.483136	1.42706	0.634658	15.1269	3.02171	11.0994	24.6176	0.054206	14.16	1.81005	2.46699	4.07426	0.53012	0.047134	0.189257	2.41458	6.08253	31.9209	24.0576	0.080274	0.151179	0.85102	0.704198	6.00448	4.74863	0	0.298409	0.346856
SDK2	Placenta	0.382566	4.04356	5.66072	1.60765	4.09424	1.47787	4.20032	4.84714	1.19156	8.13199	2.70294	1.45222	1.49671	1.29135	1.11373	0.016075	0.954285	2.64042	0.910647	6.74055	2.24008	1.3863	5.62527	5.52103	5.45648	3.11112	3.18411	0.011716	2.04387	2.42285	0.771325	0.943754	10.5743	0.014252	2.06638	1.16641	4.11836	0.65466	4.10591	0.918942	1.24321	0.786949	1.37168	1.7711	1.43718	0.489259	0.756459	0.627933
PADI1	Esophagus	0.197139	0.235588	524.374	13.6504	77.6794	22.5274	362.161	671.286	63.281	1.46077	27.1158	311.476	0.353693	0.522869	2.08077	0.035223	0.284955	0.480127	0.199355	0.331271	0.082554	123.672	0.807403	0.116731	0.434195	1.09167	0.380218	0.134316	0.753315	1.63563	0.198861	0.086096	1.09007	0.092992	2.87839	0.146371	0.844251	0.63049	0.219212	0.105922	15.1148	0.042849	0.050323	3.47668	0.203194	0	0	0.236416
VILL	Thyroid gland	0.050736	4.5892	39.6287	0.469786	0.746092	3.29653	15.7254	35.0486	12.1513	0.82778	0.290946	9.04482	0.094462	12.8138	0.756782	0.02181	0.05581	13.4864	0.110283	5.11641	0.154723	44.6654	15.8262	0.812043	19.0118	8.9964	1.64258	0.019618	11.3168	10.6902	1.21711	0.31981	1.82883	0	0.544809	0.141845	6.57846	0.041056	0.411482	0.0313	0.052854	0.293955	15.424	15.7202	0.939011	0	3.80597	0.08032
GGT6	Esophagus	0.0881288	1.20118	25.6501	0.487212	20.5385	8.24332	19.8059	20.1392	7.53761	5.82596	31.7997	39.1053	0.918269	1.91003	0.280002	0.0121723	0.212827	1.64756	0.695195	1.92367	0.115189	4.15339	3.98219	0.492968	0.538376	5.10784	1.26617	0.0159192	0.299272	3.08366	0.292415	0.182573	0.915346	0	6.19262	1.08016	1.45115	0.210739	0.0611547	0.120681	0.428833	1.57021	1.15159	20.3282	0.630219	0	0.84116	0.427261
TRPM6	Macrophage	0.123195	2.06213	12.0666	0.237456	1.08122	0.413454	11.3293	6.50089	0.710997	1.50493	0.584281	0.535161	1.4985	0.327662	3.20641	25.2024	7.41222	2.42287	2.25647	3.03056	1.69812	0.388129	6.04934	1.3721	1.81664	10.3851	1.60984	0.635068	0.407738	5.25233	5.83408	4.80815	2.94611	0.924705	0.966778	0.603487	2.23666	0.871873	0.937802	0.263619	0.607375	0.661605	1.7312	0.737275	2.0511	3.89348	0.39524	0.860659
LOC105611786	Muscle	38.4765	2.33217	10.5454	1.21638	6.44057	2.8152	12.0526	11.8752	19.4205	4.48893	3.44951	14.9725	0.718777	6.29609	25.1808	0.927019	7.71448	2.89278	3.11103	1.67589	2.52842	0.965227	1.0317	3.07025	28.6455	1.75314	1.69247	0.402245	8.87319	1.99678	6.49352	5.32091	2.63642	0.108999	1.86313	0.218145	2.44902	0.68405	0.480677	0.362893	1.11007	0.16403	24.8731	0.381402	4.14211	4.60255	0.682283	0.317433
LOC105609952	Lung	0.925414	0.699995	1.95677	0.214414	0.717099	1.6175	1.48848	1.53937	1.41839	1.4392	0.118459	1.18208	0.316495	1.90515	1.86764	1.23965	1.42441	0.956152	2.09024	2.95947	1.55254	1.4369	3.75365	0.627497	1.43939	1.11156	1.03391	1.85651	2.27798	1.02195	1.49084	1.54956	1.65472	0.859064	1.76128	1.28037	1.3657	0.92426	0.481832	2.06871	1.37588	1.35029	0.827368	0.913478	0.847242	0.332369	0.878325	0.714087
LOC105615807	Testis epididymis	1.94183	0.515132	1.58315	1.27127	0.477117	0.437117	0.964905	0.975187	0.904435	0.532849	0.431309	1.49117	0.530831	1.19695	1.22197	1.25484	1.33037	0.680548	0.946612	1.07015	0.312284	0.782873	0.646505	0.853418	1.88132	1.06585	0.743341	0.454611	1.07562	0.708971	1.36733	1.40012	0.513695	0.605392	0.163362	0.208412	0.711735	0.790117	0.298622	0.858526	0.408242	1.94312	0.772221	0.317195	0.964449	0.052272	0.48834	0
CDKN2B	Skin	0.566382	9.89206	11.5171	1.47059	25.0015	1.39135	7.87147	6.85044	1.82066	3.80402	12.995	15.089	0.805193	3.68672	13.238	2.6313	8.93201	1.30401	5.72166	1.49392	0.057918	1.07803	24.124	0.439489	2.01392	0.470979	0.154651	0.112691	1.36995	1.37222	12.2466	5.46621	0.751812	0.105652	1.31482	0.046027	4.568	1.14699	0.538829	0.364171	0.68069	0.970323	4.10088	0.071485	1.76025	2.47607	0.243906	1.45928
NKX2-2	Hypophysis	0.156773	0.186924	4.42298	0.140734	0.153303	0.056037	1.20133	0.293499	0.070929	7.1507	0.107738	0.079615	3.14855	0.809859	3.01754	0.051081	0.797132	0.942937	0.819845	0.112713	0.128679	0.544333	0.049268	2.05309	0	2.37422	1.23711	0	1.5086	0	1.99084	0.881985	0	0	0.072438	0	0.440586	4.53592	0.234432	0	0.045111	0	0.053946	0	0.652618	0	0	0
TMEM121	Hypophysis	0.523131	0.490939	3.5241	1.77585	1.10901	2.77258	4.01031	4.13765	1.01033	8.65117	0.517718	1.16287	3.17364	2.86148	2.13277	0.066889	0.674168	1.57822	1.01884	3.46938	0.84998	0.732783	1.35029	2.25672	2.13587	1.04533	1.52044	0.275223	0.923072	3.20228	0.64463	1.77897	3.35436	0.047367	0.8641	0.958616	1.01042	1.73871	0.701048	0.489099	0.317716	0.476296	0.389223	2.33016	0.724975	1.08073	0.681168	0.313309
SYT8	Pylorus	0.10198	7.62475	8.75225	0.313655	1.36175	0.269846	6.49116	5.20357	3.68475	0.088189	6.43147	1.9825	0.091316	67.6442	0.38757	0.073559	0.162158	0.244984	6.96636	0.070597	0.076533	0.253414	5.40592	0.13193	0.948926	0.54998	0.132536	3.89315	100.683	0.083163	4.41626	0.103653	0.637724	4.31753	0.217848	0.397369	2.01626	0.112667	0.527133	1.17203	1.97774	0.097594	0.037524	0.978523	0.074931	0	0.06918	0.237428
C14H19orf33	Pylorus	48.0578	159.469	374.066	2.14768	12.4765	10.176	555.145	610.809	77.6118	1.11512	6.43369	304.384	0.861039	625.735	766.671	1.02529	425.983	2.34283	459.405	12.0101	16.5545	18.6764	64.3387	1.49368	4.5678	117.91	22.8308	0.717582	1113.28	4.81807	704.236	637.344	47.9988	1.09591	0.504661	1.98952	212.474	1.07617	0.837043	0.835089	2.26975	2.71715	0.590776	3.171	453.06	8.80291	1.12638	0.156136
FXYD3	Keratin	2.57393	51.3665	249.35	1.56457	76.7549	52.2159	227.969	184.559	55.1528	0.917083	262.478	198.678	1.13047	218.633	21.3211	0.13281	3.31617	1.76473	9.12328	18.6513	9.13152	16.7389	12.1543	0.749926	5.00771	1.48121	0.984752	0.815477	193.423	13.0992	7.79858	18.681	13.9371	1.64511	3.85615	4.40704	2.00266	0.570328	1.26507	0.471189	0.424498	0.653232	0.39661	0.345973	7.74306	0	0.430696	1.44084
LOC105613035	Tonsil	1.09686	1.31235	8160.18	2.71623	0.971127	5.62711	8864.47	4578.88	14.9812	0.840683	2.34324	1.06555	0.991897	7.89632	6.63193	0.220638	0.644955	0.172366	1.28821	2.06834	0.650766	3.06027	0.889646	0.029203	2.40037	0.366524	0.341759	0	7.13368	3.86553	4.67163	0.765559	0.120666	0.037516	1.42054	0.07355	0.201781	1.99098	3.86361	0.156002	1.48285	1.70905	0.182879	1.66551	0.875059	0	0.496364	2.74508
TLR5	Colon	1.68282	1.19286	3.6566	1.24487	0.851933	0.417543	2.93776	2.28618	0.745619	1.01278	0.29727	0.856043	2.52063	1.69165	20.668	1.3675	2.26267	1.14754	13.3919	1.36618	0.173557	0.86977	2.79421	0.671928	1.68859	2.08558	0.872801	0.297877	2.98339	2.64392	4.91532	10.1079	3.62666	1.53431	1.23567	0.639365	3.45582	3.3689	0.660093	0.862668	0.414333	1.04439	0.559669	7.6428	8.39344	0.0121547	0.665764	1.95322
RPTN	Tonsil	0.053179	0.034516	80.383	0.104813	32.3858	0.247795	1617.04	485.464	35.9825	0.063591	16.4453	0.02103	0.134308	0.345652	0.110312	0.034656	0.105275	0.091202	0.040287	0.05671	0.36471	6.76996	0.253271	0.041307	0.180681	0.080968	0.046166	0	0.765156	0.465972	0.053201	0.049801	0.118323	0	0.445708	0	0.055957	0.0183	7.68199	0.023309	0.404116	0.797179	0.166392	0.026459	0.054145	0.007585	0.11226	0.175507
CCDC136	Hypophysis	0.744045	1.1754	9.48683	0.84708	0.992198	0.220183	1.96261	2.79292	1.56311	437.495	0.569981	1.30767	42.3252	3.71824	3.85294	3.10871	0.879103	8.75449	1.50965	3.8743	2.85675	1.59768	3.79583	14.404	235.04	6.53852	8.25189	2.97423	5.51919	1.75498	1.63047	3.59546	0.921106	6.97939	1.41839	1.92489	1.25323	22.3967	1.77319	1.89743	1.06968	2.04458	271.056	2.32718	6.92066	0.171671	0.708819	0.621967
LOC101112481	Lymph node	0.372161	0.867941	2.2526	0.100466	0.888609	1.18341	1.71745	2.27944	1.50158	0.753863	0.077172	0.761087	0.217277	1.40062	1.79855	0.561396	1.64977	0.99621	6.24312	1.15839	0.872179	0.67991	0.638728	0.158583	1.76062	0.786122	0.779107	2.2955	1.55313	0.732233	0.899759	1.71145	1.14151	1.6172	2.01397	0.870562	1.00549	0.416217	2.03204	3.12298	1.65424	0.994804	0	1.03475	0.857483	0.216629	0.395516	0.883773
LOC101116267	Tonsil	0.108299	0.724969	118.307	0.065352	7.13956	0.233889	29.1112	128.717	46.0017	0.858791	1.58743	37.7456	1.5531	0.355076	3.81759	2.50317	2.50336	0.73571	2.57788	0.361241	0.395752	8.13268	3.82957	0.509031	1.16554	1.41956	0.936217	0.090096	0.136257	0.727718	2.04053	1.17691	0.370129	0.035723	0.605512	0.007621	3.48419	0.383915	0.645869	0.117743	0.679618	0.507783	1.13742	0.098778	0.893189	0.091383	0.308063	0.420225
ADH1C	Liver	1.49075	2641.87	251.618	2.85105	11.4545	1.84551	1961.8	221.684	15.4712	2.72896	4.79603	143.835	2.48442	6.12206	0.599502	0	12.1856	1.34661	17.113	191.377	0.012516	0.382399	2546.69	0	15.596	36.2782	26.001	0	189.032	0.166242	931.061	5.12582	0.076942	0	0.083548	0.046856	2106.04	0.08966	1.05014	3.25498	2.66855	0.034737	0.49891	0	0.148132	0	0.105948	0.206782
POF1B	Skin	0.539415	17.329	72.0788	0.204809	94.2419	8.36186	168.164	75.2801	31.8181	1.1696	86.1022	48.7167	0.103548	36.0082	31.7694	0.02242	7.39601	0.04882	20.6227	1.50848	0.43007	4.19073	0.548597	0.194896	0.186302	24.1708	4.24273	0	30.3101	5.31386	18.0619	26.2874	1.72521	0.018857	0.690578	0	19.4305	0.155022	0.427043	0.035837	0.564744	0.066409	0.036587	3.01034	26.8165	0	0.194326	0.247763
TNFRSF6B	Hypophysis	1.57691	1.92123	41.5474	2.3266	16.0589	2.09405	44.4465	25.6308	9.37113	34.8132	9.23192	1.34567	2.91349	3.48472	3.09613	3.0126	2.62937	1.53286	3.41637	2.73512	1.04299	1.5716	7.42703	0.472933	2.18967	2.98126	0.733719	0.976194	7.27458	6.10601	5.18191	4.93103	17.9118	0.564682	0.925873	1.9022	1.86911	1.1243	2.86122	2.46688	3.17189	1.75207	0.807532	2.71405	1.09826	6.86738	1.12754	0.483252
LOC105610609	Testis	0.03124	5.14467	8.92112	1.32318	0.232701	0.086255	5.06191	0.834442	1.49137	0.059579	0.042233	0.868583	0.043957	2.31086	3.40432	0	0.111901	0	0.126295	1.53041	0.0229	0.278915	0.195651	0	114.113	0.749767	0.801212	0	1.03547	0.099719	3.78813	1.95382	0.049204	0	0.037076	0.063444	3.45338	0	0.157001	0	0.036645	0.974046	143.897	0	2.7339	0	0	0.047971
UGT1A1	Liver	0.33601	237.653	111.219	0.343408	0.473963	0.203282	101.112	120.398	2.87412	0.135639	0.191698	20.1702	0.138823	161.083	31.2709	0	37.1221	0	26.5391	6.57165	0.255774	4.22138	216.65	0	0.765493	7.85286	4.33053	0	192.065	25.8453	55.1527	21.5502	11.6541	0	0	0.183342	119.371	0.146298	0.103303	0	0.051897	7.14124	0.65572	0.850852	33.9565	0	0	0.139252
UGT1A4	Liver	0.064349	80.8653	21.0856	0.269467	0.104789	0	17.9506	0.768951	2.74923	0.042607	0.040853	0.304905	0.019081	10.008	18.377	0	10.7729	0	9.74486	3.21507	0.090522	0	36.009	0	0.074761	1.66098	1.17884	0	8.56276	0.320529	13.9352	27.3019	0	0	0	0	53.4309	0	0.045224	0	0.091232	2.06292	0.106058	0.027895	6.75767	0	0	0.067705
SSC4D	Lleum	3.94462	0.472389	7.22768	0.523304	0.162052	2.16076	3.35438	11.7724	13.0601	4.10336	1.46948	0.368652	0.180664	3.81203	12.2195	0.03066	4.41439	0.740169	17.308	0.325492	2.05196	1.39067	2.35603	0.121942	0.748854	6.10205	0.289636	0.013962	0.237576	2.8627	0.603783	0.591229	6.69584	0.145814	0.177038	0.110301	17.4822	0.264569	2.62006	7.34944	7.41026	0.926954	0.154929	0.105343	0.087408	0	0.066052	0.09777
LOC105616317	Liver	0.025675	22.5049	27.0355	0.542574	0.185887	0.011565	12.3633	0.357897	4.94074	0.010977	0.01194	0.206613	0.011596	3.68796	8.66597	0	0.449053	0	1.96438	5.07951	0.084243	0.026629	3.78065	0.021915	0.18681	2.71424	1.60977	0	0.513873	0.261086	10.8009	4.55372	0.090924	0	0	0.014355	7.38222	0.025114	0.069318	0	0.054516	1.59884	0.167517	0	5.52735	0	0	0.059363
NPTX1	Cerebellum	2.53861	1.62417	32.2538	8.28409	1.65375	6.18238	15.2732	5.65973	1.25974	39.1706	0.825395	0.629172	52.009	1.44815	5.56804	1.77359	1.22106	38.111	2.50182	0.618735	0.636062	1.00085	0.987832	65.638	1.02871	5.91247	27.1619	0.864407	3.29992	4.59789	7.74435	2.41136	2.29325	2.06543	1.11525	6.30513	1.14031	182.962	6.21424	2.20109	5.40747	2.29555	0.196279	1.03298	7.67695	0.922835	1.31211	0.75989
FAM150B	Adipose	0.372297	0.493763	2.27403	3.71563	1.38831	0.291691	1.29662	3.20634	1.01903	1.54595	1.38705	0.780402	0.433549	0.599864	0.970438	0.065225	1.04438	0.635958	1.61035	0.270315	0.901779	0.511021	0.830375	0.682661	0.83954	2.29999	1.09044	3.12493	0.794588	0.507061	0.49788	0.868226	0.323278	0.210305	1.23692	1.85616	2.01468	0.466845	0.744065	0.528217	0.769556	1.88297	0.703531	0.375976	0.791895	0.05003	0.11674	0.709162
LOC101110524	Testis	0.078926	3.97269	16.5249	0.297306	4.58222	4.05603	5.36214	9.47047	6.09854	0.486663	2.89299	0.21023	1.25997	0.112115	1.92284	0.043506	0.014242	0.044474	0.268634	0.175488	0.028878	0.035133	0.457605	0.381987	13.2933	0.266972	0.825077	0	0	0	0.03055	0.552516	0.125807	0	0.031474	0.048988	0.606908	0	0.014878	0	3.82671	0.171872	15.6909	0	0.191125	0	0.118182	0
CARD14	Colon	1.82493	7.1329	34.1524	0.280228	11.0542	0.612675	34.429	29.1038	24.9053	0.24066	13.0583	31.5847	0.281823	14.7623	52.5932	1.72894	33.1161	0.566687	19.8767	1.74876	0.302329	6.27277	0.623038	0.246258	0.344424	3.34483	0.559246	0.270856	13.6721	0.757874	23.3194	28.7724	0.59824	0.310563	0.282322	1.46835	15.1088	0.293819	0.40025	0.396076	0.350075	6.37767	0.176249	0.529878	46.9401	0.496389	0.223894	0.267144
PDE6A	Lung	0.797295	1.35372	7.74051	5.47994	2.14235	0.783586	3.09901	1.56124	1.08533	1.7724	0.862015	0.946804	1.80242	1.58161	1.23959	0.552605	0.415366	1.22016	0.950334	3.0562	0.447862	0.481928	6.18555	2.5812	0.767947	4.74631	5.59203	0.0676257	0.36331	1.22956	1.64083	1.56794	0.594829	0.0887573	2.35152	0.702655	2.50888	2.11425	0.987369	0.264256	0.395766	2.78031	0.488269	0.867364	0.809812	0.632532	0.414983	1.16967
OTOP3	Duodenum	0.255198	1.01998	42.965	0.302645	2.46998	0.22529	27.2029	21.5638	0.393783	0.370271	10.6371	1.05129	0.32683	1.77429	3.1553	0.004564	13.1762	0.211105	1.10564	0.100489	0.024051	1.9231	0.182306	0.152629	0.093562	0.673927	0.159167	0.00853	18.3294	0.41589	82.6557	1.47541	0.043836	0	0.185407	0.064015	1.27993	0.508398	0.052263	0.083295	0.055285	0.37376	0.040853	0.049273	1.08268	0	0	0.243064
VTCN1	Kidney	0.553187	0.717313	7.74034	0.0295605	3.93473	1.10769	9.80497	14.9757	3.04055	0.0291342	1.6067	0.421136	0.0919719	0.0153986	0.0825777	0.0120722	0.00912115	0.0411317	0.0622158	0.039172	0.0428222	5.77842	5.55885	0.0184601	0.878265	10.1377	0.111002	0.00534233	0.0117184	0.458997	0.0247154	0.0198651	0.600186	0.00829719	2.96378	0.0716291	0.8728	0.0438709	0.0478056	0.0095645	0.0213418	0.0970246	3.33345	0.0196571	0.0350642	0	0.0448979	0.0199061
TCN1	Salivary gland	0.395233	2.6874	147.865	6.21947	3.10653	341.154	88.8312	139.88	239.232	0.314445	3.10213	111.024	0.328651	14.6189	22.1496	30.1496	1.14336	0.244128	1.73157	0.0784633	0.123355	65.8254	15.0381	0.087084	0.487813	2.30767	0.0435541	6.71669	18.9836	105.533	11.414	5.73821	240.735	4.45014	3.33748	0.0581825	1.38569	0.0615086	2.06744	2.10727	1.86931	0.0477146	2.17893	0.435969	3.30731	0	0	0.388258
PRSS22	Skin	0.314845	5.33548	139.847	0.297998	75.7452	38.4093	62.2504	122.599	71.7085	1.04468	21.6555	47.0784	1.04576	14.1088	21.1776	0.175433	0.708044	0.209909	8.96415	0.332245	2.14749	49.7953	11.0093	0.272519	0.13041	15.7622	1.55371	3.05254	10.8447	5.96758	6.37881	12.8865	8.35996	1.45885	6.5312	0.369863	4.09292	1.00887	2.02715	0.861787	5.55618	1.50889	0.120893	10.607	5.96749	0	0.185851	0
PRSS27	Esophagus	0.430316	0.220969	508.343	0.14973	28.0161	0.783345	347.965	518.704	258.313	0.213366	42.285	539.331	0.619133	0.319738	0.312023	0.012213	0.178852	0.027723	0.181387	0.04853	0.302521	103.191	0.431099	0.11307	0.079507	6.07442	0.37407	0.158001	0.254038	0.045912	0.54836	0.133679	0.585832	0.011294	0.08927	0	0.766995	0.312087	0.109257	0.131777	0.214721	0.336804	0.004384	0.058231	0.080325	0	0	0
TMPRSS11A	Esophagus	0.0881674	0.159725	90.1605	0.125336	0.086433	0.146467	144.526	110.625	20.7188	0.0681512	0.306685	32.349	0.372669	0.200477	0.204932	0	0.0464843	0.208676	0.0805909	0.0192268	0.0399207	9.76794	0.16936	0.123234	0.123124	0.316186	0.432146	0	0.0440473	0.0272665	0.854652	0.0464614	0	0	0.0689276	0.0120385	0.0222846	0.0742139	0.162374	0	0.146712	0.118867	0.107123	0	0.0566596	0.026526	0	0.140472
C13H10orf113	Thyroid gland	0.359938	0.913061	9.20691	0.058509	12.5025	0.159543	8.38559	0.098423	7.49628	14.4354	0.047528	0.063593	3.70234	3.66808	0.576229	0.034746	0.008289	2.90589	2.77641	3.61283	1.40356	15.5324	13.2131	4.22351	5.06233	4.00594	3.47365	0	0.048374	3.06714	2.01688	0.751713	0.804754	0	6.7744	0.020458	1.22912	8.80097	0.749114	0.018603	0.709129	0.845977	5.22443	0.027735	1.09875	0	1.14064	2.02061
CD177	Colon	0.118622	3.94653	207.62	0.171771	0.2024	3.77846	218.654	193.127	71.2943	0.164599	3.0162	34.8502	0.0915798	10.3353	103.293	0.336934	1.45224	0.167708	2.99894	0.0444857	0.0577075	1.18545	1.37274	0.0348242	0.112343	0.100499	0.00640113	0.0716503	8.35768	0.411644	11.4059	48.3305	0.0284449	0.522249	0.271234	0.271269	0.156154	0.0880788	5.7271	4.99063	2.03615	0.253687	0.127281	0.193772	32.2652	0	0	0.0810069
LOC101106871	Pylorus	3.02284	52.1686	283.293	0.926744	0.368179	0.576923	75.6613	86.1264	32.3523	0.489098	0.374306	24.9532	0.336303	2115.35	200.778	0.466085	54.4931	0	6.27518	0.30305	0	11.2614	839.465	0.459993	1.61228	0.353823	0	0.253421	2548.42	3.42203	254.795	19.8539	0	0.123103	4.25999	0.063181	1.24274	0.076786	0.114691	0.21828	0.229266	0.113765	0.26074	31.8329	225.856	0.051847	0	0
PROM2	Testis epididymis	0.275839	0.355919	124.203	0.426034	90.3719	26.8545	69.3695	113.616	14.331	5.09973	56.419	74.8534	0.521911	21.6283	3.92997	0.0411809	0.0737566	0.949255	0.551046	2.76322	5.9159	5.10676	0.0584209	0.285739	0.247031	26.8949	14.9676	0	15.7425	8.46951	1.77185	4.81544	112.714	0	26.2484	168.299	20.731	0.139058	0.158679	0.0175906	1.32659	829.806	0.114756	3.41334	0.209419	0	0.124092	0
ANKRD22	Abomasum	0.602768	3.80359	22.3435	0.190405	14.2113	1.73612	22.3585	20.2266	9.99437	0.378812	5.89896	14.2603	0.108893	20.2901	16.1768	17.5681	3.90815	0.307925	6.56212	0.232972	0.292531	1.57955	1.92425	0.0478427	3.29376	2.68032	0.685658	3.31498	10.6071	1.61831	7.24993	9.06552	2.18727	5.24353	0.769183	0.153975	3.67045	0.0292539	1.61692	1.51179	1.32009	0.343936	1.3801	1.50712	12.6366	5.53461	0.0690701	0.166663
LIPM	Keratin	0.392252	1.60815	9.21463	0.190878	69.8601	0.766745	18.051	11.2317	3.52966	0.239361	83.962	20.7529	0.12142	5.48371	5.49448	2.12589	1.40548	0.257715	2.55719	0.134936	0.749257	0.927683	0.497643	0.0358151	0.456306	1.11089	0.274763	0.206108	5.03955	0.972171	2.71112	2.86932	6.67815	0.873008	0.281202	0.128836	1.40729	0	0.694749	0.278042	1.1348	0.237386	0.230574	0.908634	4.50571	1.72526	0.0964444	0.0625467
SDCBP2	Esophagus	0.994691	6.13238	94.3719	1.0731	5.11946	0.218196	72.1	89.7103	11.2886	6.14808	17.1885	51.1955	2.23573	2.40884	17.3566	0.306158	11.6713	0.974388	9.00357	0.595896	0.244657	11.5584	0.621163	2.06232	2.23249	14.9818	2.14127	0.033837	8.63626	0.535021	21.7308	25.0048	16.6453	0.008434	0.26141	0.516089	3.9988	1.35396	0.30064	0.155885	0.226934	6.22298	0.932401	0.162401	13.1225	0.117399	0.134057	0.554779
RAB19	Tonsil	0.277635	2.22542	19.375	0.214724	1.01583	8.9809	11.1017	10.596	9.17795	1.70838	0.578506	1.07089	0.123599	3.72725	8.54718	1.09049	6.47049	0.483755	7.68346	1.56222	0.649974	3.01902	2.38368	0.294687	2.0649	3.75033	1.26683	3.46712	2.94472	2.98564	6.49768	5.22655	2.58968	2.15159	4.06974	1.234	7.97631	0.252164	2.9651	4.55842	9.01217	2.5984	2.51765	3.73681	3.0714	0.025059	0.41014	0.123462
LOC101119393	Duodenum	3.62797	127.238	313.422	0.307893	0.113359	0.236469	208.676	273.614	3.01134	0.162374	0.177016	1.28455	0.234425	94.2376	214.348	0.0109516	86.3436	0.00907202	99.4408	0.188141	0.0632095	0.0737153	41.0784	0.135363	0.705423	12.6823	0.291965	0	60.1469	0.042807	219.347	162.176	0.259235	0	0.0114137	0.0197611	66.6009	0.100161	0.133347	0.020348	0.266774	0.0250809	0.0948021	0.0375061	105.966	0.0246246	0	0
LOC105608895	Heart	0.836704	0.909471	2.67771	1.64802	0.898191	1.34318	2.00953	0.813817	0.878763	1.3569	0.569325	0.682621	0.630723	0.457479	0.918593	0.351828	1.42784	1.444	1.05466	1.4333	0.704771	0.855201	1.13708	0.23289	2.97919	1.25746	1.04211	0.651174	0.365053	1.21626	1.82038	0.756116	1.75558	0.833024	0.409849	0.173368	1.19344	0.929535	1.25842	0.689188	1.45577	0.587074	2.1451	0.732662	0.209108	0	0.687916	1.01113
MUC15	Thyroid gland	0.194208	8.16411	60.8342	0.12115	30.4892	33.7968	58.4595	47.3318	12.4707	1.6531	17.6418	42.4769	0.434774	0.083189	0.306129	0.07577	0.031815	1.18067	3.10767	23.0909	2.10715	180.604	40.3746	1.21777	11.7176	95.4495	52.7101	0	0.026664	0.326365	0.125458	0.140044	22.8894	0	10.4976	4.33766	63.4216	2.43976	0.186654	0.026908	0.334549	88.8581	0.239484	0.106003	0.869065	0.019804	0.037267	1.61814
DSG3	Esophagus	0.198947	3.13863	623.441	0.26671	41.146	3.06884	718.74	348.574	140.432	3.09631	43.285	257.412	0.365619	3.53418	2.54542	0.0177189	0.147879	0.802529	1.73123	0.846897	1.08908	19.4031	1.0817	0.414926	2.32499	1.41862	1.6598	0	0.344001	15.2757	1.8794	2.00347	1.66609	0	5.58366	0.0440293	3.32361	0.280341	1.11535	0.947526	6.78863	1.48138	1.39482	0.0993554	2.44841	0.0065781	0.576593	0.135879
EDAR	Adrenal gland	0.048882	0.176823	12.3647	0.577961	2.55713	0.888306	9.208	19.2645	6.89514	0.988806	3.01608	0.956684	0.676817	0.098012	1.57766	0.019302	0.610166	0.344503	1.37017	8.04806	0.284277	0.143386	0.746177	0.438916	0.099776	3.00198	5.03165	0.084892	0.042462	1.26776	0.685736	2.66828	2.73648	0.098176	8.0444	0.969894	1.60308	0.164827	0.566612	0.708482	1.25923	1.32253	0.067028	0.468205	0.44058	0	0.091149	0
FAM83C	Skin	0.20554	0.141953	37.6432	0.242579	45.7028	0.095609	19.4732	30.2692	10.075	0.144993	22.8043	45.4545	0.209542	0.119683	1.76964	0.117007	0.085321	0.433274	0.558294	0.104962	0.479264	1.33952	0.087261	0.17729	0.096281	0.094848	0.087765	0.315959	0.059858	0.083043	0.227915	1.51648	4.39042	0.070663	0.366282	0.042711	0.095022	0.392217	0.068461	0.084144	0.100742	0.075813	0.090609	0.098837	0.075722	0	0.042385	0.062636
ENDOU	Esophagus	0.332889	0.963551	602.047	0.408891	64.662	1.35848	701.033	954.738	120.304	1.10522	78.0978	843.385	1.70714	0.832136	0.87292	0.251508	0.245709	1.6993	0.330539	1.03766	0.850754	0.85398	1.77798	0.683474	0.754057	2.58635	0.860625	0.0839182	1.50251	0.686215	1.20809	0.316139	0.556449	0.13193	0.53674	0.785576	0.882725	0.385231	1.33914	0.276238	1.18654	1.39029	0.404706	0.300937	0.261218	0	0.805758	0.781302
ASPRV1	Keratin	0.282893	0.582368	68.6468	0.534491	215.224	1.05819	44.4957	7.09424	11.7322	0.364312	685.822	1.41442	0.446582	0.58167	0.279207	0.149198	0.369301	0.377916	0.864055	0.472228	0	0.756983	0.552476	0.696246	0.341279	0.562348	0.183629	0.144805	4.76182	0.426159	2.24858	0.436932	0.324202	0.460351	0.257413	0.434709	0.714924	0.410234	0.393401	0.70233	0.793766	0.353715	0.12626	0.08143	0.352899	0.027997	0.386644	0
FCN3	Testis epididymis	0.644692	1.29523	2.63765	1.75919	2.67041	0.437791	2.28692	2.41492	0.969949	0.527786	2.04734	2.73456	0.225058	1.53244	1.57876	1.44433	1.69356	1.17402	1.14241	1.4087	0.157652	1.28418	1.54511	0.098978	0.982893	0.615152	0.249416	0.21373	1.43655	1.09747	1.22208	0.878588	1.08781	0.3355	1.96556	4.11505	1.3462	0.368221	0.886312	0.987381	0.264066	15.6903	0.419629	2.695	0.847005	0.389319	0.431114	1.13256
LOC101122351	Salivary gland	2.33054	4.06906	715.222	1.53095	12.3962	15859	687.274	527.479	2.4371	4.55516	2.63752	0.435891	0.867475	1.12184	0.544211	0.050671	0.106538	0.114214	1.6283	0.18454	0.488639	0.295027	0.641719	0.117201	57.7688	0.511035	0.058335	0	0	4.85939	0.980826	0.824711	5.24919	0	0.083976	0.085326	0.152247	0.201788	2.52469	0	2.20236	0.927507	67.2022	0.053015	0.277449	0	0.178832	0.012891
LOC101116576	Ovary	1.11498	1.23445	1.83387	1.00782	0.884984	1.50201	1.33958	1.48032	2.03941	0.979854	0.792172	1.27297	1.82635	1.49506	1.55112	2.13828	1.75776	4.97976	1.95755	1.3325	1.42546	1.35251	1.29696	0.760918	1.02106	2.72979	1.11518	0.326967	1.2842	1.27175	1.4858	1.4948	1.65903	1.43248	1.04429	1.31291	1.80206	0.501969	1.40194	1.5354	1.34088	1.27451	0.797147	1.0359	1.04366	1.10481	0.738674	0.952107
SCN9A	Hypophysis	0.28815	0.631045	5.08669	0.421645	3.51732	1.51147	4.1613	6.5886	3.35033	16.4076	0.851619	7.38215	6.87013	2.16633	1.36722	0.176036	0.259445	2.12211	1.98262	1.29068	4.53651	1.39362	1.72705	3.67783	2.92335	2.97712	3.26803	0.294312	0.228475	0.422068	0.781534	1.43779	2.60077	0.374554	0.820448	0.056858	1.75018	0.732979	1.05869	0.202508	1.45839	0.024565	3.98161	0.11277	0.922037	4.89457	1.0714	0.171124
MN1	Muscle	31.1205	0.343618	6.99886	10.2968	3.33013	3.91796	10.1854	5.84039	6.79026	3.94655	5.58255	9.0987	1.46025	4.923	9.08866	0.206256	0.475872	6.59813	0.93073	4.79682	2.54455	0.46948	0.748844	12.5855	3.36161	0.686309	2.18537	0.521939	3.20246	1.11997	1.1176	1.35629	0.512656	0.342264	1.27816	4.58131	0.881765	0.502373	6.43995	0.542494	2.95555	1.08927	0.538863	2.92087	1.3325	0	3.7809	1.7157
WFIKKN1	Keratin	0.631829	4.77701	10.4262	4.0022	4.03359	2.71656	6.78803	7.23191	1.88906	11.95	12.9747	4.8258	4.47593	4.22811	2.17543	0.652727	0.729688	1.01734	1.99865	4.31235	2.63811	1.51398	2.39698	1.2333	1.80922	2.75562	0.782564	1.10369	6.93966	1.52056	1.81747	2.31348	1.73061	1.66161	1.0513	0.946684	2.10073	2.90793	2.87009	1.48755	1.53517	3.17843	0.509792	1.09899	2.00177	0.406121	0.668274	0.419822
LOC105602127	Tonsil	0.674101	1.60073	4.74869	1.01088	7.3635	2.22174	5.25265	5.85149	7.50182	0.988011	4.80863	2.61502	0.502496	2.66157	3.89779	1.99022	1.47013	1.55722	3.51233	1.07438	0	1.94113	2.53415	2.62702	1.65266	1.85307	0.753105	1.45355	1.23703	1.73887	2.5719	2.03254	2.06944	1.5288	2.01952	0.936081	1.6305	0.193478	2.33046	2.00611	3.75602	0.613301	0.764622	3.0263	1.84968	0.817363	0.205254	0.483035
LOC101107541	Muscle	247.512	16.5856	27.6943	1.30116	18.4516	0.046671	13.3254	14.7018	102.667	0.774382	0.920074	65.3741	0.133532	3.22671	103.439	0.065966	8.65211	1.08714	2.62518	0.658023	0.017675	0.240256	2.51798	0.597409	0.512111	5.33036	2.41544	0.01776	6.12729	0.034804	8.57266	1.31596	0.033309	0.026277	0.014433	0.197835	21.4229	0.066236	0.165116	0.089831	0.145942	0.381541	0.037278	0	0.717442	0	0	0.080181
LOC101106610	Liver	1.18227	147.111	720.629	0.577927	0.279668	1.09013	520.371	593.098	5.33976	0.687229	0.365848	60.881	0.550641	57.6377	22.2733	0.0429687	77.7175	0.343286	13.5811	39.3653	2.0737	0.811528	104.19	0	2.19059	58.0695	27.5294	0.00710389	111.557	0.0582088	96.213	52.0974	2.47767	0.0210018	0.0239217	4.99546	128.079	0.0293407	0.748239	0.0656435	0.177742	20.8053	0.0630997	0	2.73022	0	0	0.0842679
SPTSSB	Colon	1.19416	4.23401	60.1274	0.833275	57.1429	21.2502	47.1167	27.0693	13.2522	2.50034	55.6492	66.8924	67.6473	76.864	133.895	0.00956399	10.1916	2.94564	18.4322	0.810153	0.732818	2.14029	3.71079	1.55458	3.37734	40.881	4.3984	0	96.7573	0.569386	39.6488	69.8146	2.85251	0	7.55213	13.9515	13.8725	10.2376	0.977726	0.0536075	0.271846	76.6799	0.227413	0.962026	64.2627	0.0111489	0	0.306691
JPH2	Muscle	165.193	3.92167	85.9513	5.59301	20.0683	4.11689	129.223	91.3326	52.429	0.39506	4.1249	81.106	0.400792	49.1932	71.3997	0.262517	2.89496	1.45253	3.09653	1.78498	1.28354	0.339895	10.906	0.357123	41.2344	4.29005	1.08288	0.015971	25.7915	8.82682	6.1166	11.2042	1.65274	0	0.854758	7.92172	2.79678	0.413352	58.3296	1.99818	0.810537	7.94469	17.7295	15.4608	13.0619	16.6323	0.881948	1.06954
BEST2	Placenta	0.160278	0.492826	23.8689	4.58612	0.331095	0.134927	24.6345	30.2163	2.55388	0.931044	0.806753	6.09878	0.726116	0.455409	15.9249	0.093583	0.076035	0.206684	5.18895	0.109118	1.20228	0.088925	0.11053	0.737681	0.354631	0.5331	0.196991	0.132039	0.202464	0.543806	5.17028	6.3124	37.2056	0.060844	1.36926	0.091457	1.71267	0.635428	0.15279	0.085302	0.090558	0.269179	0.34856	0.611071	8.72968	0.026759	0.035566	0.089589
LOC101108071	Liver	4.20763	80.3286	110.274	0.376843	0.748214	0.16324	65.8323	32.5474	0.394681	0.27586	0.44099	3.03594	0.101709	7.89002	10.9461	0.028599	33.918	0.071842	7.13536	2.69501	0.036316	0.051509	52.5247	0	0.078358	2.58743	3.00757	0	19.7276	0.025434	37.436	5.22856	0.191687	0.054784	0.158515	0.706783	68.5118	0.13072	0.094772	0	0.04788	1.08163	0.036706	0	0.206345	0	0	0
NKPD1	Keratin	0.051384	0.182187	13.7982	0.255459	9.83928	1.83483	11.6462	14.9353	0.85039	0.437671	21.2592	0.768359	0.406903	0.375214	0.403654	0.109881	0.102942	0.103778	0.178707	0.148037	0.076286	0.291102	0.725267	0.113479	0.610897	0.24784	0.112896	0.152799	0.242314	0.261265	0.13453	0.200418	0.253669	0.104775	4.33246	0.710701	0.237713	0.290093	0.100333	0.141278	0.308191	20.0444	1.08845	0.702285	0.25594	0.022813	0.089866	0.091806
LOC106990121	Pylorus	0.0549524	0.871242	19.6933	0.0313595	0.0235836	0.0254721	16.4727	10.9211	0.185847	0	0.0283095	3.22396	0.0373601	1.7183	0.0476217	0.0195176	0.171854	0	0.039961	1.95411	0.00240392	0.139796	0.370146	0	0.0860947	1.08441	0.44907	0.00839623	7.57844	0	1.75661	0.0285286	0.0407819	0	0.0630937	0	0.697006	0	0.0675969	0	0.0270551	0.00368135	0.00714365	0	0.00737742	0	0	0
HPSE2	Cacem	0.167466	6.44979	15.147	3.04058	2.78057	0.022949	3.43784	1.21015	0.252852	1.28401	0.820113	5.9873	0.274617	1.12957	5.30107	0.006112	4.68625	0.223324	5.73092	0.598168	2.78715	0.049566	0.764146	1.11065	5.59917	3.1825	0.259997	0	1.1279	1.71499	5.49614	10.4288	1.40875	0	1.01778	1.88666	6.76414	0.246064	0.683308	0.564951	0.144321	0.390192	5.81254	0.026007	6.64853	0.026556	0	0.123713
VSIG10L	Esophagus	0.454804	2.25832	56.7822	2.72817	7.13632	2.84641	61.876	59.1416	12.5792	2.37804	22.5639	51.1581	2.3772	1.04809	1.42942	2.67157	1.93992	1.58363	4.72804	1.91624	0.733668	2.49294	2.05958	0.744359	2.16904	2.5903	1.02328	3.21876	1.34565	2.04843	1.01429	0.963332	2.87029	4.12136	2.04628	0.961165	2.51405	2.78939	2.20159	3.92302	2.37136	1.02051	0.611333	1.80581	0.655855	1.16419	0.179705	0.722413
ATP13A5	Uterus	1.20084	0.513362	8.69745	0.0747482	3.69286	5.78823	1.07045	0.931692	5.02214	0.520263	3.1133	0.330374	0.588926	4.23512	0.0986723	0.0146538	0.104217	0.663268	0.21536	0.0180317	0.181484	1.25464	5.44673	0.392761	1.5507	1.16168	0.77721	0	11.4743	14.3333	0.168073	0.00952304	2.91929	0	0.291835	0.545901	0.561395	0.190325	0.0480369	0.0781861	0.0823735	2.42426	1.0753	0.114439	0.0455175	0.0475233	0	0.0805726
LOC105616478	Rectum	0.210919	4.52477	12.212	0.268778	2.37106	0.670563	7.95129	9.53942	2.05421	0.144282	0.995529	2.46419	0.904887	9.88927	8.55656	0.232915	4.08609	0.213154	4.79365	4.20392	1.03724	0.677563	0.402198	0.164918	0.335117	8.39996	4.76537	0.92954	4.48463	1.00968	4.68638	9.66447	2.38666	0	0.999753	0.562967	4.4254	0.391276	0.231986	0	0.13057	2.50763	0.044262	0.047767	10.833	0.033317	0	0.321699
RNF223	Esophagus	0.161809	0.636815	5.86888	0.302689	2.35824	0.521507	6.55133	9.74873	3.48722	2.01428	3.44757	13.2666	0.896452	2.04557	5.09388	0.183658	0.248287	0.484505	1.11829	0.688421	0.320261	3.48039	0.73719	0.869365	0.615059	2.09253	0.644681	0.476978	2.85984	0.585039	4.92909	3.77805	0.220414	0.278699	0.584596	0.186268	0.655879	1.00005	0.529321	0.267808	0.24673	1.0683	0.533639	1.01932	3.60509	0.009519	0.389418	0.337085
CYP4F21	Jejunum	0.013727	0.562692	2.4356	0.073731	1.13752	1.89403	1.21138	1.2743	0.90983	0.027212	0.306209	1.44134	0.114548	0.152664	0.203336	0.689061	2.74136	0.137176	0.494804	0.211234	0	0.365448	0.0199	0.021304	0.370639	0.528899	0.509075	0	0.10851	0.093689	1.4773	0.196807	0.133553	0.046134	0.042076	1.51085	1.14337	0.483914	0.041186	0.018353	0.069839	0.122433	0.447601	0.036404	0.097078	0.025133	0	0
CEBPA	Omentum	0	11.7368	8.4515	0	0	0	0	0	0.606476	0.942623	0	0	0	2.01593	1.70593	0	0.514034	2.22307	3.33069	0.813258	0	0.500652	0	0	0.845093	1.6612	0	1.92217	1.70038	0	4.01167	0	3.08514	0	0	0.750241	0.37322	0	0.78473	0.868401	0	0	0	2.09983	1.83249	0.247034	0	36.6474
LOC101105566	Adipose	0.828798	1.19725	8.14018	7.31401	0.438543	0.265859	0.250891	0.229063	0.720865	0.282778	1.54279	0.543402	1.05709	2.93525	0.546244	0.03853	5.5267	0.359355	0.376339	0.14971	0.018902	0.268446	0.923292	0	2.16416	0.036163	0	0.102325	0.483469	0.059853	2.32927	0.938465	0.076148	0.177472	0.095363	0.490001	0.208113	0	0.248452	0.172998	0.250477	0	0.071692	0.03018	0.43916	0	0	0.386515
CAV3	Muscle	111.754	0.801399	31.4256	1.5552	21.0599	0.150025	2.43982	6.23985	1.34749	0.213419	1.45336	23.7691	0	2.46728	1.6331	0.01983	1.25049	0.786296	0.817005	0.437812	0.390684	0	1.49341	0.386041	70.026	1.25875	0.101876	0	4.11196	0.124469	1.51316	1.89233	1.85918	0	1.283	0.42394	0.56559	0	0.947074	0.049157	0.254241	0.109662	2.87425	0.070187	1.52632	0.477027	0.167234	0.401517
CRISP3	Esophagus	0.781356	2.69442	1638.92	0.208138	2.3949	65.7113	841.05	1274.31	864.026	0.364574	5.01619	1279.9	0.392522	1.51421	10.1547	0.699909	0.656067	7.06878	2.72755	0.180084	0.067199	126.659	25.0652	0	1.70423	4.4895	1.4906	0	0.632535	0.101344	2.03324	0.421858	2.16264	0.132673	0.100751	14.6136	1.24684	0.120842	1.68916	0.548144	1.13868	21.8924	0.838933	0.127506	1.47635	0.045403	0.601242	0.162679
C20H6orf141	Abomasum	0.959282	4.68811	11.4152	0.73978	6.02733	2.41795	8.61388	4.00519	1.8639	0.165807	3.72937	1.35707	2.55854	11.4073	6.25134	2.95762	5.93001	1.88928	5.8904	0.594742	4.33441	0.450312	1.92531	3.1777	0.5776	2.61934	0.866145	0.095259	8.14803	3.71173	8.06019	9.22523	11.0798	0.154874	2.86898	0.383312	3.90519	4.70855	1.17804	0.358473	0.408189	0.379005	0.394828	1.31117	3.97383	2.71072	1.78528	0.723422
TTLL10	Testis	0.073842	3.71369	10.7423	0.56452	6.83946	2.80489	10.459	7.99431	8.73157	3.93033	2.07413	11.2603	0.176393	14.0562	11.6477	0.055992	1.09298	0.751076	5.03915	3.57094	0.554117	1.8944	3.17717	0.048758	24.5883	10.1271	4.24238	0.248647	14.8697	13.6056	4.19116	9.81758	4.21073	0.066779	3.39834	4.55429	4.32779	0.155842	0.038152	0.042299	0.322171	29.5817	35.4924	3.39004	7.81255	0	1.0571	0.305477
LOC101120476	Ovary	0.43684	1.57177	1.77514	0.395346	1.18019	2.55319	1.37934	0.868771	1.65478	1.73419	1.46603	1.44579	0.853543	1.19782	1.84971	1.43374	1.70965	3.20925	1.68963	1.59364	2.09731	0	1.70219	0	1.32876	1.69219	0	0.113006	1.55823	0.034067	1.20318	1.39125	2.67915	0	1.78154	0.843541	1.81098	0.043571	1.84003	0	2.59179	1.04209	0.906272	0	1.8527	1.57039	0.047113	0.031363
KLHDC9	Ovary	0.450602	0.940699	2.57998	1.63314	1.5815	1.62396	1.7491	1.52987	1.82095	3.58728	1.30657	1.41809	2.57815	1.095	1.667	0.524282	1.1907	5.77477	1.34637	2.02572	1.22418	1.65122	2.02523	2.3291	4.18133	1.976	1.53068	1.06775	1.17084	2.06963	1.25959	1.93363	1.80181	0.998682	1.47021	1.57451	1.45248	1.39727	1.28309	1.06668	1.34078	2.1491	4.91302	4.35971	1.67199	0.597362	1.29738	0.679935
PVRL4	Skin	0.280726	3.34163	73.6012	0.67387	60.5207	16.3378	53.1105	106.772	21.5137	4.41113	58.6203	59.6305	0.675111	7.1229	14.6118	0.0834128	0.228869	0.748223	5.43514	0.361476	1.74925	7.95193	9.1898	1.22828	0.947288	6.27137	1.45744	0.0676127	11.8437	5.95168	1.718	5.60592	15.0506	0.04852	18.8697	7.10211	4.00405	0.976306	0.216896	0.0510703	0.368021	10.8144	1.32663	22.7052	8.16018	0.252118	1.37106	0.165983
RBPMS2	Abomasum	1.64702	4.34036	95.176	5.07029	2.03322	1.06852	133.867	105.287	0.355672	1.73573	0.665168	4.10673	0.933399	39.7368	7.39219	0.0516704	3.19693	15.5773	2.09993	1.25478	1.08476	1.65698	3.32776	0.845452	23.2231	4.14495	1.15704	0.19945	27.245	1.23992	4.41533	8.25144	0.773136	1.96574	0.518972	4.5132	2.35752	0.647379	14.1473	1.62971	1.13625	2.51297	6.12598	3.35284	8.05964	0.142077	1.06137	2.22423
ST8SIA5	Cerebellum	13.9209	0.493839	24.0174	1.31746	0.412872	0.047767	21.9356	10.1531	1.15159	18.7397	0.450354	2.7592	41.9928	13.8576	1.13717	3.03525	0.364182	17.419	0.905975	13.0948	3.08957	0.14205	1.19699	12.878	25.5121	14.2691	16.5911	0.068723	1.74442	0.058558	0.372425	1.86186	5.43598	0.146381	0.097217	0.043093	1.76462	53.5702	26.5365	0.825311	0.330224	0.045392	26.5046	0.043026	0.563112	0.011065	0.226179	0.138894
CD207	Skin	0.084044	0.479072	7.65276	0.216876	5.63892	1.26866	4.59393	8.671	2.03733	0.031311	4.84434	3.51887	0.043526	0.174313	0.445073	3.03002	0.693967	0.119364	1.69924	0.366147	0.038732	0.170108	1.86568	0.017884	0.497836	0.33746	0.095162	0.050936	0.187376	0.121188	0.936673	0.876691	0.904083	0.272621	1.12309	0.047888	0.318769	0	0.782757	1.12208	2.0087	0.027301	0.096466	0.053527	0.23103	0.551711	0	0.309072
IL17B	Abomasum	0.137678	0.176684	7.60755	1.10938	1.5401	1.85058	25.0432	21.7131	1.09665	0.288176	1.15167	1.43545	0.0704872	12.6832	0.736469	1.88293	0.287385	0.899667	0.251251	0.618345	0.168583	0.0362369	0.408152	0.272419	0.231696	0.214719	0.10961	0	2.28904	0.531197	0.439864	0.559084	2.87689	0.0254334	6.97315	0.571264	0.418124	0	6.879	0.0459315	0.108265	0.545067	0.047684	0.581105	0.80985	0	0	0.189216
RHOV	Mammary gland	0.161316	1.8713	8.61782	0.39817	6.61546	1.22056	6.48781	12.1503	7.45166	4.48105	6.37018	13.1171	0.397245	0.408929	2.282	0.325097	2.1387	0.314971	1.79904	0.294419	0.175425	2.27428	2.80436	0.714067	2.74129	0.963175	0.260022	1.56618	0.314987	0.92647	2.15496	3.07692	4.98008	0.129934	15.2688	0.73131	1.30095	0.549022	0.227759	0.381571	0.675747	1.0918	3.82134	5.95814	1.02098	0	1.22222	0.157442
SNX31	Kidney	0.016058	0.477499	15.8844	0.124648	0.547106	0.423286	9.99053	20.7606	0.593415	0.602317	0.096728	0.697752	0.085707	0.249685	0.051804	0.010786	0.114369	0.696858	0.037549	0.064144	1.27273	3.43204	3.34656	0.066119	0.042119	7.55001	1.81131	0	0.15808	0.039079	0.045335	0.042961	4.2399	0.008887	2.32643	0.017045	2.20007	0.066044	0.02687	0	0.025678	0.057361	0.039093	0.058844	0.024886	0	0	0
PRSS35	Mechanocyte	0.775425	18.9854	59.164	1.14303	0.84993	1.05401	12.891	22.9678	1.26124	2.81872	1.40127	0.263008	1.59766	27.7871	2.29022	0.087502	1.22547	55.2954	3.69412	3.41909	12.4321	0.438568	23.8889	17.9165	8.17927	28.8099	18.0672	0	6.30601	21.4714	5.94383	3.06362	7.91751	0	0.874627	0.778758	5.85944	0.4041	4.17556	2.18124	1.62073	0.211711	2.56144	0.584893	1.69801	169.837	9.98846	0.201959
LOC101107259	Oviduct	0.035449	0	3.05263	0.181332	0.101194	0.124804	2.44014	4.26032	0.03583	2.03141	0.066991	0.698883	0	0.131284	0	0.060265	0	0	0	0	0	0.045073	0	0	0.003128	0.031029	0.039292	0	0	0.240342	0	0	0	0	0.136231	0	0	0	0.02227	0	0.046306	0.179955	0.050043	3.44032	0.044585	0	0	0.028111
PATL2	Cerebellum	2.46081	4.15708	9.6717	3.54752	1.57133	1.94925	15.8205	9.27793	4.1482	5.62337	1.26514	5.00962	45.548	7.93458	2.90516	0.073721	1.71027	21.24	1.25531	37.9865	0.144331	5.28023	4.09824	2.56788	6.95758	1.4751	3.4914	0.057529	6.95549	2.20192	1.62232	3.12248	3.10235	0.030849	1.49608	4.15962	0.885752	46.6926	13.052	1.495	1.36631	0.691983	3.0594	2.01735	2.78896	0.720744	5.02998	1.00495
WDR38	Oviduct	0.626449	1.16275	3.3837	1.09159	1.673	0.898227	2.07984	3.11352	1.91661	4.05427	1.73592	1.92276	4.44054	2.5563	1.32518	0.477543	1.14048	1.31275	3.23104	2.32256	1.31593	0.978243	3.41476	0.775002	3.02985	3.07519	1.14139	1.31975	1.74077	4.15787	1.37916	1.51194	1.47883	0.952195	0.990973	0.638861	1.28307	1.16972	3.06525	2.891	1.38298	0.444526	4.3883	32.6077	0.746	0.313891	2.05876	0.622323
C1H2orf54	Esophagus	0.212528	16.3379	133.084	0.269632	104.864	0.764267	128.907	256.725	18.4596	1.4114	34.0005	187.656	0.315892	36.9695	42.2027	0.088915	31.8508	0.472173	19.1258	1.18615	0.126732	25.7116	23.853	0.504758	0.142014	4.20093	1.03521	0	42.7571	12.1642	27.3986	12.1648	16.3113	0	0.336862	0.228235	16.0579	0.054667	0.058693	0	0.151435	0.138344	0.030256	10.7315	15.8191	0	0.512839	0.045902
A2ML1	Esophagus	2.52336	2.05639	6078.86	2.7121	0.683488	3.66428	7197.11	6698.65	518.73	2.05545	1.56108	1528.31	1.73944	2.70557	4.50799	0.304428	2.29868	0.693673	0.945043	1.13877	0.365095	9.11681	0.515641	1.05859	3.1144	3.85388	0.683615	0.023039	3.99936	0.886184	4.80536	3.37153	8.66518	0.064229	4.72468	0.228671	0.927512	1.64316	4.01584	0.307596	1.46534	3.49444	0.818825	2.07068	1.64315	0.175692	0.457719	2.33779
GCNT3	Pylorus	12.1962	78.826	222.826	0.963406	1.03503	4.48961	235.553	265.489	25.0644	0.4078	1.04858	112.83	0.366181	209.337	197.211	0.048319	150.987	11.7117	124.402	3.79847	4.63045	14.2548	0.389581	0.782615	7.52596	13.758	2.34296	0	738.796	26.6265	611.746	132.525	55.0891	0.078322	0.173832	0.093413	108.327	0.496157	0.64799	0.324399	0.360115	0.111761	10.3906	3.32652	95.5915	0.298898	0.948318	0.178273
PPP2R2C	Ovary	1.02502	1.18354	17.9893	2.94021	1.5857	0.8242	14.6852	7.21951	3.12945	58.7716	3.61365	9.8826	105.491	1.60963	6.34755	0.157045	2.11235	156.35	3.14511	14.5549	0.671196	3.87102	0.465375	114.782	5.54943	29.1996	48.6253	0.07331	2.93616	2.23231	1.88125	4.01736	1.74557	0.0283801	1.11663	6.84779	1.97607	72.4502	0.3312	0.092862	0.629021	2.37244	3.16367	5.42699	3.63746	0.113001	1.18885	0.743164
LOC101121908	Esophagus	0.059529	0.306378	21.9435	0.0734681	8.41574	0.252954	13.4926	11.6081	2.94274	0.024235	13.4687	15.4184	0.03494	0.049206	0.199325	0.710921	0.050847	0.099771	0.280798	0.040524	0.0844	0.346788	0.103624	0.025652	0.851653	1.09474	0.020809	0.045961	0.080623	0.081986	0.055776	0.07743	0.08457	0.07273	0.127818	0.03673	0.083099	0.025691	0.068742	0.15463	0.270702	0.144911	0.027127	0.036669	0.127245	0	0	0.037668
PGLYRP4	Esophagus	0.12081	0.623175	16.2295	0.232969	4.60934	0.975756	18.6567	21.2988	9.36854	0.187446	9.35141	35.4302	0.356062	0.211366	0.823993	2.27499	0.193758	0.085295	4.99591	0.250878	0.032954	2.24755	0.840144	0.055727	0.274276	0.755938	0.197463	0.326824	0.46762	0.383684	0.29376	0.070488	0.495596	1.40878	2.99339	0.113612	0.545587	0.021752	0.991053	2.55155	1.62715	0.220491	0.058023	0.415177	0.385801	0	0.040941	0.049435
S100A9	Esophagus	10.9366	135.857	4921.76	147.274	138.418	88.0618	3884.68	5554.49	4188.8	11.1525	745.599	14001.2	10.7486	6.50828	7.50652	4899.59	3.11249	2.23977	59.2443	3.64846	1.94955	920.258	51.0163	0.496122	11.7319	3.10299	0.786463	86.8415	2.1033	17.7497	14.4872	3.46025	11.9697	156.188	25.915	3.27111	3.55691	2.08069	275.648	231.456	86.1919	2.91716	3.56848	1.42189	1.43654	0	0.163575	3.01491
PRD-SPRRII	Colon	4.27504	3.90799	3708.91	3.48434	0.845379	1.87071	1901.48	2729.79	4.06045	5.21648	4.10174	8.77421	5.35097	7.37172	11.1728	0.375702	2.61796	0.081499	2.1939	4.43251	0.057693	2.08217	0.155496	0	8.5847	0.518559	0.157861	0	0.547169	0.503264	1.35895	1.41925	3.88453	0.085057	0.079956	0.41078	0.60979	1.65348	2.3003	1.53847	4.99976	0	0.144758	0.230643	9.27771	1.07337	0	2.63508
TMEM177	Hypothalamus	2.37498	1.35455	2.52019	1.40204	1.69585	1.19	2.78123	2.55925	1.81485	3.11208	1.82903	1.52421	4.391	1.26448	2.67698	0.998065	1.52512	2.77184	1.52327	2.87159	1.66456	0.6602	0.801727	0	2.64975	3.22255	1.5002	0.3426	0.936814	2.23228	1.49325	1.38967	2.08987	1.13882	1.75085	0	1.67507	3.37107	2.01175	0.299453	1.20296	0	0.365505	1.76377	1.27353	0	0	0
LOC105615893	Heart	0.204543	0.238429	2.73453	0.748574	0.491781	0.221188	2.73876	1.50937	0.172021	0.320618	0.203695	0.380766	0.438609	0.311398	0.373791	0.171734	0.248079	2.31222	0.376153	0.174727	0.304184	0.141602	0.398126	0	2.68711	0.191029	0.804654	0.152082	0.082571	0.165297	0.741568	0.106625	1.57994	0.197906	0.064044	0.044438	0.205174	0.321125	0.309953	0.185935	0.460442	0.041585	1.80286	0.113388	0.199519	0.011266	0.179303	0
LOC101103771	Esophagus	15.0163	151.013	9437.47	588.564	210.167	107.493	8463.64	6893.96	5278.88	30.1442	1470.73	19056.7	17.5929	15.7049	12.982	17444.5	2.90463	1.96112	66.4322	2.17697	1.14384	887.874	183.167	0.336574	10.3444	1.51983	1.33263	97.8996	3.75391	11.3246	39.9426	5.86029	22.7632	471.05	7.4224	2.25869	5.2476	3.38218	210.81	139.995	102.274	2.32013	0.292581	0.774309	1.53914	0	0	5.08119
S100A8	Esophagus	7.86209	115.825	8764.38	451.116	182.408	113.157	8039.39	8042.48	5626.4	37.809	618.237	21026.3	16.4126	21.2858	11.9394	4315.74	1.99748	0.90014	39.9305	1.36421	2.75051	749.384	39.7624	0.210669	15.1093	1.06282	0.631872	77.4159	2.78501	11.697	12.9924	3.23482	7.42027	269.42	8.14829	2.25983	4.39338	2.81046	280.245	238.627	61.3423	2.15756	0.303014	3.0487	1.60952	0	0	3.32018
LOC105604529	Esophagus	0.1363	0.453507	523.999	0.269411	0.427448	0.445808	591.3	636.127	8.71719	0.298916	0.38437	280.525	0.242199	0.276296	0.152914	0	0.144661	0	0.121306	0.092112	0	1.58406	0.028045	0	3.01668	0.024894	0	0	0.505377	0.209517	0.332062	0.064109	0.02068	0.038372	0.051849	0.046215	0	0	0.746888	0.106357	0.204386	0.042321	7.77749	0	0.132267	0	0	0
LOC101104808	Esophagus	0.81685	0.481047	698.798	0.499381	93.7455	45.0217	571.472	698.999	299.42	1.18909	156.443	532.811	0.847597	3.56366	0.725326	0.182011	0.762003	0.063892	1.40191	0.553801	0.396361	37.8614	6.43719	0.01543	1.39633	0.096525	0.031692	0	2.70901	0.441279	3.65561	0.305552	0.557339	0	19.407	0.44183	0.370778	0.046253	1.7871	0.115672	1.278	0.232992	2.28198	3.33366	0.221666	0	0.036376	0.287582
C24H16orf89	Testis epididymis	0.782099	20.9906	21.5188	3.17277	2.25105	86.0327	25.8044	23.61	25.2936	38.1921	18.7763	21.2838	10.1508	6.08382	5.05832	0.733936	1.37743	3.63623	1.6425	3.85929	0.537836	50.946	279.73	12.3509	6.14985	1.27061	5.3573	0.540556	6.6899	5.24192	2.32896	6.12382	3.47289	0.255994	8.14442	298.866	1.29167	18.5861	0.920554	2.00847	0.523834	833.571	0.481375	10.8247	5.36353	0.489861	1.17711	0.222459
LOC101105114	Lung	67.1439	310.646	40.2042	14.3737	12.8662	0.908341	13.108	21.0778	7.7681	20.7587	2.98998	9.72574	1.26643	1.53248	29.9165	0.235967	14.8481	2.33541	161.711	0.920263	0.02282	72.7983	1784.84	0.026609	65.0452	3.04855	1.15055	0.03642	1.70574	31.0349	5.95252	5.09594	0.397836	0.035925	2.17959	0.669739	9.35314	0.061989	1.03824	5.29052	20.0909	0.189085	3.67937	278.836	13.0573	0	15.2951	51.0788
ARL10	Cerebrum	0.883175	1.05014	2.58725	0.993829	2.57587	1.79352	1.65241	1.47418	2.24895	2.59407	1.78917	1.13515	3.9362	1.35935	1.02738	0.904173	1.14863	2.60147	2.10714	3.55444	4.23307	2.75981	1.27621	12.4129	1.27862	1.99202	7.43881	1.56774	1.37692	1.99282	0.80065	1.00953	1.58644	0.857286	2.5056	0.665083	1.86367	2.15189	1.87189	0.778397	2.30688	0.396491	1.27897	2.62773	1.37023	1.0644	1.04186	1.35938
LOC101106229	Colon	1.89609	10.7146	23.1804	0.255296	7.02463	1.43819	14.1732	12.1512	21.655	0.079256	9.94719	6.6123	0.041857	6.72665	77.1212	12.8974	3.15899	0.199384	10.8025	0.069129	0.034296	0.980355	72.0581	0.033523	0.698556	3.31354	0.0273	8.47253	4.42849	2.6538	20.1726	17.485	1.82948	7.98937	1.61447	0.143962	5.72182	0.039354	3.42853	9.32457	9.20702	0.145748	0.252255	0.938681	3.25015	0	0.060147	0.033242
TMEM40	Esophagus	5.75583	1.64286	113.228	0.281211	14.9417	1.72776	104.216	107.53	14.6699	1.21023	28.9754	163.936	3.30909	0.498245	0.573102	14.0406	1.85483	1.04166	0.334172	0.866562	0.151161	3.85407	0.0438815	0.849377	3.29853	1.25854	0.506946	0.233511	0.112611	0.221997	0.739587	0.336739	4.38395	0.0819753	0.170237	0.21172	0.638226	0.535947	0.156979	0.140443	1.21072	0.271322	0.611015	0.0813949	0.146513	3.99903	0.0136052	0.0585511
PPARG	Omentum	1.17452	0.993863	17.3625	36.8912	5.47675	0.245375	7.20676	3.69854	1.64598	0.0979099	2.23265	2.59095	0.227896	12.1738	7.97328	37.7793	1.25289	16.1858	6.68081	1.46226	3.05169	1.19963	2.37441	0.214178	1.28292	6.38359	25.0397	0.182922	7.55205	1.06984	5.66744	8.74704	25.8286	0.0951017	10.0301	2.13771	3.83811	0.689637	9.45416	2.36549	5.05228	0.0958814	0.730398	0.383074	33.4597	0.0188525	5.73612	40.8282
LOC101105864	Abomasum	9.08697	8.90832	305.747	77.7162	16.1028	18.1623	51.8215	48.0241	43.9874	54.2242	29.8722	40.8013	70.1217	169169	13.5316	31.2259	4.90743	0.427973	7.49318	3.04601	0.306764	1.81385	7.66146	6.43181	13.7219	270.391	0.788169	2.43862	10603	0.634062	2725.64	13.7122	1.78131	5.50056	0.358986	18.504	0.399274	1.32678	3.52552	1.63065	13.3988	5.54486	0	0.596333	0.314007	0	0.041158	0.294894
KLHL30	Muscle	97.379	0.340107	7.82843	1.54688	7.82372	0.12047	6.92732	3.06283	10.012	0.499845	0.860659	6.44552	1.54809	0.119238	9.97852	2.18128	0.037311	0.166292	0.370815	0.093003	0.078171	0.056642	0.102614	0.14378	7.59043	0.162817	0.103131	0.043182	0.094715	0.044739	0.525666	0.235293	0.10039	0	0.03811	0.151477	0.162321	0.580402	0.107945	0.199195	0.25716	0.252559	3.50347	0	0.023925	0.06261	0	0.026569
B4GALNT3	Colon	0.920981	1.04103	60.2192	5.29677	36.1565	60.9116	53.6387	71.1759	5.31528	15.8419	18.1506	16.6567	0.174048	6.18175	64.6866	0.06276	6.15503	1.00168	5.818	12.9676	0.666213	1.79895	1.7219	1.16054	5.61041	28.1506	18.3595	0.324759	6.45672	18.0191	11.9346	26.4721	15.8524	0.269281	61.3482	1.44843	33.446	0.202082	0.25739	0.410029	0.768221	0.439513	5.89051	7.06782	37.8973	0.010834	0.247994	0.08339
WFIKKN2	Ovary	7.50212	0.871578	27.7361	2.31873	1.03923	1.41121	14.838	17.5008	2.56397	6.23352	0.365865	3.67254	32.2142	4.54343	5.94118	0.368795	0.600478	43.6969	0.55136	3.80122	0.566793	1.51768	0.082742	8.56513	4.79583	1.43667	1.66365	0.062822	1.64457	0.477808	1.13954	1.60648	0.411975	0.595714	0.097726	11.2765	0.568576	1.12537	15.222	0.274391	1.77618	2.74047	0.657309	2.52219	2.42901	0.027962	1.74256	1.03459
TRIM29	Esophagus	1.34064	0.871741	223.115	1.1382	336.482	27.7144	258.906	280.743	89.9205	1.88136	362.563	636.955	0.859058	1.01768	15.6493	0.022263	0.21677	0.166173	1.20688	0.067832	1.37154	22.4321	1.2575	2.01513	3.77331	8.67411	1.17772	0	0.139456	1.87127	0.975046	0.270285	7.06869	0.013627	44.5138	2.7492	4.0887	0.082849	0.368092	0.092854	2.76496	2.20598	0.19383	0.943237	19.7058	0.011246	0.203308	0.164283
LOC101102344	Embryo	1.87814	3.25707	119.867	0.407023	54.0921	0.879276	68.3798	0.393828	0.374681	0.471356	0.10035	0.53654	0.294766	2.00506	162.526	125.679	0.490952	111.402	320.335	5.95815	855.299	3.6501	16.4859	0.566477	4.9147	2.83687	96.9044	0.771399	0.596452	7.66381	0.5951	139.671	0.150351	0.298423	4.98648	0	276.772	0.26306	106.88	0.697869	448.616	0.083434	12.4534	0	108.286	0	0	2.95917
LOC105604082	Tonsil	0.40377	4.59631	10.9313	0.215205	8.59879	0.203551	14.6338	22.2706	18.7766	2.13062	0.549971	16.3302	2.11743	0.358827	0.356535	1.37444	0.101115	5.50496	0.375978	1.71099	1.5355	0.221521	1.25638	1.88416	0.606313	1.70224	3.52394	0.027259	0.138784	1.47517	0.25634	0.440126	18.1767	0.055921	3.20445	0.132606	3.80204	0.258462	0.808565	0.098943	0.231877	2.851	2.22415	0.20363	0.598486	0.577974	2.5846	0.815075
CLDN23	Testis epididymis	0.459878	7.41978	18.1118	0.101439	5.38457	1.06659	10.8075	15.2489	3.43482	0.456663	5.0296	11.1151	0.088665	4.52472	15.3507	0.033653	4.31233	0.37715	8.85267	0.915746	0.533298	8.85488	1.87029	0.251671	0.115111	2.06363	0.112049	0.033573	5.88896	1.61164	18.0417	13.4452	3.32544	0.006582	1.85169	5.98437	4.70824	0.012429	0.083958	0.032143	0.064631	19.7014	0.201794	1.35692	13.4435	0	0.163156	0.065566
CPAMD8	Uterus	0.402049	0.710688	5.53265	2.97274	0.284192	0.157816	3.74195	5.98531	1.13652	13.9138	0.15099	3.90962	1.13731	3.36869	6.41689	0.684232	1.04979	12.6557	0.900965	0.396906	2.59788	0.78945	2.46404	2.31174	3.2227	0.412835	0.252584	0.0753	3.85718	18.1897	1.14998	1.63738	9.20099	0.167082	3.39295	2.74424	0.702076	0.218964	0.160309	1.005	0.41165	2.66302	3.1325	6.92262	4.89589	0	0.295857	0.734337
USP35	Hypophysis	0.499787	11.7501	6.68535	1.8448	8.48235	1.69998	4.70171	5.88244	1.21174	24.1831	4.18136	1.89773	16.2569	1.50771	0.965656	1.15721	0.835147	6.11546	1.19673	8.59522	1.33177	5.52281	1.27521	4.04597	2.48755	5.23032	5.10992	0.665787	1.01055	1.56303	0.724474	1.06661	2.70115	0.685332	2.04123	3.6637	3.30664	12.5519	1.05888	0.998171	1.05994	7.20954	2.28132	1.54022	0.976863	1.23375	0.985982	0.56763
VSTM2L	Hypophysis	16.2456	3.94278	21.2455	8.22187	2.14114	6.54941	38.2125	35.6439	2.99545	125.076	1.76746	0.977042	81.3724	5.87257	3.15402	0.404368	0.352392	33.5683	1.42131	34.1365	0.207822	0.224205	1.5469	14.9732	2.18384	0.438377	13.9048	0.134747	1.91028	0.936477	1.84844	2.88598	1.56492	0.109406	1.43509	1.06572	0.77479	22.5415	2.56418	1.30069	1.31046	0.123518	0.091108	0.77186	0.964851	0.479867	0	0.113783
TMEM95	Testis	0.220521	0.608934	5.08303	0.819143	3.63177	0.83177	3.01842	4.88276	1.83174	0.784154	2.38178	6.2934	1.08437	1.09443	0.756897	0.32039	0.568287	1.04179	1.96328	0.719921	0.41953	1.00591	2.24416	0.749165	16.126	1.42035	0.555099	0.799927	1.35315	2.2397	0.61588	0.573671	2.48426	0.648273	0.678422	0.622813	0.79217	0.675903	0.742647	0.983116	0.842088	0.727278	22.7488	7.27865	0.741634	0.252363	0.978949	0.919305
LOC101113601	Cacem	3.66224	4.93137	7766.59	5.72057	3.10242	9.38686	5322.66	10223.7	5.91522	1.92088	2.6071	122.238	2.67239	2.96503	565.304	2.57293	2.14223	1.43317	302.576	2.20647	0.188195	15.6842	31.8532	0.788021	8.19424	30.7748	2.84914	0.058105	0.794168	4.92447	257.214	1073.56	13.2517	0.045149	0.075194	0.13464	7.24615	0.853466	6.97914	5.9971	2.51485	0.038679	0.309713	5.44585	180.924	0	2.76078	1.91828
LOC101113860	Kidney	0.191671	3.53573	33.3553	0.24217	20.4186	6.65333	43.8611	33.2092	4.67857	1.1946	21.5274	9.18108	10.4114	16.5115	25.0868	0.025168	65.6717	0.647682	17.3542	37.5828	0.902672	4.66601	3.94005	0.595111	5.39961	72.973	28.8063	0.02084	5.14433	1.04176	30.2819	13.22	1.33739	0.026107	0.192331	0.360532	24.0403	4.89413	1.33406	0.774326	0.787602	0.168901	2.21204	0.241145	3.83432	0.360562	0.386775	0.832381
SOX2	Hypophysis	0.244694	4.04713	132.47	1.82354	0.972181	0.913881	86.2997	78.0258	20.005	89.3496	1.24232	67.1866	83.4167	16.609	1.36315	0.10368	0.191093	0.079722	0.39689	0.800915	9.32461	3.15805	11.9187	51.4146	1.93635	0.041031	0.023152	0.034364	12.8112	0.155209	0.254502	0.59894	0.08129	0	0.071408	0.316869	0.282187	24.8359	0.058804	0.040307	0.452151	0.049858	0.064917	0.033103	0.242888	0.022534	0	0.140201
CLDN3	Kidney	0.462002	1.64171	11.3937	0	0	0	12.4501	12.7	0.321566	0.1043	0	6.83739	0.434392	2.25606	0	0.151364	0	0.574345	0.777402	0.745043	0.382034	0	0	0.374566	0.655109	7.37067	3.09214	0	0	0	0	0	0	0	0	0	0	0.107036	0	1.63551	0.304565	0	0.112748	0	0.645407	0	0	0.418961
WDR66	Oviduct	0.366682	1.36354	9.76987	1.38527	1.1224	0.250157	6.08106	6.71721	0.718776	6.18098	0.437712	0.618931	6.23563	0.758007	0.32302	1.0742	0.152143	6.08872	0.615433	0.412993	0.172932	0.899275	5.1337	5.88338	19.0052	2.35707	6.42324	0.04891	0.745091	5.38954	0.310787	0.376889	1.18589	0.019543	0.758469	1.06417	0.278217	0.301977	0.128021	0.194673	0.412678	15.5478	19.3856	26.8354	0.442171	0.019816	2.46812	0.29207
LOC105616415	Cerebellum	0.099825	0.171832	3.33955	0.671685	3.54302	0.085568	2.51725	0.317396	0.940476	0.263733	0.171011	0.236445	0.968264	0.160737	0.108729	0.082217	0.109737	0.510592	0.560663	0.858217	2.87755	1.32131	0.317866	1.08063	1.12369	1.20794	0.893187	0.028183	0.04451	1.72425	0.03963	0.089697	3.59666	0.006517	0.855611	0	0.415604	6.9424	0.089369	0.085521	0.262556	0.068858	1.257	0.161959	0.138556	0	0.060381	0.161654
MYOCD	Spleen	1.15428	3.12123	9.68794	7.99994	2.00159	0.292529	33.4773	11.229	0.188355	0.218062	0.343867	2.39938	0.925569	15.264	7.2939	0.010799	3.75008	11.9393	3.38089	0.524286	1.44185	0.183962	4.77377	0.408112	8.97749	1.95702	5.16304	0.009938	14.8532	4.50482	2.84843	5.86748	0.559927	0.012157	1.32756	4.32468	4.33428	0.300726	32.7431	1.51207	0.732025	2.16315	5.80592	7.73613	5.16798	0.01022	6.63924	1.52487
ANKRD35	Esophagus	4.96188	13.6709	25.8705	55.3217	38.6217	2.17237	66.8993	49.1072	26.5525	11.7281	33.705	61.5027	4.38832	2.17829	1.40439	0.194454	1.70716	4.37043	0.857863	3.79103	0.711091	6.13208	2.17637	2.52429	3.15143	1.95561	2.75207	0.056141	2.87301	0.791636	1.89577	0.860206	1.69476	0.119891	1.96493	1.84361	0.929785	5.42833	3.31054	1.64743	2.20517	0.482322	1.79823	12.6702	9.4131	0.123258	1.93283	15.3233
SOSTDC1	Keratin	0.24728	4.42779	21.8982	1.39158	38.9583	4.47752	17.7049	10.6646	5.05539	2.46039	42.9986	16.8208	1.52944	24.7765	4.83345	0.027385	2.93718	1.12342	2.2668	6.21392	1.93503	0.453708	8.14354	6.3286	3.97406	5.04588	2.62311	0	9.2956	2.6735	11.6054	4.02449	2.21435	0	25.8907	2.02823	2.53251	0.243663	23.7136	0.311656	0.254476	1.67581	0.137421	0.977186	6.63009	0.063647	0.191127	0.117682
LOC101122545	Macrophage	1.3195	7.46455	89.7105	0.501722	2.01312	2.31708	79.8094	73.9676	18.5044	2.89681	5.23963	39.1577	0.161805	28.3838	19.2561	151.882	28.7464	2.76538	14.4154	0.98314	1.17781	16.5117	21.0693	0.263556	3.41221	2.92184	0.360688	1.19542	30.3989	1.97637	10.338	13.175	35.6072	1.50827	20.6966	2.14748	6.53906	0.152737	0.985134	3.13072	1.02597	1.40139	0.612431	19.1041	7.01655	0.237191	1.22869	1.07173
ATP12A	Placenta	0.258088	0.16415	199	1.50486	21.1097	0.480492	214.67	233.414	19.4127	0.369833	16.5644	0.459549	0.511365	1.05972	0.642305	0.096304	0.304511	1.01629	0.503865	0.212517	8.32268	6.52209	0.339748	0.138473	1.67143	1.24294	0.676869	0	0.766944	5.09415	0.313051	0.522848	56.3901	0.012056	0.464726	0.825045	0.461577	0.358087	0.151719	0.098016	0.48992	0.162098	2.08687	1.54628	0.209132	0.068307	0.071198	0.95151
LOC101104501	Lung	2.64971	3.87772	5.41747	4.42082	3.30184	2.75432	0	5.93165	11.0806	4.28491	3.26451	1.80473	5.60907	5.61068	4.3999	4.60424	2.20954	0	9.84918	7.3789	0	0	12.0536	0	4.97875	3.78291	0	0	0	0	7.28276	2.00285	0	0	0	0	6.87156	1.67639	7.51749	0	0	0	0	0	2.05552	4.69307	0	0
LYPD5	Keratin	0.289517	0.789069	91.7349	3.10532	93.937	3.55113	76.4619	178.338	6.99275	2.65888	96.6041	73.4436	1.45089	2.45326	3.07854	7.61697	2.50746	5.55621	1.03624	3.07786	0.112918	1.82476	1.6649	1.04011	1.57947	0.266023	1.61937	0.39057	5.51839	3.36108	4.30421	2.29614	2.59558	0.779773	2.0644	2.04349	0.550602	0.616922	0.30825	1.96677	0.536676	0.201189	0.327479	4.62159	1.70835	1.7478	0.196281	0.130172
LOC101115983	Salivary gland	26.1042	51.8642	45.1111	16.106	133.076	129437	43.1636	14.9545	39.8925	58.9719	14.0369	8.47082	5.53127	12.7686	7.59805	0.00788	0.077364	0.031766	14.3466	0.047254	0.034944	0	8.77915	0	30.6382	3.39129	0.018561	0	0.326956	0.024239	8.52445	8.5466	0.033926	0	0.229103	0	1.623	0	18.0721	0	15.4081	0	0.537911	0	0.008645	0	0	0
LOC101122488	Testis	0	0	6.63339	0	0	0	6.17588	0	0	0	0	0	0	0.572884	0	5.97963	4.17073	7.23528	4.78529	0	1.36243	0	0	3.0728	5.17286	0	0	4.42374	0	0	0	0	3.95932	0	0	0	0	4.34929	0	0	0	1.74293	7.66837	0	0	0	4.27443	0
LOC105611549	Kidney	0.215643	0.829964	2.58422	0.231059	0.743928	0.233312	1.03427	1.23407	0.381154	0.176067	0.196141	0.753587	0.239295	1.09009	0.756676	0.871887	0.742857	0.710603	0.567938	1.12179	0.538397	0.465326	0.687764	0.263262	0.460591	2.84078	1.50027	0.870791	0.600406	0.552948	0.698992	0.629313	0.405549	0.483559	0.459922	0.316372	0.963557	0.502079	0.498091	0.431269	0.274776	0.318225	0.354925	0.72118	0.413621	0.165825	0.186943	0.227642
TLL2	Hippocampus	0.800977	0.395774	9.47965	1.12519	1.91761	1.21	2.33737	2.37057	1.46458	6.9	0.434926	1.36816	2.24067	11.5011	0.861241	0.0638297	0.121234	105.376	0.271277	5.09835	0.617508	8.82542	0.229271	1.58194	1.05979	0.41319	195.304	0.0516707	7.98962	1.04136	0.534002	1.04994	3.24976	0.0191784	0.164674	0.32664	0.30475	1.38093	1.3733	0.132009	0.393487	0.218081	0.430908	0.0458475	0.498186	0.0402022	11.8378	0.227465
COL17A1	Keratin	0.749943	2.80694	699.557	1.71921	313.958	27.3208	396.414	409.439	90.7644	8.15775	354.737	338.876	2.01442	156.349	76.0805	1.05123	16.5547	3.97566	62.8556	0.965208	1.58667	18.1635	2.85358	1.41697	1.07236	17.0713	2.55515	0.484265	119.617	4.79513	38.9035	82.4048	6.5169	0.514656	44.9037	26.2373	11.8145	1.08527	3.94343	4.00055	49.6782	19.5246	0.961897	14.9971	12.7364	0.02188	0.932034	0.652999
IL20RB	Keratin	0.202496	0.39672	62.0295	0.380363	59.8917	56.3196	38.4769	38.5851	66.1747	6.14245	85.3087	53.2149	7.86943	0.402981	0.457571	0.591413	0.472538	0.577317	3.27174	0.589356	0.25228	4.07626	1.49947	10.7276	6.24785	0.558603	0.205633	0.372431	0.155979	5.84902	0.48156	0.367578	3.08425	0.287613	1.2327	1.09098	0.353221	4.73418	1.95441	1.73621	45.9523	0.921367	1.22835	30.2588	0.556582	0.117611	0.981517	0.416706
AHRR	Peripheral blood mononuclear cell	0.172019	4.36646	8.04251	0.69207	4.00307	0.151268	4.52943	5.19779	0.587939	2.33102	3.28524	3.03146	0.753781	3.09044	8.54118	10.249	8.1335	2.30605	7.5487	0.384285	0.190457	0.331898	0.708862	0.988639	1.28364	2.04024	0.295356	14.4073	5.8278	0.591834	3.93701	7.00687	0.613988	0.080061	0.465151	0.388059	4.7451	1.20576	0.119948	0.162145	0.131824	0.22365	1.42735	0.33544	5.0766	8.56543	0.143874	0.203895
ACACB	Muscle	32.8527	7.89579	12.1598	2.34433	1.26974	1.15516	6.89175	2.30486	8.10201	3.98547	1.06011	11.4682	1.17732	6.761	11.2189	0.028771	1.83659	14.9608	1.47717	8.80317	0.404632	1.1927	0.857494	0.486143	24.4168	4.87054	3.09062	0.073174	4.01291	6.17896	1.74625	2.3271	2.36223	0.06196	4.39139	1.60786	5.44816	0.328117	8.10024	0.998165	0.609078	0.536568	26.4598	0.958723	4.67064	0.127982	2.29668	1.10856
STX19	Abomasum	0.372889	0.774868	5.2353	0.164699	1.70441	0.738351	1.55661	5.35981	0.92954	2.7301	0.371256	0.870104	1.64775	11.4648	2.54957	0.348733	0.100872	2.83394	2.22481	2.51901	2.63664	2.16453	3.22313	1.97841	1.374	2.59384	2.5496	0.032187	3.19292	2.50979	0.950264	1.28665	1.68051	0.082155	1.9034	0.73829	1.09153	2.49969	1.84524	0.079876	1.88267	1.37287	1.78179	0.539524	1.48595	0	0.808545	1.69111
TMEM257	Pylorus	0.233217	0.102991	2.04544	0.283861	0.31894	0.295266	0.043137	0.782233	0.376519	0.381547	0	0.570213	0	0.779157	0.593349	0	0.27867	1.70526	0.188416	0.66002	0	0.543993	0.264573	0	0.536872	0.720615	0.67912	0	2.54774	0.152796	0.625521	0.359337	0.683439	0	0.878234	0	0.157693	0	0.121988	0.113935	0.047174	0.396559	0.108596	0	0.263078	0	0.945906	0
PKP1	Esophagus	0.905191	0.740885	288.499	1.94938	319.979	17.2171	172.017	249.849	69.1338	1.75283	335.369	459.665	1.73344	9.46037	9.20914	0.05592	0.31475	0.459725	2.01552	0.491077	0.091546	17.287	1.85688	2.29659	5.73409	0.625233	0.237459	1.1791	9.03793	1.60782	0.891817	5.74726	1.88441	0.443555	16.4507	3.33571	0.78885	0.394095	2.09725	0.334471	4.23651	2.02284	0.958068	10.1247	4.97092	0.045042	0.111723	1.17936
KLHL29	Cerebrum	3.39549	0.781058	3.4505	2.9059	3.78573	0.581666	1.46989	1.23352	0.820349	3.38527	1.78914	1.41559	1.72327	2.56837	1.17456	0.19167	1.06462	1.6846	3.60301	1.83074	1.33127	1.17301	0.681643	5.59549	2.18582	1.99403	1.3368	1.63266	1.30259	0.861056	0.879397	1.2105	0.987468	0.411155	2.04528	2.35239	1.18352	1.92949	2.64489	3.70008	1.04964	0.481942	0.328617	1.0813	1.37957	0.850108	0.465561	1.68293
ISG20	Placenta	1.35792	4.20063	14.9403	0.988817	1.60182	0.995373	3.86715	0.931039	14.0105	5.07459	6.21356	1.98634	0.265209	15.237	13.892	12.4528	10.7914	1.34318	14.1981	0.532242	0.523289	1.44517	5.21263	0.348456	1.11046	1.42411	0.317458	1.9468	2.25017	4.68968	9.86778	13.8939	16.6407	5.16235	3.11679	0.327881	3.98364	0.296987	14.6841	5.61973	7.82073	0.213739	1.08641	0.345197	0.882222	0.194606	0.39778	0.377635
LOC101113189	Lleum	0.063636	0.360943	3.74444	0.188884	0.382214	0.114	2.52724	2.97758	0.103963	0.15002	0.035003	0.051	0.234099	0.185766	0.368376	0.060414	0.469696	0.201566	0.470336	0.220926	0.130711	0.396703	0.167024	0.157639	0.496527	0.61456	0.207847	0.083066	0.087026	0.262375	0.372457	0.190704	0.187531	0.231543	0.24337	0.183119	0.757981	0.19783	0.326563	0.113612	0.196885	0.715645	0.292085	0.195927	0.150873	0.004602	0.044353	0.164285
FAM83B	Skin	0.150911	2.52387	18.0891	0.141331	15.4103	1.30773	13.8089	16.5017	3.23321	0.675972	4.73527	2.37336	0.890025	0.899198	2.33995	0.01718	1.84876	0.454455	2.02969	0.346947	2.10042	1.57571	1.73633	0.267269	0.772831	9.60576	0.401026	0	1.15865	1.62103	1.7796	2.11771	3.17335	0	2.38321	0.136512	1.56421	0.036271	0.180801	0.014269	1.11043	0.684394	0.231715	0.957238	1.82613	0.133516	0.920382	0.063057
DHRS9	Placenta	1.33855	2.69936	44.3129	2.07747	1.31503	0.587774	17.6792	26.9686	8.84774	0.647223	2.18328	29.1189	0.50827	7.29474	32.8937	20.6812	2.29029	0.289077	2.42079	0.192902	23.2151	4.83132	0.946106	0.335215	3.41165	1.96664	0.25269	1.1479	4.29817	1.52119	0.995393	9.05933	174.928	4.6369	0.851617	0.632271	2.23081	0.0824885	1.62457	4.16445	1.35383	0.0752036	0.174346	0.295841	0.904578	0.0624229	0.0654653	1.00227
C3H22orf23	Oviduct	1.74224	2.51342	5.12753	1.17514	3.65634	2.25211	5.75151	5.44235	1.14622	8.58625	2.78043	1.96386	5.75798	3.90416	1.07745	0.787456	0.891062	2.30119	0.89889	2.17639	0.915372	2.35008	9.04821	2.20198	19.8891	4.74747	2.40136	0.312721	2.56377	5.94301	1.1692	0.955057	2.40453	0.261838	2.68787	2.37068	1.60795	1.00562	4.14806	0.507845	0.653442	3.08937	25.9623	60.0507	1.35306	0.943126	3.77329	1.2993
NTF4	Skin	1.23788	1.34699	2.92312	0.147252	5.62664	1.94735	2.27374	2.03528	1.73416	0.677535	1.72967	1.00681	0.407669	1.20935	0.722433	0.421362	0.553156	2.94146	0.902656	0.603884	2.70219	1.17865	3.33071	0.784353	0.436798	1.33632	0.494053	0	0.724905	1.31568	0.76942	0.834871	2.66726	0.005943	4.00445	1.39176	0.451364	0.079732	0.484009	0.802888	1.53499	1.01625	0.469142	1.26168	0.505642	0.455316	1.16584	0.130296
RIN1	Keratin	0.502365	1.42904	19.8901	2.18633	8.15122	1.49536	14.9535	14.9191	1.74245	7.60412	20.4359	8.81164	1.60233	6.65964	5.95414	1.25779	1.26018	7.95329	1.60255	4.87764	0.359393	2.38864	2.32465	2.21558	2.84948	2.51941	5.6006	0.276941	6.56081	2.44886	1.72289	3.09629	2.59428	0.289977	3.58747	1.91142	1.4722	0.657049	1.17093	0.891188	0.554066	9.13279	1.32034	3.98897	3.96343	4.5979	0.961518	1.03475
TGM5	Adipose	0.105469	0.142822	31.3637	76.3616	25.7231	1.91633	54.8048	40.2794	1.38537	0.317931	31.4443	0.726617	0.228438	0.677567	12.4824	0.025531	0.050998	0.218257	3.87378	0.178312	0.465115	0.215433	0.17108	0.078193	0.514237	14.0459	0.744246	0.118108	0.618695	2.06489	0.419089	5.78906	1.79544	0.082496	0.308225	5.13036	2.09374	0.100876	0.31403	0.054076	0.402177	42.6468	0.4656	0.133097	0.379078	0.006905	0.146448	0.255542
LOC101111245	Lymph node	3.8764	2.16333	4.63967	1.27608	1.20579	2.45069	2.44608	2.56712	24.5458	1.68592	1.03459	1.9701	3.45272	5.14914	4.49315	2.06798	4.06353	2.35475	27.1511	2.2022	1.41435	1.34042	1.79048	2.07373	4.18686	1.83642	2.60841	0.038268	2.78528	2.47608	5.4573	2.62926	1.73034	19.1831	2.13043	0.975312	7.90918	1.78105	2.94023	14.7987	1.30024	0.545824	3.2364	2.55553	1.55536	1.22229	0.504203	1.02742
RPP25	Hypophysis	0.267014	2.58201	3.28683	0.479589	0.735954	1.00456	1.4465	1.94177	3.775	4.91387	1.04411	2.43361	4.25045	1.03153	3.07491	4.78479	0.738469	1.13307	4.81349	3.04459	1.25355	0.768892	4.86405	0.834563	0.75555	1.03226	0.502334	1.22943	2.10382	2.81313	1.25543	1.87491	3.6292	1.80697	0.406704	0.648106	4.56941	3.24589	4.58622	2.42508	3.2003	0.167388	0.078536	1.26414	0.957924	0.512844	0.215916	0.180562
TMEM45B	Colon	1.80887	38.1124	53.0916	0.294071	6.67645	11.7924	42.0808	53.0868	16.1989	1.41063	5.47992	42.3569	0.877114	22.5629	81.9248	0.357329	61.7999	1.78886	77.3488	4.60633	4.43077	3.0963	2.06779	0.559284	1.87282	29.5988	4.81428	1.02193	17.556	2.43309	67.6701	37.4843	8.57916	0.389757	1.67083	0.268073	47.4523	1.25317	1.90148	0.648047	18.2213	0.495835	1.49533	0.321384	41.5479	0.04639	0.880307	1.27241
LOC105615865	Testis epididymis	0.237839	0.528139	4.10143	0.498859	0.790323	0.947755	1.5808	2.55136	0.625076	0.43762	0.302111	0.921772	0.510973	0.261378	0.658446	0.098594	0.641801	1.06265	0.973758	0.479517	0.470882	0.27162	0.353044	0.491752	0.825324	0.65129	0.501475	0.495556	0.24762	0.559631	0.547472	0.302543	2.58537	0.799349	1.13343	0.515197	0.580147	0.275017	0.734521	0.421972	0.624941	5.06356	2.36114	0.329346	0.105112	0.11888	0.30706	0
LOC106990135	Oviduct	0.122275	1.00604	3.84179	1.99414	3.21661	1.48659	1.57842	3.53631	1.05869	5.63103	0.855199	0.357535	3.13653	1.63805	6.43045	0.0519284	0.758155	1.16738	2.42904	1.73089	0.316915	0.955277	0.420401	0.271303	1.61168	1.89906	2.17025	0.0335078	1.66522	1.7897	1.46338	4.51487	1.92241	0.0254208	3.04634	0.642542	1.52012	4.4775	0.335559	0.0510709	0.270158	0.672793	0.361363	10.4333	3.42271	0	1.56118	0.106556
FUT5	Cacem	6.34184	1.33137	57.3216	0.120869	2.0144	1.38431	24.5331	89.8755	1.66222	0.704324	0.931277	5.85611	0.646637	3.90687	179.101	0.0347239	6.60922	1.25519	107.764	0.155589	0.0466782	0.209032	0.147768	0.0633424	0.864955	0.591061	0.31797	0.165306	3.89955	0.60252	26.8869	208.549	0.681736	0.200532	0.374115	5.05876	11.6085	0.712558	0.350203	0.146931	0.126183	9.49538	1.42514	1.20576	107.513	0.0539487	0.252902	0.111885
SLC26A9	Pylorus	0.099935	0.301662	21.8218	0.325507	2.307	24.5657	9.88687	14.7603	11.7023	0.231902	5.00566	1.53319	0.174876	30.2944	0.386015	0.20813	0.119323	0.053861	0.509212	0.096451	1.43135	2.70581	1.25647	0.112452	8.06704	0.124525	0.149693	0.041643	34.1218	0.272783	0.295615	0.110056	20.3899	0.010332	0.029788	0.027683	0.227586	0.108581	0.081098	0.103626	0.110428	0.013841	3.20709	0.121262	0.047398	0.032051	0.015172	0.0254
PLA2G4F	Colon	0.213783	0.890845	43.1003	0.050798	4.77309	0.797339	46.6645	67.0683	2.89504	0.599191	4.6243	12.0011	0.054219	2.7034	20.5006	0.0801769	4.82704	0.353767	5.11902	0.050649	0.007434	1.64905	0.387907	0.019059	12.9482	3.55641	0.181999	0.0433	2.23392	0.962392	4.36157	6.87822	5.48858	0.038515	0.32152	0.091887	2.74499	0.044279	0.068896	0.01374	0.130173	0.164617	16.5506	14.1293	19.153	0	0.681121	0.034911
NXPE2	Colon	0.0890223	0.0580598	69.0198	0.243328	3.13121	39.8934	25.5161	46.3808	17.3778	0.137322	2.55665	49.8756	0.256264	0.170443	149.47	0.0604075	0.0925852	0.377598	10.1961	0.0288871	1.06954	0.503229	0.0343831	0.0347312	0.388477	4.93014	0.425714	0	0.0465155	0.370612	142.631	45.9791	11.7206	0	0.51944	0.0321737	0.0843981	0.113929	0.0365914	0.0245886	0.0527521	0.131076	0.150206	7.83608	138.822	0.0350583	0.4221	0.0616583
PLA2G4E	Keratin	0.523498	0.069493	60.2299	0.097857	9.59721	0.22935	51.512	66.5795	7.34748	0.719048	14.6209	7.20047	4.03001	0.085384	0.316713	0.317682	0.053438	0.262281	0.0819	0.046712	0.171134	1.3568	0.057199	0.097243	2.21249	0.400632	0.769164	0.022707	0.073572	0.178705	0.093504	0.104881	0.066029	0.005522	0.118617	0.027161	0.054797	4.75779	0.09334	0.024692	0.148857	0.0694	2.29275	0.075187	0.05588	0	0	0.116706
LOC101114973	Colon	1.83273	1.76428	40.0967	1.59134	1.15424	3.73106	23.3949	38.4255	8.3492	0.351143	0.656887	24.1628	0.341799	0.75222	52.2182	3.53481	0.616316	0.732583	6.98329	0.66312	0.476787	0.833219	2.2181	0.206548	2.50175	2.42598	1.2695	0.201848	0.685295	0.806894	23.764	18.3312	4.7138	0.354677	0.866034	1.31402	1.37712	0.249473	1.7824	0.604077	1.17934	0.294324	0.38932	3.23044	42.9896	0.0244214	0.387886	0.591518
RAX2	Spleen	0.160129	0.175224	7.02902	0.18015	0.486409	1.02025	5.02796	4.15347	1.14016	1.25473	0.791463	0.327119	1.35823	1.43803	0.302021	0.181385	0.503946	0.241885	1.61732	0.272103	0.150833	0.256997	0.263651	0.217584	0.371703	0.531386	0.088843	0.996478	0.558679	0.705497	0.262462	0.349447	0.416262	0.668838	0.633432	0	0.349277	0.986216	3.25553	0.941263	1.38291	0.099122	0.113876	0.184406	0.186301	0	0.027076	0.500523
AKR1D1	Liver	0.171575	247.129	405.97	0.218286	0.563814	0.550771	211.241	199.226	0.393222	0.296398	0.474179	1.85943	0.31433	0.291836	0.100845	0.020453	0.472878	0.231779	1.65956	0.122881	8.96296	0	87.059	0.0222	0.370875	0.725222	0.020469	0	0.02409	0.175466	1.40786	0.148034	59.1677	0	0.030778	0	108.112	0.038258	0.114242	0	0.209313	0.023624	0.473444	0.033489	0.092478	0	0	0.120656
LOC105616091	Skin	0.132914	1.07165	3.70894	0.214606	4.54981	1.32058	3.31376	3.43287	1.37457	2.46688	2.43844	1.66211	0.19415	1.81175	2.17655	0	1.53287	0.317652	1.54584	0.362044	0.372066	2.87555	0.820767	0.205083	0.146464	2.31371	0.939288	0	1.46648	3.24598	1.59098	1.24408	2.25815	0	2.35703	0.597227	1.35943	0	0.018297	0	0.246021	1.9002	0.163657	3.20096	1.98425	0	0	0.070571
LOC106991203	Adipose	2.85543	2.82523	3.46572	4.78354	0.967689	0.833439	2.5781	0.682648	0.849533	1.01735	1.00114	1.01044	1.04714	0.874499	1.11036	0.518934	0.975709	0.638745	1.27799	1.77278	0	0.540324	2.82613	0.484159	2.61958	0.644619	0.970499	0.370495	0.43602	1.37684	2.07188	1.21629	0.585156	0.526621	0.229707	0.282184	0.771359	0.202536	1.22249	0.284693	1.00641	0.523633	0	0.303543	2.20987	0	0	2.01044
ARSJ	Thyroid gland	0.416264	0.745758	3.86901	0.718844	3.38907	1.02642	3.0082	3.39741	1.34017	1.22731	2.47641	1.53469	0.403945	1.25888	1.00394	0.479603	0.801404	6.39645	0.729479	1.13103	1.59051	7.65329	1.9053	0.374889	3.88469	3.52806	1.95514	0.309369	0.671313	5.14496	0.472041	1.01261	4.26447	0.673465	2.19527	0.523004	4.08592	0.211197	1.09477	0.353054	0.564013	1.11757	0.441109	2.67912	1.71654	4.37365	2.17691	1.51457
SLC14A1	Kidney	0.250559	5.63698	297.227	1.69527	0.561096	0.489293	68.5886	43.92	4.23159	7.27786	1.74997	0.338365	6.783	0.655678	1.56589	0.032586	0.834336	0.946411	4.60354	1.22028	1.33458	6.54601	0.37572	0.722633	2.6429	215.006	45.6083	0.360487	0.916146	1.16353	0.767886	1.99601	4.82663	1.43901	0.208896	0.561338	174.074	0.791691	0.769905	1.39533	1.37008	1.21735	3.36754	6.647	0.910534	0	0.046894	0.230544
LOC105615805	Duodenum	0.901912	1.49135	2.03813	1.17414	1.40216	3.09544	1.87032	0.579666	1.54766	1.93339	0.645482	0.599582	1.03008	1.10428	1.19525	0.712807	3.00311	1.79192	1.96387	1.78721	0.957181	2.34719	1.64122	0.853591	1.34367	1.6082	1.62695	1.28909	0.713522	1.75749	4.43087	1.14208	1.41993	2.073	3.10272	0.232275	2.09185	1.02113	2.00617	1.5023	2.57643	1.04116	1.46803	0.786205	1.23486	0.267287	1.01533	1.57503
LOC101102714 (LYZ1)	Esophagus	6.90972	4.39588	10660.9	6.16376	58.9022	9.39931	14547.6	12134.2	2131.67	4.0762	10.1062	8281.17	3.30752	29.2426	93.6208	24.8306	68.4608	1.80965	43.8171	3.42775	1.63295	353.73	4.99056	0.502627	4.89913	241.554	1.87857	13.5445	12.2234	8.01091	154.111	106.105	34.1671	14.7874	3.49364	4.14702	40.3734	1.60335	8.1076	1.82612	9.0634	0.66792	4.04435	15.583	355.815	0.187884	1.2698	3.7501
ARF6	Lymph node	3.53901	4.91809	34.1208	7.88829	9.61881	0.265921	8.32744	24.6422	11.2255	1.42398	10.9988	13.1003	2.28641	8.03658	12.5676	23.3869	0.184211	0.282727	52.8679	24.3804	0.111433	0.157776	42.489	0.323758	2.3074	6.32825	0.116066	0.21088	0.268669	0.166721	2.11801	10.2713	0.237443	0.214075	0.351909	0.226361	0.260425	6.79051	5.96171	0.139046	3.14645	0.268397	0.193367	0.181661	0.288454	0.1372	0.319443	4.27052
KLK9	Skin	0.070638	0.13461	37.2284	0.85917	29.8192	0.076509	88.776	35.2242	9.92392	0.092952	12.5728	4.31428	0.119686	0.314003	0.033074	0.001904	0.042574	0.021327	0.057717	0.034672	0.023341	0.112442	0.020208	0.023791	0.071091	0.015627	0.042143	0	0.055052	0.087851	0.02492	0.017421	0.097413	0	0.23299	0.116585	0.013858	0.024485	0.066863	0.054109	0.077237	0.038367	0.008439	0.036263	0.0623	0	0	0.176571
LOC101116141	Esophagus	2.87699	1.2795	880.863	62.7902	365.757	2.54241	1229.59	948.442	181.809	3.57456	418.533	1043.3	1.44433	2.22122	4.79406	0.016261	0.144222	1.4519	0.791078	0.199088	0.023415	46.6592	0.14677	0.995002	1.18573	0.317234	1.90145	0.116692	0.538092	0.080267	2.41378	0.827239	0.983086	0.07808	0.04266	0.401677	2.47475	0.056845	3.174	0.4162	3.68925	1.61464	0.420118	0.024513	0.153769	0.221734	0.059962	0.113554
KLF13	Cerebellum	1.15296	4.03215	5.20716	7.25209	3.00524	3.95887	2.99837	1.0308	9.37647	1.78044	3.36762	1.11821	4.1701	11.7078	2.42417	1.31035	0.649901	1.21679	4.42084	1.12115	0.604372	2.15472	6.10949	2.04738	2.22937	3.14551	2.23866	9.34475	1.04935	1.54287	2.21009	3.01759	0.96641	2.30875	1.07239	1.04874	2.17557	12.1195	7.4084	2.19435	6.53519	1.35285	2.35058	0.245408	1.84243	0.016787	1.59582	1.40619
STBD1	Muscle	129.189	56.5989	8.09127	0.796601	1.6099	2.65711	2.73271	1.91701	4.1235	2.92916	6.42084	37.5178	1.5259	4.93912	4.91845	0.323491	4.36645	4.72863	3.77208	13.8156	0.843086	0.441019	4.53261	2.21392	26.9708	12.2041	1.37396	0.020775	3.67358	0.891719	6.23777	5.86029	4.25588	0.10084	2.39819	2.23595	3.46955	0.69621	1.07574	2.21922	0.713354	2.90462	14.2639	0.710741	1.12208	1.71616	0	1.96724
GSDMA	Keratin	0.902282	0.747446	32.4862	0.596856	167.178	3.32615	75.2856	56.5304	15.8176	0.618167	202.973	12.7789	0.250604	0.784342	0.924929	0.704569	1.38981	0.669004	15.0194	0.718708	0.040659	2.05433	1.65983	0.085273	0.462133	1.14251	0.070116	13.7343	0.398609	0.161974	0.63487	0.351253	0.225433	10.9824	0.273954	22.8432	1.20952	0.058436	3.46833	4.64491	13.2229	8.84883	0.170298	0.815027	0.342333	0	0	0.242377
MFAP3L	Placenta	0.749363	1.03203	10.2804	5.30026	9.7837	2.80641	6.71988	15.3911	2.26799	4.95948	7.70261	5.34922	7.4388	0.424952	6.9309	0.25333	0.28761	2.42866	1.63485	2.04369	1.20899	0.72092	0.936707	2.14625	15.8035	19.738	2.61195	0.0419588	1.07608	4.50324	0.585694	3.49565	22.2836	0.0376514	1.67171	9.25647	1.80442	8.16847	0.366257	0.411831	1.45758	3.016	19.8994	0.228599	4.83102	0.160291	0.636903	0.483476
ACPP	Uterus	0.184701	3.23459	20.0557	0.158154	25.5131	1.35203	32.6717	23.0075	6.57724	1.21206	12.8021	16.4288	0.483919	4.95943	13.0113	0.0825573	2.50163	0.0405038	7.73191	0.606162	0.446416	1.65134	1.77247	0.106041	0.122281	3.58425	1.048	0.00562517	5.89991	36.1316	8.84497	7.30907	11.3272	0	1.93758	8.60992	1.9619	0.0378075	0.157525	0.0726639	0.469714	17.6644	0.0549717	5.06389	7.32799	0.0206038	0.169285	0.126859
LOC101116795	Heart	0.187738	1.06573	72.7997	2.96743	9.10589	1.13935	72.3289	60.1518	6.04253	0.481515	4.24499	29.5217	0.530934	1.589	1.27064	0.413223	0.9619	4.1849	0.986785	2.14505	5.71286	17.242	6.13653	0.354725	48.542	4.17025	1.05004	1.51677	3.43471	19.7531	0.87782	0.94598	32.498	1.88618	0.740223	18.8771	1.0706	0.554452	1.28134	0.984832	0.890632	2.77907	0.822753	32.1203	2.93188	0.221533	1.06066	11.4797
CDCA4	Salivary gland	0.49976	1.8648	3.16183	2.23997	3.88323	4.84914	1.86218	1.56994	3.41563	0.952652	2.2832	2.13702	0.425026	1.37958	2.72277	2.53127	1.2789	2.87284	2.52128	1.00167	2.86033	0.808957	0.891391	3.43004	1.7807	0.950548	0.647853	1.38775	1.37907	0.743254	1.66913	1.73003	2.02764	0.714957	4.41676	1.51096	3.80429	0.300085	2.02671	1.67375	4.21284	1.54225	1.80964	0.98301	0.870324	1.89544	0.662933	0.306037
LOC101103602	Abomasum	0.117487	0.33095	51.1769	0.286579	41.9365	0.342924	23.7122	81.9775	0.757775	0.54498	53.6036	0.308859	2.02773	122.557	5.8921	0.00791603	1.87735	0.0703202	1.62075	0.0755414	0.0136135	0.0655653	0.0733041	0.255312	0.0704105	0.324251	0.0922548	0.0277658	104.206	0.0350039	2.67789	4.14489	0.0687254	0.0403546	0.0782922	0.039749	0.675262	2.03311	0.0331356	0.00870832	0.279379	0.100274	0.0490723	0.0809925	7.96375	0	0.0592918	0.0856395
LOC106991113	Esophagus	0.693708	15.9849	73.2186	1.11488	30.2405	7.084	69.0898	64.8494	23.5144	5.61693	29.9088	59.9676	0.700453	5.01417	11.3609	0.272571	8.00468	0.597734	6.58349	6.74913	2.3249	23.3999	12.6814	0.943932	0.848489	17.8933	4.35089	1.45212	5.73567	9.70848	9.89795	10.1753	7.35952	0.991484	6.04649	2.53221	15.6587	0.963023	0.384157	0.62132	1.28417	3.61677	0.976495	6.85229	4.62919	0.065929	1.40415	0.299638
CDA	Macrophage	0.204209	10.705	65.9336	0.433501	0.351206	0.610686	40.4703	36.8744	4.92219	0.631646	0.27787	14.4724	0.244054	0.474767	10.0557	89.7866	0.687699	0.440543	1.21589	1.18187	1.22457	1.22278	1.48538	0.18649	0.343674	5.07739	0.339869	4.21153	0.895434	1.84135	0.575673	13.787	17.7838	6.09108	4.74611	0.249483	6.38303	0.484047	0.679193	0.934817	1.21303	0.218813	0.850888	0.310505	0.754715	0.385632	0.243811	0.510659
AHNAK2	Macrophage	0.886296	1.06659	9.03539	9.13261	18.5049	5.8788	7.63247	9.34254	3.86152	3.70558	22.9772	19.936	5.32708	4.35527	2.33473	31.7933	4.48851	7.2509	1.89662	2.76202	0.209818	1.64303	3.97798	0.765301	4.84667	1.48533	0.654682	0.343136	3.94511	4.8546	0.632144	1.31591	9.04898	0.420466	7.05225	6.43304	2.27425	0.647934	0.768373	2.55511	0.811227	1.579	0.428048	3.07709	2.48191	1.94138	0.724842	2.31999
CD70	Adipose	0.292779	0.322738	3.02499	2.33672	0.118012	0.609347	0.66444	0.305476	1.74378	0.218771	0.263541	0.189556	0.002643	1.10462	0.425367	0.727554	0.44521	0.243025	1.04357	0.134252	0.034075	0.064907	0.653797	0.09982	0.236811	0.324402	0.047118	0.844162	0.214164	0.947612	0.27419	0.457451	0.355495	2.22656	0.271904	0.12199	0.346306	0.054529	0.880347	0.928983	0.976079	0.093694	0.108947	0.079669	0.210262	0.034612	0	0.02702
GJB2	Esophagus	0.48972	3.85752	138.92	0.464107	8.67136	0.98504	92.1254	150.505	7.29594	0.552589	16.7356	40.5351	1.22096	0.69728	0.88993	0.97739	0.725674	0.415363	1.01923	1.7867	1.50799	1.0942	2.65113	1.36171	24.0024	2.47112	0.085472	0.380442	1.04605	7.29222	2.28632	1.48801	2.82095	0.130151	1.64943	2.4801	1.12553	1.45902	0.38693	0.075961	1.86715	0.619837	5.38131	0.509866	0.252661	0.057239	0.200345	0.693195
LOC101109475	Heart	0.0916729	0.145197	1.53604	0.891739	0.0525267	0.0318616	0.0593271	0.0241172	0.00301356	0.0774599	0.0710534	0.0468683	0.162655	0.385429	0	0.00112936	0	0.0147893	0.0161807	0.030612	0.0593262	0	0.010955	0	1.61557	0.0411255	0.016723	0	0	0.0434963	0.0109346	0.0114323	0	0	0.0502331	0	0.00789095	0	0.024906	0.0129323	0.0113091	0.0239047	1.47145	0	0.0197744	0	0	0.0382332
LOC101121219	Esophagus	0.514589	1.43944	1217	0.544949	44.0368	4.86221	2069.65	2088.46	657.514	2.64074	115.955	3180.66	1.80094	2.17352	0.472495	0.024556	0.178899	0.0419413	0.179003	0.0821987	0.0138667	197.938	0.047244	0	1.38584	0.113727	0.0788983	0	1.12338	0	0.38308	0.331214	0	0	0.503865	0.162253	0.0623049	0.0185237	3.73741	0.0848384	4.45675	0.286691	0.0705063	0.115702	0.0162837	0.0165003	0	0.0523383
FAM127A	Hypophysis	28.6148	22.9157	38.4459	1.01276	35.4321	0	0	0	0	136.798	0	0.638725	70.111	0	33.2557	23.3044	0	0	11.3482	0	12.4223	70.9717	0.574262	25.7226	17.0113	0	0	0	0	0	59.0261	25.7809	15.4269	0	0	50.3926	51.446	29.6784	13.313	0	34.7064	46.5774	5.26345	0	0	0	0	0
KRT78	Esophagus	1.35468	4.41384	3323.99	1.50924	9.18108	2.5205	3994.53	3649.76	1483.89	1.94157	44.2492	6466.53	1.51182	2.52232	6.44978	1.72888	2.70643	0.293952	3.72516	0.696133	0.364678	282.266	6.45493	0.075531	1.27938	2.10938	0.396015	0.040986	4.99958	0.14545	2.85504	13.5479	26.817	0	3.76101	0.121978	0.752225	0.241952	1.47127	0.165293	0.945807	0.160623	0.031095	0.226882	0.926823	0.021117	0	0.593435
KRT4	Esophagus	4.71586	49.6561	16500.1	4.3834	7.06874	7.19402	15593.3	23880.8	5895.04	108.094	43.3726	70630.1	60.0002	69.1526	5.00417	0.059806	3.62653	0.009559	4.52262	0.530295	0.153776	2117.68	1.28472	1.13865	6.70953	1.16697	0.029405	0	7.1081	0.008862	4.3064	4.93298	0.04438	0.022463	2.37677	0.611075	0.663395	0.445411	1.59186	0.364117	11.545	1.3869	0.014764	0.302372	0.230242	0	0	0
KRT79	Skin	0.867257	37.9796	955.049	0.965362	369.774	0.352351	404.429	508.582	1.07947	0.392241	325.438	3.50771	2.64348	0.413752	0.959671	0.032572	0.08335	0	0.154364	0.146737	0	0.498636	4.2111	0	0.404996	0.039047	0	0	0.095333	0	6.05058	1.65378	0	0	1.0536	0.157967	1.34185	0.254435	1.00897	0.026307	0.357975	0	0	0.01167	0.20458	0	0	0.111432
PIGY	Testis	6.68406	6.74351	8.54868	5.72313	0	0.599037	11.6868	2.00324	7.65955	1.78449	0	0	0	0.041313	2.57243	2.66436	2.14052	2.19947	3.1538	3.52332	0	0	0	0	9.33149	3.23826	0	2.18988	0	0	0	0	1.51101	1.33349	0	10.9099	0	11.054	5.95168	0.884684	0	0	11.4065	2.50228	0	0	0	4.10899
LOC101117044	Esophagus	0.075526	0.368908	122.218	0.035039	1.15131	9.29107	136.212	131.99	54.1504	2.16482	0.386842	101.063	0.257198	0.27781	2.4454	0.074252	0.054096	0.189296	1.28984	0.041599	1.46945	24.3948	0.969267	0.89899	0.137248	0.843147	0.036812	0.028771	0.329769	31.071	0.132447	0.98113	71.1846	0	0.082474	0.055754	0.317584	0.148944	0.04536	0.035997	0.254752	0.033823	0.059911	36.654	0.696869	0	1.77772	0.094302
DAB1	Salivary gland	0.242714	3.48241	9.02048	0.358167	0.49097	16.012	12.8987	8.77929	10.7587	4.93416	0.161096	0.20847	3.86053	8.20237	2.90589	0.0113042	5.82137	7.76379	4.9352	1.06882	1.71461	0.248755	0.174314	7.61951	1.44285	3.62888	8.57704	0.0307751	3.40326	0.106784	5.17635	3.98825	0.319025	0.00820084	1.30427	0.21629	3.18029	3.83181	14.6722	3.46876	15.4946	0.031071	1.47417	0.945129	1.2695	0.0149247	0.328988	0.607945
DENND2C	Esophagus	2.3091	1.73724	40.0981	6.24455	17.3316	0.543557	46.4925	49.0216	12.1292	2.63712	10.8077	23.3283	1.09073	1.64972	1.58395	0.830996	1.14845	4.11644	1.6271	3.02392	3.23196	4.19263	1.39851	2.16738	2.33954	3.49401	2.2565	0.314595	2.03955	1.71813	1.22755	1.72488	1.84338	0.367192	4.62074	3.05538	2.05456	0.458505	1.33846	1.14639	0.707523	2.43295	3.10782	7.49733	3.77694	3.37988	1.70797	5.03777
LOC105614078	Abomasum	0.228186	1.98181	2.08672	0.552865	0.855345	1.62088	0.871208	0.879645	0.372048	0.915999	2.14729	1.39712	1.63034	3.17703	1.88457	0.113041	1.07323	0.647329	0.639474	0.3797	0.462539	0.70853	0.53568	0.742995	0.426905	1.31722	0.614223	0.084765	2.47415	0.269627	1.28626	1.69854	3.06144	0.152318	0.695592	0.22561	1.16113	1.49906	0.179259	0.146729	0.227118	0.940993	0.13276	0.629772	1.16481	0.027584	0.063584	0.053075
LYPD2	Esophagus	0.725493	1.14787	1000.9	0.612331	9.08449	2.12783	371.484	663.606	55.3057	0.445592	13.816	231.085	0.770721	4.80104	0.416954	0.316895	0.241569	0.205505	0.22108	1.09433	0.072156	27.3552	2.77305	0.093474	2.00974	0.466744	0.076612	0	7.96566	0.212168	3.39032	0.23697	0.129062	0	0	0.370424	0.117112	0.636452	0.570818	0.099994	1.36007	1.33612	0.19814	0.113934	0.078506	0	0	0
SLURP1	Keratin	0.286404	0.239051	53.9109	0.112238	20.9342	0.817029	37.4789	31.0036	19.697	0.322749	286.908	139.082	0.161969	18.5564	6.90418	0.107892	0.069109	1.70184	0.375649	0.661071	0.095159	0.767808	0.073334	0.091448	0.200338	0.110529	0.254267	0	23.5711	0.077017	0.426939	4.94956	0.096315	0	0	0	0.105385	0.498316	0.180673	0.09009	0.707776	0.282175	0	0	0.399354	0	0	0
P2RY2	Uterus	6.32082	4.12959	22.6327	3.30193	2.02964	0.537904	15.6732	20.9574	7.88794	2.64481	1.5139	10.5721	0.722652	1.1456	2.23049	2.26953	0.831265	0.815449	1.03183	3.03508	0.921577	3.68209	3.26899	0.295429	24.232	14.9322	2.93982	2.12056	0.815149	32.3914	0.674265	0.70253	5.32601	5.2115	3.39897	6.18626	6.74896	0.697415	0.704205	1.36819	0.25918	19.4562	7.37928	7.57353	2.7175	0.525203	0.905489	3.19877
ALOX15B	Skin	0.259203	0.832619	91.7823	0.533717	78.2673	16.3365	53.1795	73.838	55.6746	6.0513	44.2707	52.5248	4.54101	1.06126	0.607209	0.387513	0.764467	0.462136	4.88218	7.23522	2.16669	5.81881	0.31564	1.65518	4.27037	3.91973	0.781545	1.67388	0.791544	1.28043	0.42502	0.308172	2.11503	2.43848	8.44459	4.22959	1.80168	3.90345	1.86429	3.30247	11.6813	34.385	1.52399	0.339092	0.11089	0.028647	0.03556	0.041726
FZD10	Skin	0.624026	1.43306	13.8865	2.28034	38.5612	2.50388	16.7227	15.6138	5.50315	6.66679	30.1294	3.33577	2.1855	0.976685	1.79892	0.077415	1.03731	1.15002	5.76456	0.386434	7.59771	2.01543	5.0089	29.3601	3.93853	1.87188	0.495499	0	1.43361	11.3337	0.743267	1.83245	15.834	0.017235	2.65325	2.17783	1.24292	0.778457	0.301376	3.13271	1.19247	3.06637	0.126346	6.40801	0.614986	0.731808	0.900997	0.331086
LOC101102814	Muscle	2.00436	0.82298	1.60396	0.767278	1.0544	1.54073	1.12457	1.27142	1.15455	0.895935	0.437409	0.964986	0.617029	1.448	1.48513	1.48308	1.13227	1.04684	1.19227	1.59951	0.817552	0.803513	0.94135	0.968948	1.44396	1.80489	0.781337	0.829439	1.45242	1.18503	1.25768	1.12161	1.47718	1.24176	1.16233	0.498689	1.39569	0.999008	0.747069	0.979203	1.51161	0.762813	1.15996	1.16992	0.351609	0.995111	0.484612	0.433597
LOC101121036	Testis	0.450527	1.51026	10.1539	0.649817	2.15741	2.80707	8.27378	6.29922	8.40998	45.2824	1.90506	2.88449	0.974441	9.23167	3.22921	1.38657	7.73806	10.0029	8.74792	12.8937	2.28629	7.28284	9.06219	1.46412	371.626	13.9635	1.74793	2.92447	14.6347	0.981297	2.54552	3.26055	3.25848	2.5377	1.83069	2.21959	5.33045	0.273102	4.25674	7.84886	3.36795	4.39236	377.834	10.5756	1.35686	1.40725	0.752137	0.396228
DSC3	Skin	0.574	0.126103	93.8642	0.300562	240.697	1.72156	77.127	46.5504	37.8803	5.89905	94.755	50.281	0.390865	0.122598	1.1024	0.115023	0.252148	0.747262	6.39926	0.138804	0.715142	0.644004	0.697682	0.368478	0.183867	1.34078	1.76929	0.014579	0.1096	5.04177	0.247894	0.121243	0.258756	0	10.8453	0.068216	0.840743	0.120678	0.560312	3.06865	5.08755	0.288792	0.058888	0	1.24972	13.5573	0	0.635288
LOC101108147	Skin	0.332144	2.54303	414.421	0.566542	75.3576	7.02783	108.608	160.934	23.2201	1.15664	73.1362	13.2253	0.362927	10.9168	50.1786	0.246454	13.8807	0.469521	27.6195	0.112524	0.739045	6.27513	12.4036	2.24318	0.345529	2.50662	3.03427	4.25045	32.7037	9.88487	7.99343	23.1761	4.45885	1.90162	20.0487	2.45816	21.7121	0.130897	0.501831	1.42202	2.15967	2.25463	0.205582	71.9178	27.179	0	2.45383	1.87952
KRT17	Skin	7.18411	17.8531	10910.7	13.0753	2371.01	92.3524	11248.4	8615.15	758.265	10.0379	1921.47	139.132	14.2055	29.0526	73.9558	0.404257	4.79096	1.07896	18.2927	2.3161	0.271013	24.4644	9.35526	3.79014	7.8673	29.2745	1.99438	57.9468	1.65278	86.3541	43.1363	24.5093	7.0944	17.6681	33.4952	0.57551	20.7321	3.44652	16.4102	1.41299	45.351	0.734406	0.389297	24.5929	3.51884	0	1.21934	2.55124
LOC101118459	Keratin	20.0707	12.3096	3471.79	14.8282	5263.44	74.1332	2080.77	1629.43	1605.58	12.0816	24757.8	2554.28	12.4792	22.2801	3.88801	0.034095	3.54042	0.038545	3.26003	0.21432	0.114517	18.4047	1.56829	0.314011	1.54564	0.857909	0.051634	2.331	0.951743	0.502257	16.5946	2.3214	0.320085	0.277306	72.966	0.634102	2.01244	0.629605	8.10483	0.110697	26.7215	0.788399	0.053983	0.829151	0.716042	0	0.067911	0.333172
HAP1	Hypophysis	1.16465	3.35208	9.50283	11.6835	8.86999	17.8421	2.87629	5.42736	12.2759	71.0037	11.184	3.43748	23.5759	9.38305	1.84532	0.078808	2.27378	1.3457	1.22939	3.84562	0.234511	2.97148	7.05755	2.31737	1.48582	2.18835	3.39852	0.035171	8.00535	2.20553	4.59267	1.16663	2.46849	0.009876	2.58991	0.853043	1.31449	4.10426	0.525997	0.888163	0.49584	1.09595	0.070202	2.66946	0.482691	0.010244	0.224568	0.816613
LOC101118712	Keratin	0.191757	4.99091	75.6394	0.249762	10.2336	1.42719	27.3041	33.5741	9.4572	0.196078	21.8585	5.75221	0.085992	6.38884	6.11131	0.119829	0.821475	0.296198	1.15006	0.041896	0.628953	0.757299	1.66717	0.047045	0.247617	1.01637	0.117484	0.329178	14.7577	1.35003	3.52722	3.32281	0.894463	0.099453	1.42888	0.337791	1.23004	0.069733	0.105205	0.045553	0.548689	0.367107	0.04456	1.68476	4.26344	0	0.205773	0.14965
GPT	Muscle	23.7664	2.02899	34.7533	1.70482	5.21164	1.41678	16.7931	14.4145	3.37985	9.51548	10.7463	16.7695	7.41026	8.25235	7.81805	0.23701	10.824	3.90396	5.99064	2.05815	0.631565	1.65895	1.14206	1.8474	16.9707	1.51355	2.79778	0.203923	3.64903	1.14083	11.7144	10.5029	1.03108	0.560683	1.15719	0.663797	3.19373	4.29029	1.44848	0.297946	0.808237	2.43948	7.56779	3.43618	2.68263	0.388644	0.794299	0.27461
KRTDAP	Esophagus	2.27214	3.9529	1611.14	1.63587	1076.92	10.7506	1538.28	1963.58	555.389	3.43845	1616	1840.49	4.06708	4.30149	2.39197	0.127413	0.563467	3.65115	0.625527	0.0893446	0.0711624	47.8086	0.306675	0.109343	1.46388	0.209036	0.0967732	0	0.81623	0.21255	5.82191	0.307182	0.255058	0.107516	0.157621	0.386221	0.231389	0.679728	1.47238	0.150735	9.20522	0.134867	0.0194926	0.163628	1.35014	0	0	2.42349
LOC101117764	Colon	3.23392	170.956	182.225	0.152972	0.127546	0.425754	100.1	54.8613	0.167022	0.137477	0.136811	1.10892	0.230082	50.9877	332.248	0	182.907	0.062075	52.9905	0.426442	0.312817	0.138933	74.7597	0.050386	0.37213	14.2365	0.081939	0	133.119	0.191707	291.696	281.896	0.09245	0	0	0.074861	133.013	0.12992	0.07687	0.059806	0.134995	0.561088	0.091425	0.02509	110.633	0	0	0
LOC101123254	Keratin	0.065521	8.15591	135.578	0.051851	1.7097	0.094316	181.258	141.272	0.811308	0.050047	14.4658	11.8041	0.098361	0.088988	0.074771	0.053607	0.034413	0.052663	0.059943	0.064843	2.42365	0.156259	0.034856	0	0.022879	0.085326	0	0	0.083092	0	0.047349	0.032171	0.202144	0.030588	0.026889	0	0.028464	0.039095	0.120335	0.04049	0.187108	0	0.013723	0.416329	0.075387	0.016775	0	0.090404
GPR87	Esophagus	0.0964713	0.784941	19.1314	0.0675717	15.5681	0.671498	14.4923	19.0645	6.44437	4.68658	10.3957	18.6306	1.26813	1.09826	1.71194	0.055411	0.0279302	1.91644	8.18184	1.09903	2.62018	1.60573	1.00775	3.34214	4.29108	1.66865	1.39681	0.00969092	0.0334581	0.636487	2.99073	4.43434	1.45682	0.0133309	1.48346	0.222487	2.81931	2.85854	5.5128	0.0266128	1.44224	5.35376	13.8236	0.0199719	1.11184	0.0114505	0.943928	0.323675
PITX1	Esophagus	47.664	1.30833	275.995	3.51657	6.33563	96.4011	318.84	341.257	33.2159	42.0043	28.4931	427.774	1.37258	29.4118	18.1021	0.154592	6.38509	3.88966	4.71689	0.200576	3.31035	5.91591	0.633209	2.80858	0.847058	0.919908	0.33666	0	12.6048	2.02541	8.81411	17.0349	2.31034	0.047338	0.150266	0.041549	2.16261	0.116689	61.4658	0.340863	0.807641	0.095757	0.867885	4.38678	6.05829	2.16668	0.530837	0.075877
LOC105616285	Esophagus	1.11963	1.37599	19.4955	1.03699	6.92586	1.8326	12.5151	29.4678	2.80552	5.74754	7.6925	17.1276	2.57013	4.89868	6.63725	0.212625	1.84361	1.55156	3.87658	2.29548	3.19793	4.76616	1.84089	2.50062	1.62625	2.18925	4.30826	0.569746	1.32854	2.15495	9.175	11.6467	0.694581	0.304788	0.264937	0.512276	2.37344	2.96149	2.67929	0.163155	0.472231	0.28716	1.0738	1.02463	3.77002	0.203406	3.65864	1.0324
POC1A	Testis	0.323949	2.31885	5.19582	0.75665	0.864499	2.36373	3.03993	2.64492	2.38313	1.19759	0.73174	1.50362	0.395265	1.84744	2.94325	3.89738	2.5816	3.52783	2.3206	0.544319	2.40941	2.90158	1.31569	1.58994	7.06882	1.21567	1.49968	1.40714	1.50337	0.75338	2.63528	2.69913	5.89587	1.47309	1.86181	0.62347	3.09219	0.386916	2.36389	1.58446	2.4816	1.46985	10.6718	0.894871	1.21402	0.901507	0.483807	0.274345
LOC105610456	Thyroid gland	2.22515	2.12651	3.19593	1.9558	1.11947	0.66732	2.17655	2.25036	1.1513	3.48906	0.763431	2.01924	1.91597	0.565134	1.06736	0.626141	0.705669	1.41662	0.769469	1.6066	1.07385	24.2986	3.1525	1.35361	2.21746	1.20601	1.95474	0.283547	0.85056	1.3475	0.879486	0.95702	8.83073	0.210514	0.73086	0.562849	0.843694	1.98086	0.725248	0.464102	0.800313	0.262524	1.24231	0.585764	0.824027	0.327956	0.414909	0.796474
AQP5	Salivary gland	0.285308	43.1494	327.508	35.8347	1.56784	319.303	133.6	130.789	113.425	1.2411	12.8655	0.807675	6.58891	19.1927	5.44831	0.210745	0.0767944	0.268468	0.174917	0.0964054	2.66416	47.3411	75.1066	0.365428	0.339907	0.681832	0.355735	0	179.469	20.8312	86.0816	0.10868	40.4419	0.0372907	6.82421	0.0668409	0.0865546	4.1016	0.189551	0.067763	0.445876	0.0130749	0.351896	81.1789	0.24779	0.0677085	0.794722	0
LOC101103644	Kidney	0.00935784	0.312658	26.3252	0.142177	0.740552	2.15782	6.4214	20.9121	32.1388	0.539155	0.451191	1.52876	0.0662416	0.0976256	0.078352	0.194519	0.0769485	2.91185	0.0341792	0.142927	0.103448	5.31491	8.85983	0.133226	20.0253	60.2349	0.218499	0.00397621	0.242518	53.5845	0.0470516	0.0513787	9.29735	0.0158465	1.22695	0.708265	8.18526	0.0288977	0.479904	0.0103619	0.0420957	1.34312	43.9574	35.2117	2.23531	0.036232	12.0015	8.01808
LOC105602022	Hypophysis	1.51971	30.6101	34.5347	0.799026	0.193844	0.099455	5.74335	9.68548	0.097845	225.179	1.22671	0.105945	24.0396	0.242876	0.10709	0	0.083268	1.51666	0	0	4.84762	0.098248	0.039166	20.7427	0.764429	0.444503	8.32753	0	0	0	0.113529	0.08026	1.24796	0	0.142127	0	0	0.582335	0	0	0.056553	0	0.623089	0	0	0	0	0
APOBEC1	Esophagus	0.942963	0.839637	87.0813	0.205109	0.04906	0.235343	48.8206	189.392	60.6169	0.02628	0.034098	70.6516	0.019024	9.0322	9.56258	0.019007	4.81855	0.01295	2.75048	0.01388	0.008821	19.812	0.026599	0.020224	0.189586	4.3547	0.01032	0.015469	11.2011	0.063997	11.7797	2.23608	0.011856	0.010563	0.024116	0	1.33462	0.011228	0.025794	0	0.217175	0.087449	0.115079	0.074742	1.51772	0	0	0.020513
LOC101120435	Heart	4.55509	3.1467	7.25833	4.18257	2.11708	0.877842	1.64629	1.57616	0.7721	3.69715	0.724134	0.92086	1.86267	2.39294	3.33873	1.91011	5.0563	1.89142	3.19716	1.69937	0	4.04428	3.53523	0.42526	5.60881	4.00062	0	0	3.56395	0	1.28371	3.39674	1.50096	0	0	1.83743	2.53338	1.61313	0.477358	0.312278	0.786168	2.26536	0.959177	1.29175	1.22935	0.064872	0	0
LYPD3	Esophagus	0.554231	2.11169	735.259	1.29852	265.683	9.90326	420.102	482.514	84.6902	1.9037	543.775	796.743	1.48989	2.9702	0.663891	0.064557	0.344336	2.2948	2.08914	0.87172	0.029484	19.0882	1.30241	0.307991	1.19997	1.43896	0.524929	0.232977	3.47437	1.27584	2.27189	0.688843	1.99107	0.258298	26.4773	0.495017	0.195462	0.047088	0.436297	1.10346	2.37085	0.286071	0.101164	11.9471	0.435678	0	1.01297	0.072623
PRR19	Testis	0.235477	0.89125	28.8792	1.80716	1.42199	0.47736	8.98554	5.85057	0.478355	3.50273	1.40592	1.05869	3.6931	0.784505	1.07056	0.173625	1.37948	1.20191	1.22033	2.47208	0.125428	1.46697	2.35193	0.822938	1.18956	3.80762	0.665621	0.128693	0.459952	0.41471	0.778038	1.43741	0.85375	0.089442	1.26201	1.24587	0.387289	1.68365	0.39457	0.383032	0.252824	1.42358	9.86994	1.00459	0.41621	0.16296	0.363023	0.131716
EMILIN3	Ovary	5.70332	0.365174	3.97449	5.72405	1.68137	0.503332	3.04989	3.11204	0.642716	1.08758	1.50185	1.8353	1.65672	0.72246	2.98353	0.020608	0.829661	5.75114	0.749632	0.160457	1.066	1.06221	0.442023	5.27778	3.86506	0.598017	1.12302	0	1.15319	0.771713	0.417781	0.608462	1.41631	0	0.3644	5.10934	0.973653	0.597274	0.906738	0.25671	0.364521	1.16464	0.821722	2.03475	0.327832	0	1.20449	0.211942
L3MBTL1	Ovary	0.219155	1.09007	2.80667	2.26897	2.05141	0.602119	1.62492	2.04182	1.17551	3.22552	0.821046	0.770391	2.67192	1.2932	1.63722	0.646827	1.30196	6.32513	2.57962	2.95758	0.670298	2.00096	0.793281	2.06464	2.16634	1.07327	1.62021	0.628599	1.45172	4.75347	1.34567	1.4932	3.52608	0.807029	2.27683	1.76596	0.88873	3.61677	1.72351	1.74452	0.899395	1.75306	2.42882	2.67039	1.55389	0.110664	1.0813	1.60904
UPK1B	Placenta	0.549364	1.35778	116.929	1.31827	3.82014	0.717512	243.273	77.156	9.6755	4.09808	1.16617	47.47	0.57066	0.383731	87.2033	0.07556	0.404883	108.215	20.0669	1.34302	36.1537	6.89217	3.30404	0.948312	26.9507	8.91559	156.589	0.265936	1.11235	60.8861	0.329879	14.5297	252.476	0.348497	0.455966	19.801	2.41474	1.16794	2.23371	1.5298	0.972554	5.04685	1.16366	107.404	4.91165	0.932683	22.0116	21.4158
CNFN	Esophagus	0.394455	0.996479	251.502	0.809616	10.0395	1.20778	342.742	348.507	74.3111	2.84644	141.063	717.927	2.3537	3.16932	0.526181	0.165965	0.333054	1.04859	2.27155	3.56154	0.889727	10.0172	9.95192	1.37305	1.02389	3.35403	0.942014	0.318323	0.679807	0.716963	0.478621	0.461584	0.938485	0.266334	1.03354	0.879892	1.07978	1.466	1.03582	1.05562	0.88005	0.803283	1.06458	0.573893	0.688007	0.37386	0.308623	1.0066
ZNF296	Peripheral blood mononuclear cell	0.896706	2.23471	10.3979	1.94027	13.3869	4.24819	13.7005	13.8162	15.9486	0.917637	9.81218	24.8866	5.61998	4.65536	6.94666	1.94651	2.89584	0.360268	11.3862	0.249454	0.204975	0.337089	2.89013	0.288436	0.777674	3.29821	0.332603	26.9344	1.43361	0.280242	2.94245	2.82121	0.417119	25.4446	2.88146	0.55238	12.1427	3.96153	7.46339	9.51112	9.06451	0.550691	0.304515	0.171702	1.17417	0.244069	0.121912	0.229832
LOC105601981	Hypophysis	2.16561	1.69163	2.69232	3.01425	3.5171	2.67902	2.53289	3.69826	2.95204	4.17244	2.31143	2.15902	3.02317	2.85529	3.36533	0.850909	1.20935	1.31067	3.07884	0.682478	0.572346	0.738557	2.58619	1.95671	1.89799	1.41478	0.935186	0.699134	1.13402	1.5284	2.54466	2.43028	0.777109	0.7946	0.836237	0.530684	1.20839	1.84581	2.6293	0.790215	3.75131	0.666871	0.990607	0.391837	0.694881	0.256819	0.938321	0.808623
LOC101121414	Duodenum	0.617769	10.236	6.58289	1.8342	0.321375	0.602297	5.97783	5.721	1.10305	0.0895305	0.183808	1.2394	0.0998837	3.45057	5.22369	0.234903	9.0393	0.363898	7.65585	1.6516	0.135784	0.81981	1.66207	0.089062	0.494934	4.32723	0.278535	1.08517	3.4309	1.7882	10.7494	3.77294	1.0293	0.753379	1.22708	0.265847	7.54791	0.0777745	1.68155	0.792348	1.26504	0.190059	0.318986	0.654588	1.52897	0	0.332946	1.02385
CTNNBIP1	Keratin	3.2613	1.61892	6.85724	5.22865	8.16321	2.99033	4.67023	3.98936	3.51405	2.97669	32.1743	14.4879	4.08114	0.933212	1.21586	2.87174	0.845653	2.10679	1.57361	2.53778	1.23939	1.83112	4.2699	1.87876	2.70935	2.07366	1.29469	2.30808	0.636615	1.07766	0.96009	1.16135	2.78934	2.53793	2.55494	1.17909	1.02445	3.12866	4.41955	1.1775	1.12947	5.64873	1.3617	0.631861	1.67842	0.640214	0.977754	2.99335
PRSS48	Spleen	0.31093	5.35357	13.5786	0.087547	5.88784	0	27.2151	0.472192	2.59105	2.36246	0.200931	0.076681	2.32451	15.1008	5.12735	0.00198	0.380067	11.5029	3.67404	3.60886	2.56639	1.03844	5.01874	0.948633	5.31392	5.2666	12.7041	0	0.083377	2.777	4.71111	4.73183	1.86118	0	3.21798	0	8.67378	1.39248	20.718	0	0.347653	0.887867	7.76322	0.047593	6.90531	0	7.30296	1.9195
NRG1	Mammary gland	0.0864181	2.53334	3.41607	0.176698	1.52742	0.309512	1.86694	1.65008	1.40243	2.1072	2.12532	0.771872	1.96534	2.46297	2.62953	0.114572	2.24826	0.968051	4.27917	3.80592	1.19769	0.762251	1.26716	2.09051	4.34212	0.607233	1.00843	0.732142	0.81584	1.73272	0.865634	2.25445	1.93945	1.8221	5.06791	0.192936	2.64228	1.47192	0.146709	0.0530641	0.349299	0.707467	0.165293	0.31057	1.78299	1.48279	0.291484	0.121802
KRT80	Skin	0.925651	3.99479	91.3056	0.494674	67.687	5.19059	139.392	119.824	31.0971	0.391334	62.2478	23.123	0.292956	1.6029	20.3034	0.014992	3.02774	0.599289	6.72011	0.220113	0.222476	14.6285	8.25492	0.118902	0.632244	1.6182	0.387211	0	4.45367	0.298025	4.09838	16.5607	1.16457	0	2.47926	1.38617	2.7556	0.230074	0.213414	0.325362	0.408142	0.437909	0.116751	2.63264	7.52907	0.193973	0.548498	0.408232
LYPD6	Skin	3.32052	2.51165	21.2973	1.71523	19.1293	2.98096	21.954	20.2106	7.62882	17.902	11.7286	4.66555	4.5213	2.13146	1.15262	0.0166311	0.780781	2.21391	5.73749	5.30689	2.67457	1.7331	1.04516	3.86728	6.52085	6.11871	2.6818	0.116094	1.49645	4.27678	0.859013	1.90136	6.08681	0.290758	2.67847	1.99845	1.4997	4.24822	2.10099	2.26003	1.93203	0.53891	0.78525	11.9133	1.56569	0.142511	1.06242	0.19024
RASSF9	Skin	0.527533	0.326648	3.93276	2.09588	8.56637	0.313005	2.18911	2.71289	0.794456	0.567417	1.25298	0.449336	1.04912	0.934523	0.738984	0.008903	0.792976	2.26668	2.6043	1.20367	0.376673	5.40573	3.08285	0.714678	1.96868	1.90755	2.63255	0	0.532854	2.69147	0.627939	1.10588	1.33465	0	1.25871	0.166824	2.19476	0.31796	2.19771	3.00643	0.375277	0.306348	0.342981	1.68912	4.10265	0.253564	1.24659	2.3359
ZNF385D	Cerebellum	5.00587	0.43206	8.59966	6.59147	2.85122	0.143466	7.21565	4.72511	5.05147	7.16769	1.0952	3.63818	29.0525	5.55444	2.81142	0.036542	0.764862	3.31205	0.570906	0.117192	1.38131	5.33897	0.741375	7.70152	4.68623	1.09541	5.11122	0	2.42862	3.03239	0.571497	0.956283	6.37901	0.014931	0.593883	1.04083	0.763988	31.9764	10.237	0.076422	0.289358	0.829005	1.82897	0.264508	1.30045	4.47986	0.422894	1.08409
GLYCTK	Liver	0.599084	36.6991	46.0369	18.8462	2.87426	1.32547	15.2744	19.7738	1.77476	1.8202	1.79188	3.50411	1.88483	0.894258	4.70127	0.677834	2.7764	1.9999	4.5954	2.22781	3.4854	2.25104	18.6085	11.918	1.03415	9.70307	3.31707	0.369163	2.80863	1.12715	7.33434	7.62379	1.25417	0.736842	1.55471	1.43412	16.8096	1.0352	1.30053	1.22359	0.779619	1.02515	1.46871	0.72614	2.62179	0.335808	0.192533	6.80116
OTX1	Cerebrum	0.033222	0.131423	8.53499	0.118126	2.60222	1.15571	7.61588	6.88422	6.39379	11.8455	20.6363	9.31055	4.85845	0.045973	0.290699	0.024074	0.056192	2.69557	0.246529	0.001192	0.895282	1.31942	2.69674	33.3487	0.13909	1.35679	2.27993	0.189807	0.060871	0	0.03466	0.096328	0.069037	0.342811	5.74226	0.049096	0.071385	0.045169	0.085648	0.133702	0.068491	0.059494	0.188758	0.045891	0.373015	0.074269	0	0.000838
IRS2	Adipose	4.85489	1.20365	3.09599	17.0134	3.53261	1.74816	1.65385	1.20905	2.05004	1.69794	2.52818	2.0484	2.74579	1.90468	3.90594	10.4567	0.524372	2.61471	0.813945	1.3177	0.35433	5.27147	1.72234	1.28432	2.04034	1.08934	1.13077	5.52094	1.3532	1.00408	0.965386	1.05514	0.816222	0.866138	1.31594	0.938231	0.857124	1.72331	0.848321	0.712572	2.89205	1.82209	0.807439	0.90123	1.14987	0.708661	0.669207	1.97813
LOC105604589	Peripheral blood mononuclear cell	1.11765	1.79694	7.23485	1.20041	2.54641	0.154242	2.61754	2.76737	4.27875	0.884803	0.895203	1.83143	1.24537	4.45558	4.31575	2.30238	3.84015	4.08259	5.67918	4.83345	0	2.07049	1.2567	5.08905	4.78207	0.298294	0	9.82149	5.29606	2.07348	5.17227	8.72313	4.16183	0	0	4.17535	0	3.61747	2.78644	3.13935	0.496	0	0	0	0	0	1.04678	1.35511
SERPINB5	Skin	1.71342	7.47462	148.274	23.4721	272.527	15.0176	138.259	119.632	99.0616	5.48924	206.319	252.813	1.51156	12.1072	16.774	0.529967	5.7609	0.529962	9.27554	1.93689	5.91185	18.8039	3.36781	0.902743	2.4612	13.9079	2.69461	0.04757	25.696	10.602	9.59041	5.30782	68.0681	0.06786	9.67496	2.28739	7.17359	1.47186	0.678202	0.727765	7.31122	1.58638	1.35579	24.1249	12.8099	0.389511	0.868753	4.48108
SERPINB12	Esophagus	0.479781	0.834649	205.452	0.690936	73.391	0.69107	123.668	145.409	93.2069	0.723632	57.0828	329.444	0.727514	0.678937	13.4324	0.272104	2.35173	0.559263	7.23253	0.537982	0.084286	19.7852	0.625498	0.575436	0.334685	3.18993	0.653061	0.858479	7.67694	0.235714	1.53454	2.249	1.67973	0.272542	0.0971428	0.319593	1.17298	0.25087	1.36235	3.391	4.96614	0.221263	0.130821	0.587494	1.10246	0.0166584	0.111206	0.182181
SERPINB13	Skin	0.14836	0.360804	57.0198	0.348943	28.4253	0.732442	54.6072	61.033	11.59	0.139523	24.4281	9.57904	0.173103	0.0943607	19.8552	0.122572	0.146355	0.0943616	0.694913	0.151224	0.0530942	1.03595	0.0526139	0.0203235	0.237512	0.22569	0.114367	0.0872221	0.0448549	0.174976	0.429452	3.78691	0.377645	0.000577268	0.0726733	0.184931	0.183034	0.0910719	0.0835463	0.115022	0.639563	0.0874608	0.0845745	0	1.99821	0.0254046	0	0.0798224
LOC101103612	Keratin	0.333495	9.41999	403.293	0.233277	18.905	4.02626	251.652	328.045	16.0402	0.131863	30.4979	25.7526	0.327736	0.301471	5.81662	1.85316	3.57734	0.155033	5.52433	0.212755	0.090687	0.366111	0.43958	0.029162	1.26451	4.46243	0.372844	0.155998	0.461431	0.056073	4.73789	1.50477	11.9759	0.183188	1.60282	1.77139	6.69	0.067758	5.21113	2.48043	3.82664	0.458273	2.16786	0.491435	0.171644	0	0	0
LOC101103862	Esophagus	0.249652	2.52935	707.795	0.343888	10.3315	5.79535	597.47	484.947	23.017	0.09711	43.5263	43.8724	0.194098	0.373607	1.45789	5.20726	0.618506	0.341864	1.3602	0.229462	0.194433	0.123334	0.338953	0.013843	0.427311	3.09778	1.18062	0.87454	0.23665	0.012916	2.27597	0.280626	4.19515	0.478883	0.039066	0.870291	1.05111	0.103584	23.7964	3.35462	5.82074	1.72032	0.817001	0.439037	0.070516	0	0	0.063627
DUSP27	Muscle	63.8544	0.914109	30.6485	3.32705	7.72372	0.427729	26.7212	15.5733	48.3752	0.990617	1.81609	48.8389	0.394089	14.1676	38.5904	0.050727	2.82827	2.74636	1.70165	0.2204	3.1875	0.088212	1.02576	1.11711	51.2577	1.15423	0.194812	0.02241	17.548	1.04913	3.23882	4.35513	1.64529	0.013127	0.149414	1.26439	1.47945	0.09937	10.9548	0.463658	0.582491	0.773022	14.0476	0.404968	4.57378	0.375265	0.12124	0.094113
SERPINB11	Keratin	0.255921	0.151244	11.7451	3.75539	5.06601	0.259111	10.492	5.20516	1.83233	0.379495	7.1521	1.6668	0.325607	0.497071	0.457756	0.923092	0.42605	0.018415	0.194389	0.010816	0.071146	2.64749	0.437309	0	0.104935	0.18885	0.028312	0.177123	0.750702	4.98887	0.517102	0.296218	0.944563	0	0.115846	0	0.25794	0.21973	3.43856	0.137875	0.233784	0.032545	0.052034	2.38731	0.624165	0.079563	0.258846	0.528607
SULT2B1	Esophagus	1.25274	8.57832	198.051	5.66359	60.6573	3.67423	292.856	343.644	104.326	3.66064	89.004	672.616	3.09173	8.46402	101.119	0.289459	27.3243	0.665043	19.8829	2.67123	0.097622	15.493	1.58819	1.09009	0.89261	11.5387	1.85361	0.194334	3.45338	1.0161	35.3841	31.2782	5.6382	0.156106	4.33556	0.215884	11.3038	1.27224	0.314299	0.532164	1.64802	1.99035	1.03227	2.22853	48.8448	0.156448	0.137503	0.064858
TACR2	Pylorus	0.510863	0.753228	10.961	0.336774	0.40389	0.050696	11.249	19.6658	0.163923	0.130743	0.092621	0.584598	0.171665	9.3167	4.20456	0.048112	1.47041	0.202136	1.7512	0.173794	0.181422	0.271428	0.283681	0.25825	0.411376	1.06735	0.26607	0.098244	57.8832	0.223181	1.54469	2.5588	0.117508	0.044926	0.811452	0.104845	0.840246	0.171909	4.16331	0.04507	0.092047	0.111175	0.557423	0.121423	2.9883	0.134313	0.110179	0.565276
PLA2G3	Salivary gland	0.063956	0.159368	6.11026	0.17075	2.41932	10.8203	6.4201	10.255	3.77372	0.934476	2.68678	6.94979	0.171247	0.620315	1.36405	0.02106	4.49642	0.361121	0.628657	0.254292	0.99078	2.76888	0.501439	1.23962	0.777332	0.208258	0.485665	0	0.598778	0.276605	1.38134	1.19376	1.34568	0	1.54954	0.205561	0.580367	0.839244	0.043883	0.161852	0.379234	1.29118	0.059693	0.164318	0.306414	0.379027	0	0.069025
LOC101103238	Macrophage	10.819	3.12891	72.6874	4.36799	1.31975	15.2705	13.0767	5.09404	229.722	9.90611	1.22402	2.92078	0.33972	52.2559	41.1411	16795.6	26.462	0.897833	24.7498	0.908185	1.9752	2.40103	5.83276	2.01465	40.1682	2.75338	0.74659	385.608	18.0089	1.69176	159.964	23.9363	2.09751	0.164209	2.09438	1.95977	22.1124	0.254593	24.5509	1.42195	15.8148	1.09495	0.459982	5.84986	8.44576	37.0058	0.29694	3.4064
CCL20	Tonsil	0.996729	6.12234	67.3586	0.0998897	3.37146	5.31328	11.3118	24.7082	191.842	0.155098	7.24472	0.818504	0.0961847	46.7776	27.0771	132.98	7.41042	0.0803765	134.228	2.39959	0.0720074	1.104	7.19136	0.0994282	0.082368	6.50928	0.872119	7.24551	17.6326	6.74768	14.6343	20.7922	0.807894	0.158863	0.840499	0.100146	26.9068	0	0.151941	4.28147	16.095	0.144955	0	0.125512	9.36765	0.93694	0	0.189581
XKR6	Cerebellum	0.460974	0.834002	3.03457	1.35992	0.624026	1.41277	0.992563	0.563354	0.689013	2.53584	0.488918	0.830722	3.2176	0.663623	0.990683	0.379871	0.465856	1.56131	0.723702	1.33193	0.97076	2.141	0.916362	4.30503	0.812814	1.48771	1.67494	0.645555	0.391961	1.00873	0.740568	1.15158	0.525467	0.287334	1.39349	0.197792	0.65947	6.36508	0.891896	0.326542	0.554499	0.341447	0.933621	0.556255	0.842836	0.206787	0.546464	0.772711
APELA	Adrenal gland	0.116067	6.30569	4.21297	0.035593	0.245051	0.302498	6.67499	2.47418	1.32896	1.44659	0.128667	0.240812	2.6124	0.287771	1.67545	0	1.94792	1.00187	0.68952	7.40138	3.35911	0.465545	0.094448	0.81038	0.667352	1.18779	0.488436	0	0.71111	0.089646	1.12852	1.29638	0.373101	0	0.678003	0.176357	0.728704	1.6814	0	0.103874	0.597555	0.05824	1.40684	0	0.179322	0.646198	0	0
LOC106991725	Testis epididymis	0.206922	0.334569	1.34509	0.682359	0.284023	0.117945	0.437523	0.259074	0.256643	0.542056	0.069729	0.787087	0.321031	0.147445	0.246931	0.274997	0.113401	0.376545	0.458638	0.230623	0.379827	0.367897	0.283828	0.102715	0.828588	0.3051	0.411489	0.136742	0.058123	0.300012	0.077899	0.134403	0.247959	0.03797	0.326497	0.06067	0.190789	0.146603	0.229312	0.04571	0.186451	1.16409	0.543901	0.064343	0.196623	0.013816	0.145077	0.317941
HSD17B13	Lleum	0.506946	327.615	573.194	9.5425	10.7002	0.577514	274.662	599.728	2.39285	0.214129	0.749396	2.08794	0.424858	0.516248	1.04706	0.647764	0.489743	0.189986	3.55396	0.89557	0.232212	9.7658	263.11	0.132076	2.26865	1.2029	0.130541	0.174855	0.35577	1.61239	4.00773	0.462395	0.876834	0.115401	0.10432	0.113768	345.752	0.0713	0.593679	0.245669	0.42311	0.177472	3.30721	0.040242	0.234473	0.085155	0	0.215569
CCR10	Lung	1.75467	0.478304	2.71459	1.64507	0.901591	0.860244	5.19319	6.06905	1.13192	1.58905	0.683565	1.00029	2.33957	2.82292	2.83713	0.193249	2.4765	1.003	2.18147	0.585796	0.17802	0.857134	3.34774	0.197078	1.05589	0.96379	0.353721	0.506468	1.2009	0.44957	2.79281	1.73305	0.468983	0.371714	0.512665	1.3798	0.827792	2.67946	0.607738	1.60288	0.748021	1.72229	0.325205	0.651983	1.31894	0.173195	0.377411	0.208556
TFF1	Pylorus	4.39874	117.928	60.5004	2.57072	2.37504	3.20082	4.60586	17.7651	4.62006	2.95	6.79005	12.9685	2.85551	36780.7	5.81322	0.133941	16.1017	3.04358	7.66366	46.3885	1.11373	0.147189	15.3006	7.45604	15.9483	591.478	25.7007	0	71815.6	4.9387	957.131	7.32025	2.82127	0	0.303331	0.26321	0.700628	1.1796	0.969914	0.268275	1.73057	0.514011	0	2.66382	11.3295	0	0	0
TP63	Skin	7.70324	0.2676	57.9933	0.261429	73.0322	4.23358	30.7466	44.4407	17.2096	0.0778517	34.3781	21.6356	0.0776927	0.0789417	0.954359	0.441586	0.0420541	2.42666	0.179121	0.0247872	3.56867	3.38211	0.835825	0.805442	0.0997723	3.28096	1.36893	0.321156	0.0248616	0.360542	0.266301	0.050681	22.2015	0.503169	12.0714	2.5467	0.31521	0.0250753	0.264363	0.157509	8.6724	3.46325	0.105151	0.0658571	0.0467449	0	0.0575091	0.119277
SCGB1C1	Esophagus	0.649289	0.590058	78.677	0.954394	2.02983	1.98226	15.4308	14.5109	2.99909	2.48768	2.72759	6.49029	0.661794	2.38591	1.42355	0.22825	1.50139	4.3297	1.85404	1.14279	0.160456	0.925267	1.09278	0.342975	1.31185	1.34581	0.915551	0.482585	1.10205	1.31006	1.21354	1.13516	1.45475	0.463525	0.839704	0.788105	0.949304	0.475804	1.16204	2.01625	1.56289	1.63233	0.893877	1.07801	0.784642	0.183296	0.437946	0.917971
C12H1orf106	Esophagus	0.664043	2.32001	29.0166	0.497516	21.7996	2.80584	25.5757	26.5041	4.79082	3.46766	21.5573	29.3981	0.356956	11.8209	12.8899	1.41885	7.71436	0.429385	6.75776	0.055661	3.30894	3.52498	0.28582	6.30495	6.71511	2.54108	0.585323	3.46121	15.4991	0.92647	11.0665	8.26355	3.86693	0.06935	2.22631	0.293397	4.10348	0.109184	0.164718	0.10441	0.744829	0.247293	11.8626	3.93453	9.22536	0.479748	0.542516	0.107183
C12H1orf116	Placenta	1.36432	9.56254	55.6971	0.31388	22.3767	6.44709	67.2501	92.3222	13.6972	1.56631	29.6739	32.6321	0.103412	29.4948	13.5323	0.245803	9.6047	0.142353	5.2771	3.57018	0.740324	7.25296	31.1995	0.393568	0.510909	12.4189	4.65517	0.287253	17.1059	11.8384	33.429	14.1225	108.653	0.090249	4.89161	0.554283	4.78181	0.099191	0.136673	0.280264	0.723637	0.481703	1.2082	1.32766	4.16394	0	0.65478	0.039207
CTRC	Adipose	0.509877	1.22432	3.13836	5.3417	1.51444	0.245571	1.08686	0.295429	0.634074	2.14937	1.60285	0.589136	1.24853	1.5242	0.819698	1.38709	0.248774	2.37224	1.06831	1.70461	0.537846	1.98719	1.47254	0.801238	0.739969	0.941034	0.676245	1.92139	0.244523	1.69055	0.406286	1.0112	0.277502	0.515585	3.04262	0.289661	0.881912	2.61769	1.75135	0.543385	0.358349	3.55089	0.680808	0.158152	1.83037	0.03015	1.4403	1.55607
ANKRD23	Muscle	697.723	2.1269	31.1435	8.14772	70.3187	2.98443	32.519	30.8845	129.693	6.6461	15.6191	105.945	4.19623	24.7301	300.698	0.680157	1.79344	2.98098	2.99083	2.56376	1.87804	2.35614	3.16995	3.99078	294.066	21.3606	4.9651	1.25546	8.67265	2.60513	2.18872	2.67509	2.67265	1.17835	2.07102	5.11188	4.24753	5.11688	6.04513	1.88161	2.98109	11.2079	150.508	2.06791	4.35456	0.98087	0.979146	2.15184
S100A5	Pylorus	0.407081	3.44424	22.6411	32.6656	1.03778	0.500403	16.7754	22.8828	9.6619	1.96061	1.22128	21.2405	1.66557	45.2706	27.2948	43.5332	2.5251	0.930697	4.22513	0.739966	2.2483	4.09328	5.10417	1.74868	1.34919	7.97951	1.54285	1.96258	48.0061	0.780179	8.19324	23.322	17.8645	2.43323	4.50371	2.25373	2.50365	0.428063	0.329632	0.613252	0.2194	1.26289	0.0236319	0.220852	0.688774	0.714015	0	0.606514
SRPK3	Muscle	52.3033	0.518662	10.6452	1.99171	6.8717	0.152599	11.256	7.19154	29.4932	7.37668	2.22025	46.3241	3.4817	7.65362	37.5209	0.034822	0.718115	1.36515	1.22591	2.27655	0.517088	0.408605	0.695812	1.05947	30.5531	2.238	0.935001	0.0378884	5.91203	0.500288	0.894318	2.14457	0.293861	0.0217053	0.181619	2.08525	0.945429	2.32126	2.15673	0.260239	0.402487	1.87023	9.27415	1.1313	3.98327	0.0227586	0.167803	0.330698
HOXC8	Adrenal gland	7.5651	1.73293	19.4397	12.0214	16.8373	0.059625	7.91952	16.0893	0.164619	0.065712	0.15295	1.33985	0.051674	0.302914	5.18384	0.03843	4.34722	9.95125	3.50256	17.3692	4.98837	0.102223	0.042061	0	0.194536	6.6009	3.30544	0	0.025947	0.164485	2.78553	2.86565	0.137483	0.033983	10.3547	1.94349	5.85168	0	0.20821	2.52152	0.906178	1.55818	0.240079	15.3877	0.034464	16.2765	2.4687	0.48322
HOXC6	Kidney	2.3798	0.524009	17.8424	9.71379	3.64313	0.252713	5.06206	5.0869	0.338288	0.201748	1.21353	0.794411	0.099281	1.07939	1.73193	0.106626	5.23156	4.94224	2.24544	3.24665	1.88614	0.408099	0.398398	0.236669	0.321839	12.0166	1.6727	0	0.346859	0.463582	2.23136	5.68379	0.564979	0.046284	2.19721	1.82786	2.42423	0.087802	0.367323	1.20191	2.12996	1.36739	0.419079	1.33861	0.146193	0.537474	0.704977	0.365332
STEAP3	Cacem	3.03606	21.8361	7.60888	2.17888	2.6844	1.8227	10.8063	3.44672	4.02839	1.52372	1.56603	2.63163	0.796467	3.01103	15.3951	3.46151	6.00282	1.77501	25.2218	3.41327	6.07349	3.30678	12.6516	0.591911	4.73725	3.13083	2.50493	0.384386	2.41535	1.41369	7.41525	36.2048	4.4041	0.665129	2.9755	1.30195	16.161	0.661542	2.3797	1.59127	1.04881	0.893198	2.91326	1.60549	7.15937	1.26647	0.587254	0.638378
CHRNA3	Adrenal gland	0.240405	0.42988	7.69888	2.66163	0.128103	0.678836	4.15217	1.54397	0.07909	6.15664	0.104819	0.469049	12.9727	3.40063	7.2907	0.012794	2.10694	11.2631	3.53038	43.5642	4.70825	0.558527	0.506076	11.033	0.616646	7.03575	1.76925	0	1.66296	1.65651	3.19318	6.43139	4.836	0.018013	0.256236	0.444619	2.18673	4.44053	2.91311	0.224553	0.09786	0.780973	0.142384	0.08872	2.24105	2.61855	1.29143	0.531905
SLC52A3	Placenta	0.065168	1.39977	15.3546	2.51882	2.6992	0.984478	23.6446	30.3617	7.81613	1.67165	4.54413	14.1545	2.27603	2.36384	6.1345	0.308145	7.41538	3.69668	3.30193	1.6701	5.68425	5.90426	0.257137	0.219927	34.4684	14.2909	1.04563	0	2.12049	1.32513	7.47219	5.83212	89.4816	0	0.090012	2.80197	4.66804	2.35227	0.232587	0.030274	0.123742	1.24877	40.2557	0.370938	1.74932	0	0.209902	0.170279
HOXC5	Adipose	0.369615	0.266849	9.31601	7.87686	1.94341	0.11766	5.67097	8.00801	0.063856	0.123104	0.130065	2.58527	0.218861	2.22257	0.412191	0.028712	0.743098	1.64962	0.647555	6.1468	2.30816	0.493184	0.148574	2.27263	0.079706	1.8692	1.57093	0	0.852221	0.174334	0.702375	0.693413	0.197351	0	3.24626	1.3554	0.455697	0	1.14996	0.734554	0.780368	0.691142	0.100288	4.61909	0.670742	1.957	1.01044	1.51859
HOXC4	Oviduct	0.963327	0.413936	38.7693	9.58962	11.6798	0.240387	29.4378	34.1525	0.936932	0.067719	0.328444	23.0268	0.195181	6.99134	1.92275	0.047832	5.1095	20.1411	4.70286	55.7273	8.09667	3.38176	1.90955	12.0268	0.936695	4.95725	4.02985	0.078414	9.82307	2.81854	1.66717	6.30772	1.46296	0.358442	14.7854	6.73306	2.5669	0	1.29128	3.92679	2.22131	3.43881	0.309466	57.9652	2.64972	7.09931	3.28741	4.85127
LIX1	Cerebrum	0.143642	0.380898	16.5064	2.98981	1.80751	0.525747	8.37512	24.2538	0.139958	18.6149	0.81824	0.656378	4.18895	0.987308	3.45572	0.055121	0.596889	1.89206	1.23689	10.4146	14.3652	0.048206	0.251395	22.2113	0.66809	0.956886	2.33276	0.099916	1.4045	0.107102	1.15163	1.38195	2.64577	0.049194	0.148107	0.750828	0.502109	0.145785	0.958587	0.076162	0.172012	0.244441	0.214764	0.596632	0.429116	0	0.234484	0.297557
LOC101117163	Cacem	0.347497	25.1581	138.395	0.118877	0.074522	0.143513	87.053	113.895	0.0491623	0.067155	0.097669	0.125184	0.084389	24.6793	78.4393	0.028939	40.9437	0.004623	63.2832	1.69739	0.027137	0.041588	0.86803	0	0.191038	7.30629	0.157154	0	52.4421	0.018531	72.0462	114.525	0	0	0	0.012098	14.779	0	0.0276305	0.014524	0.08282	0.070577	0.20198	0.0283374	20.3865	0	0	0.045733
HDC	Hypothalamus	0.650222	2.77642	7.60612	1.32121	1.3048	0.338745	4.59375	10.3681	0.29886	14.4349	0.64297	0.579883	41.6252	18.6112	4.84384	0.249655	3.20927	3.2513	3.25933	0.27367	0.746531	0.676116	4.2935	0.99725	5.12472	1.30564	0.146214	0.066443	2.5172	0.293225	2.78583	2.47823	0.699409	0.166424	0.607112	1.72164	1.75506	0.086174	1.23681	3.81929	2.10485	4.93909	3.99764	0.560229	1.8361	0	0.11403	0.569967
LTB4R2	Keratin	0.190935	0.219393	11.964	0.521962	2.09771	0.18527	14.1348	1.46493	2.91945	0.015612	2.96513	1.48494	0.025799	0.96969	0.294426	0.059599	0.683196	0.596033	0.3393	0.183637	0.033334	0.115119	0.527401	0.059276	1.07922	0.246911	0.169027	0.035481	0.430329	0.242509	0.302371	0.198396	0.079617	0.013995	0.113836	0.810487	0.264886	0.042486	0.196102	0.420319	0.180112	0.159234	0.061861	0.250254	0.482905	0.033391	0.023304	0.145622
LTB4R	Lung	0.407202	1.28238	5.93236	1.82827	5.49897	0.661749	6.90861	7.4458	3.36983	0.101801	7.47267	7.08441	0.117759	3.26908	3.13065	1.45451	2.16957	4.22482	1.11653	1.05692	0.080855	0.755812	8.683	0.0486196	3.61918	1.88061	0.709861	1.12626	2.20279	0.774937	1.31082	1.61346	0.49627	2.18104	1.43343	2.87632	1.69542	0.100163	0.629747	2.39017	0.473538	0.908584	0.239599	0.656688	1.49929	0.0624092	0.728268	1.11097
LOC101121267	Tonsil	0.12401	0.147935	184.482	0.072845	0.118352	0.229861	122.81	162.234	100.112	0.093099	0.094815	92.8249	0.292042	0.211819	6.12679	0	0	0.220715	0.131218	0.106678	0.015474	21.3335	0.01057	0.1872	0.079806	1.91747	0.478434	0	0.067349	5.77105	0.421331	0.144099	0.621694	0	0.067317	0	0.474213	0.083891	0.036788	0.000738	0.166999	0.130778	0.027351	0	0.112253	0	0	0.136333
LOC101115964	Esophagus	0.191288	0.129848	303.13	0.152308	0.41347	0.263085	266.363	260.225	59.35	0.100781	0.622749	181.612	0.114939	0.197733	0.1271	0.050798	0.079141	0.029753	0.050319	0.053118	0	12.9523	0.056673	0.052858	0.384389	0.139239	0.097489	0.041615	0.182322	0	0.568707	0.091174	0	0	0.037883	0.0249	0.030086	0.128482	0.257604	0.036141	0.309514	0	0.010212	0	0.093599	0	0	0.142972
LOC105606870	Esophagus	0.462399	1.93813	7.53356	4.77736	3.13509	0.613595	5.12328	5.37767	2.61956	1.1116	1.59397	9.35981	0.545694	1.30655	0.792372	2.7119	0.443206	1.80315	1.23695	1.98012	0.673088	1.14614	2.29458	0.350135	1.40465	2.77498	1.73028	0.341439	1.02829	1.51461	0.720278	1.07141	2.43856	0.383472	2.67167	1.76634	2.79012	0.171558	1.55422	1.2728	0.789981	0.853259	0.819071	3.83329	4.7413	1.37876	1.44997	4.4814
RBBP8NL	Salivary gland	0.078064	0.542758	8.29149	1.24167	11.1914	19.9527	8.03926	10.1152	4.27742	0.563891	11.3515	19.8099	0.077553	6.68647	2.76698	0	0.592323	0.148738	2.5229	0.178687	0.78255	4.94117	2.02871	0.243479	0.35847	6.89915	1.05582	0	3.29741	3.54248	2.40536	2.57882	2.79635	0	10.2053	3.38933	2.3516	0.007167	0.018678	0	0.191622	4.44279	0.404046	4.68722	1.33414	0	0.011637	0
LOC105604880	Colon	0.175312	1.3549	2.3473	0.29893	1.41477	0.953242	1.59217	1.34794	2.32417	1.71319	0.385885	0.635133	0.375879	1.47325	4.23927	0.105904	2.41209	0.772793	2.11515	0.178231	0.57191	0.574087	1.79119	1.33532	0.995087	2.02546	0.294204	0	1.58571	2.73124	3.02749	1.63504	1.9495	0	1.68518	1.46419	1.56138	0.295082	0.245555	0.341717	0.878813	3.72772	0.219665	2.38986	3.68452	2.04885	0.613871	0.38159
SOWAHC	Esophagus	0.601975	0	19.2582	0	2.07553	7.32757	29.1517	34.8175	1.98138	0	0	14.1941	0	0	2.04706	0.189886	0.13668	0	0.686856	0.318797	0	0	0.200002	0	0.938214	0	0	0.101495	0.069692	1.93815	0.412949	0	1.22826	0.109983	0	0	0.32736	0	0.240801	0.081425	0.251791	0	4.23258	0	0	0	0	0
TFAP2A	Keratin	0.274916	0.176063	17.002	1.10997	33.5476	7.67673	16.7737	16.0171	6.45634	0.336312	37.8077	16.3498	4.3608	0.303543	0.314643	0.039907	0.116479	0.381389	0.24754	0.640698	2.12851	0.982254	0.409531	7.1422	2.64672	3.32118	1.29454	0.0252	0.488996	0.058775	0.207586	0.37079	22.7143	0	16.6552	10.6348	0.8509	2.0675	0.105498	0.090975	0.427208	33.5062	5.45234	0.149278	0.304163	0.065646	0.041833	0.149675
LOC101121777	Esophagus	0.143329	0.086441	69.3818	0.283614	26.9534	1.58129	57.6406	74.4577	38.061	0.073524	29.7151	45.8377	0.258798	0.150797	1.52777	0.098898	0.119422	14.8293	4.77376	0.089099	0.036247	14.4364	0.19279	0.033003	0.111438	0.525465	44.5514	0	0.095605	0.563742	0.144025	0.834747	0.332408	0	6.61402	0.098815	1.86651	0.089645	0.231788	0.317264	1.03689	1.39449	0.057409	0.116984	0.063909	0	4.05589	0
SH3RF3	Lung	0.598037	4.7711	4.85472	3.80001	1.82605	3.03905	4.94865	4.85857	1.38538	6.00163	2.76514	2.46167	2.0629	3.57987	1.5178	0.497162	0.611495	1.89643	1.73566	1.48109	0.337561	1.95981	8.39475	2.66553	3.80144	2.85699	1.8191	0.437578	1.85009	1.26269	0.739602	1.1336	2.23074	0.331171	2.04471	1.94233	1.48596	0.899202	2.10982	1.86423	1.17878	1.90855	0.761886	1.61516	1.01723	0.568248	0.601764	0.988255
ARHGEF4	Esophagus	0.218432	0.675245	21.6525	0.274923	13.4478	3.23	23.0362	16.6597	9.38918	22.9048	22.7973	26.2163	17.3914	0.712655	1.03238	1.88499	0.574371	10.6118	0.923873	4.09594	0.762087	2.70045	1.77983	9.51596	0.41722	9.8759	11.515	0.511875	0.380939	1.69513	0.468741	0.592697	2.86134	0.286195	1.89441	0.665205	0.831023	9.27134	1.36037	0.693093	2.45032	1.21413	0.370082	1.38167	0.86711	0.530439	0.945267	0.565923
DUOXA1	Esophagus	0.651296	0.755257	19.5505	0.126962	11.1972	0.859452	42.2838	29.2067	10.1496	0.197801	24.1721	36.0967	0.764337	11.109	3.04755	0.078782	0.119464	0.076874	0.365286	0.100515	0.054144	17.4853	0.061075	0.210486	0.611964	0.168393	0.054495	0.052544	11.2733	0.139516	3.24192	0.911575	0.286042	0	0.325067	3.48245	0.342008	0.594531	0.087408	0.039907	0.107745	12.0186	0.160315	0.89066	0.417947	0	0	0.165668
DUOXA2	Thyroid gland	14.0271	14.1855	198.873	6.76718	1.1467	27.0694	158.012	244.274	5.93098	3.55046	1.47885	5.12465	3.89454	120.101	113.838	1.62521	2.17872	0.648105	7.29636	3.44275	0.086889	135.738	1.20251	0.683531	1.54439	0.718948	0.545134	0.44006	113.923	1.27913	102.392	27.4429	0.492304	0.432872	0.806166	2.62294	9.31939	2.27628	0.912675	0.546084	0.705711	5.1854	0.156471	0.770934	6.24434	0.040774	0	0.902904
CAND2	Muscle	42.7987	0.685074	16.8654	2.32773	7.63173	1.80972	12.6952	10.2421	17.7667	17.9032	2.39241	25.8536	11.5288	3.6299	30.0646	0.135392	0.665756	22.577	1.26048	3.0362	1.0793	3.699	0.928794	7.62927	11.6643	1.48485	5.67548	0.153203	2.98089	2.09452	0.62512	0.995477	2.46231	0.062647	2.67202	4.02289	1.14228	8.73943	5.37939	1.141	1.31181	7.3795	7.89016	1.66593	1.13811	1.65633	1.9801	0.93977
LOC101120688	Keratin	0.027606	0.136909	4.67202	0.246012	2.13423	0.639514	3.9792	7.11331	0.981261	0.294788	9.22182	1.74973	0.508329	0	0	0	0	0.205156	0	0.360195	0.101271	0.093896	0.137605	0.147184	0	0	0.19378	0	0	0	0	0.083931	0.660623	0	0.121158	0	0.330714	0.243706	0	0.053423	1.00519	0.987333	0.053757	0.039856	0	0	0	0
EVPL	Esophagus	0.218566	2.87557	186.505	0.280336	65.2687	7.9152	183.699	241.551	33.6831	0.355947	74.6506	146.936	0.299576	30.2812	23.363	0.062103	1.375	1.09253	7.27952	0.813336	1.37051	21.1741	9.91033	0.565692	4.31356	12.6476	1.57202	0.030872	57.0745	10.393	12.2952	14.6979	10.5217	0.02941	3.8713	0.326923	2.22158	0.110447	0.168083	0.079258	0.155857	0.548308	0.069762	10.2766	11.4726	0.011555	0.455645	1.62283
IRX5	Mammary gland	4.47023	2.5459	5.88752	9.09186	5.51252	5.18692	3.88592	3.16501	1.92684	0.640619	4.3644	2.96456	1.2631	2.75986	0.297876	0.025005	0.038209	3.02738	0.175047	0.561222	2.01265	0.655607	4.09984	5.5488	4.30327	4.37887	3.58288	0	0.053549	0.068435	0.077747	0.070078	0.164874	0	9.35812	1.68452	2.79399	0.891746	0.016383	0.082826	0.112324	1.45971	1.54939	0.324642	0.024332	1.91097	0.13629	0.169863
PDZRN4	Spleen	0.536422	0.626302	9.57868	1.15436	1.22581	0.575595	42.1069	2.56635	2.33899	2.04418	0.851137	2.56467	5.60054	20.6215	2.06506	0.00051	1.24084	3.76135	0.680763	0.52172	1.07541	1.15212	1.4772	7.72944	1.30485	1.53541	3.2321	0	5.61398	0.54766	1.76085	3.21477	0.106808	0	0.437399	1.00869	0.811321	2.03684	24.2043	1.14795	0.671344	0.183074	1.14411	0.114742	3.65608	0	3.41422	1.75681
CARTPT	Abomasum	0.191639	0.090997	19.205	0.596946	10.0768	4.00861	40.8184	25.8386	0.77132	14.2967	3.69862	1.42873	8.45417	20.4788	1.89993	0.091717	1.68071	2.5836	0.920412	18.5605	0.248561	1.06242	1.98278	8.30144	0.250586	0.943483	12.8062	0	18.5345	0	9.73951	1.95676	0	0	0.355923	0	0.651439	0.071269	10.8245	0	0.768718	0.074037	0.047498	0.066943	0.500949	0	0	0
IFNLR1	Jejunum	0.644948	3.8812	7.70427	0.262281	2.11189	1.45543	7.48301	6.05449	1.67041	3.17213	2.37048	2.74962	0.854021	6.3459	13.6457	10.1005	21.3307	1.26119	12.2859	1.86652	0.663357	4.58519	3.45738	0.828513	2.4971	7.29376	3.24262	2.06797	11.5122	8.0182	16.7554	9.33465	4.78032	1.24572	1.45212	1.15423	10.2268	0.875174	1.72227	1.86572	1.10983	3.89038	0.550298	3.98157	5.86949	0	0.554659	0.198434
TWIST2	Keratin	1.97472	1.00897	16.2315	20.0469	32.869	1.11973	12.1575	30.0196	6.23665	1.7613	55.3389	17.1707	0.324975	7.57607	2.71178	0.130926	0.991422	0.968988	1.73666	1.37247	1.06872	1.63744	2.40737	11.3292	1.53443	0.739675	0.119239	1.10118	3.56798	14.7811	1.54448	2.07981	13.8676	0.733119	11.9104	9.05842	0.705987	0.345147	1.7574	2.98974	1.19365	10.7377	0.395447	1.98645	2.79018	10.5517	1.22083	2.04581
OVOL1	Skin	0.310009	3.8787	42.4786	0.101845	45.0884	1.40654	42.7084	40.8595	8.53922	0.904764	24.7436	35.5472	0.213007	7.15513	15.0396	0.06096	9.52428	0.869386	8.75379	1.03614	0.342069	2.81498	0.963142	0.056142	4.08485	7.34845	2.27283	0.32886	9.22888	2.80026	12.4439	12.3736	3.26394	0	0.901743	1.33045	4.8905	0.341422	0.174546	0.0398	0.606859	0.742872	4.40668	0.499347	10.2516	0	0.16482	0
RNF152	Adrenal gland	1.21858	3.10985	22.5411	1.69411	5.74041	0.949942	3.37333	8.47063	5.05005	3.74799	1.38524	3.28952	0	1.44964	14.1979	0.050791	3.29483	0.464139	3.184	46.324	2.24136	1.82849	1.95904	0	1.60161	38.5104	3.6074	0.077609	1.76546	5.65336	0.587208	8.66676	0.160304	0.135879	2.40556	0	5.68918	21.993	0.071247	0.715362	0.59696	1.16721	0	0.312948	20.4139	0.051053	0	0
FOSL1	Macrophage	6.6579	0.320941	14.4088	11.3887	5.23173	0.247831	6.49243	5.35603	1.95299	0.716467	15.8452	1.22722	0.40523	2.18648	1.2971	47.8478	0.289098	1.48803	0.377209	4.42065	0.39879	1.37952	0.987252	0.336417	14.8645	0.649877	0.434764	6.02282	2.8839	0.667398	2.7547	0.664472	15.4888	0.295864	0.503406	0.301513	0.275785	1.20063	0.39101	0.321062	0.361673	0.364708	7.35676	0.916679	0.84039	8.93227	0.0809926	0.807265
BBOX1	Kidney	0.133719	86.3414	17.742	0.179918	10.1876	0.747038	54.1848	10.8076	0.665034	3.11141	10.8726	0.208883	2.91724	0.252031	7.08528	0.00311261	14.1196	2.23382	7.32695	145.657	1.49478	1.40561	84.007	2.68547	3.04403	231.198	28.2765	0	0.174344	0.21214	8.02811	5.08461	6.36567	0	2.45852	0.0606915	59.7737	1.2396	0.447152	0.963913	1.03809	0	0.843588	5.37959	0.328824	0	0.832599	0
LOC106991405	Adipose	0.538672	0.862985	2.76537	5.64245	1.00633	1.71211	0.711756	1.11565	2.20567	1.31694	1.15354	0.848975	1.72016	2.57199	0.761717	0.256406	0.719414	0.82401	0.910731	1.30096	1.11286	1.29575	2.56039	0.700987	1.41163	3.07546	0.577429	0.279748	1.72291	0.549594	0.876071	1.20544	0.432497	0.183477	0.835639	0.500278	0.900679	1.45639	1.51352	0.511422	1.79661	0.859016	0.253613	0.377651	0.488067	0.043135	0.371516	0.943738
POU2F3	Skin	0.216631	5.44597	7.01835	0.435194	25.9162	0.272804	5.95103	7.19576	1.13304	0.086607	16.9774	0.609209	0.140354	2.4685	1.27895	0.060193	0.893116	0.358655	1.40949	0.618916	0.127157	0.801574	1.72605	0.052038	0.7588	7.17764	0.911041	0.574925	1.39453	0.13568	0.612663	1.35959	0.349055	0.098403	0.563995	1.00192	1.55982	0.036496	0.218231	0.233699	0.38874	2.32766	1.71883	0.347499	0.527178	0.192565	0.180099	0.256045
BLOC1S4	Lymph node	3.46678	9.16122	22.1084	8.7147	13.005	0	0	12.0387	0	0	0	14.2688	8.62066	0	13.9801	9.98036	0	0	16.0734	8.2286	0	0	0	0	0	10.0152	0	0	0	0	11.4441	0	0	0	0	0	0	0	11.4728	0	12.3922	11.4779	0	0	0	0	0	0
LOC101117587	Testis epididymis	0.112151	5.2478	8.32711	2.06514	4.58627	0.115993	2.98424	2.39667	1.03181	0.116054	1.78717	5.75826	0.057186	0.579662	0.198496	0.045071	0.494126	14.4423	0.215522	10.1039	0.01579	0.792298	1.2336	0.019152	6.26397	2.33399	4.61398	0	0.165891	1.52122	0.146781	0.156183	2.04481	0.0181	1.04164	6.539	0.808371	0.070765	0.052593	0.140376	0.166453	105.488	0.461938	1.29571	0.719864	0.084384	3.6187	1.42784
HSD17B6	Liver	0.483578	422.526	25.5853	6.76267	11.1765	0.424374	187.109	21.0651	3.56303	20.6303	4.71643	16.6792	22.5691	0.479146	33.0642	0.275842	32.6348	14.4773	7.24679	0.383718	0.336537	1.26687	221.552	19.7788	2.27921	52.2575	17.7424	0	1.07606	1.38634	4.90642	16.8914	4.48731	0	0.101594	38.0614	167.423	10.1346	0.19686	0.174278	0.480744	112.826	2.51693	0.412675	0.229478	0.0486701	0.0851763	0.362667
ADRA2A	Adipose	0.626164	3.88937	10.866	24.9931	1.5001	0.400149	5.19177	2.83525	1.2194	3.41417	3.55001	1.24626	2.97625	4.3456	1.436	0.122054	8.38439	0.977637	2.33788	2.2376	0	1.17213	11.8504	0	1.38267	9.34955	5.57447	0.602828	6.64985	8.28552	8.70897	2.81466	2.95748	0.467608	0	0	2.41761	7.09047	0.592813	17.3446	0.377317	8.88015	0.107023	0.638255	0.544397	0.078267	0.271396	1.56251
UFSP1	Tonsil	2.66764	3.26346	5.38183	3.38725	8.86195	0	4.18547	8.14571	8.9792	5.14434	4.71951	7.33144	4.44674	4.42034	4.49882	3.30876	0	3.91411	8.20709	2.25374	0	0	3.57986	0	3.04079	0	0	0	3.09301	2.31797	3.72812	4.08661	0	0	2.42068	0	0	0	5.05152	0	4.9511	0	0	0	0	0	0	0
LOC101107619	Salivary gland	12.1283	48.1508	48.291	9.95114	86.2741	118971	40.748	14.0166	1191.86	55.7861	1.54251	1.94984	0.697937	5.85712	7.22721	0.066518	0.071695	0.226767	1.08409	0	1.26239	0	6.32896	0.026643	27.4365	2.92093	0	0	0.062632	0	8.36805	8.13956	1.2372	0	0.047892	0	2.25146	0.100368	9.85226	0.017289	9.22502	0	1.23001	0	0	0	0	0
SLC9A3	Cacem	1.95213	2.36725	474.465	114.803	2.48559	0.376691	620.416	1314.92	0.770344	0.137139	0.648831	0.593069	5.01736	51.2794	282.02	0.043833	218.574	0.229174	301.557	48.6573	0.771971	0.091608	0.039538	0.723073	1.27864	138.665	50.5734	0.528733	14.7129	0.060785	235.712	402.262	14.6537	0	0.055252	1.82403	53.0054	5.77792	0.530151	0.081371	0.463686	0.295448	2.08967	0.070305	14.8683	1.57936	0	0.094758
CPA6	Pylorus	0.024272	2.60202	4.30409	0.043078	0.062232	0.897481	2.04605	1.65551	1.50296	0.558619	0.069291	0.047412	0.149824	4.52254	9.13026	0.021551	2.02331	2.58639	5.0269	0	0.373097	0.194833	0.311813	0.684558	0.045277	1.42437	0.201519	0	10.608	0.79398	2.83679	6.70209	0.772856	0	0.23424	1.35631	3.81337	0.11163	0.372109	0.058809	1.45378	0.384784	0.079683	0.262993	4.07078	0	0.535816	0
SH3RF2	Heart	6.15045	5.44696	56.1029	0.740757	13.76	2.42897	46.2854	57.5539	7.82029	0.812532	14.266	21.3729	0.937311	5.05789	12.8467	0.131468	1.07331	0.808765	4.67592	2.11022	2.57288	1.60695	1.61748	2.67903	243.687	3.00355	1.34015	1.19599	6.44976	12.6043	6.1188	6.79841	7.11008	1.69239	2.60588	0.506959	3.94715	1.18095	0.934883	0.400989	3.43327	1.90456	80.903	10.5759	11.7957	3.48872	0.906838	2.21886
RYR3	Spleen	1.00619	1.16253	6.3138	0.984756	4.57449	0.458035	9.47985	1.05445	4.33354	1.63959	2.45025	12.6946	10.8354	5.7199	1.98422	0.045042	0.479506	15.5456	1.60695	1.09037	1.04288	0.306409	2.08334	4.67253	3.104	2.48297	8.48458	1.49151	2.77607	2.14957	1.25547	2.15455	0.059209	0.677769	1.44345	0.603308	0.97057	0.748751	18.426	0.117571	0.785649	0.983322	1.51709	0.343052	3.28054	0.039874	1.41382	0.151584
C4H7orf31	Testis	1.12555	0.927221	2.64818	1.29115	1.15667	2.41355	1.77699	1.98134	2.13102	1.06806	0.985295	1.01421	1.3089	1.40738	1.27413	1.41481	2.30966	2.93598	2.9566	1.48697	0.393385	2.09113	2.12483	1.02943	23.5187	1.65719	1.43567	0.897835	1.27057	1.23203	1.75201	0.989517	1.31779	2.55511	1.23274	1.40994	2.2454	0.426255	1.98297	3.42363	2.16398	0.946604	28.9043	0.941154	1.19291	0.255959	0.49697	1.40321
IL17REL	Tonsil	0.368652	0.764945	8.72261	0.133886	7.1745	1.88429	3.64638	5.31351	29.6427	0.560977	4.10191	0.188454	0.389592	0.927758	4.71892	4.45167	4.79494	0.192322	8.86742	0.14359	0.125701	0.028929	1.16679	0.062244	0.298294	6.68396	0.237784	2.25183	0.915052	0.400251	1.02578	0.726133	2.10657	2.25495	1.03138	0.097596	14.6968	0.07005	4.28182	6.52556	8.41742	0.137923	0.499988	0.23303	0.769886	0	0	0.20713
LOC101120889	Colon	0.752179	15.4956	14.0513	1.85106	1.74342	3.16145	7.57026	11.4297	2.75972	2.41668	0.959566	2.71753	0.534584	8.75282	16.3442	1.70006	4.60465	3.91576	10.0836	3.86802	1.32595	1.20468	2.88157	0.493488	1.1783	3.97305	2.9851	0.377383	10.3443	1.29851	14.3275	14.3581	2.78799	1.66758	1.73317	0.722414	6.62483	0.748311	2.54862	1.62857	3.30032	1.38137	0.506854	1.53747	6.64757	0.660178	1.05856	1.67584
LOC101117120	Cerebrum	3.48515	3.0901	8.28595	7.4861	2.70045	0.335861	16.8402	0	0	5.58562	0	7.40544	1.53333	4.17113	4.42178	1.86293	0	8.69707	0	4.64879	23.3061	0	0.706901	24.2249	2.56334	3.62879	0	0	17.8643	4.53759	0	11.4202	6.73537	0	0	0	0	0	0	0	0	0	2.34304	0	0	0	8.60717	0
LOC105616289	Adipose	1.04588	1.35418	2.32709	2.62539	1.37212	2.0586	1.80357	0.974749	1.122	1.33906	0.474508	0.305842	0.915919	0.847097	1.02468	0.555735	2.33846	2.01382	1.67499	1.65474	1.23252	1.72743	1.54027	1.11552	1.8596	1.80262	1.64917	0.834277	0.397677	1.5483	2.5663	0.819801	1.72725	1.65126	2.02345	0.295854	1.60852	1.02291	1.66032	0.88826	1.99732	1.88352	2.3331	0.889415	1.31366	0.144379	0.517534	1.2269
GPR1	Liver	0.631782	39.2543	6.23121	1.71369	1.76334	1.59124	10.1625	3.87519	2.41074	2.15995	1.03019	1.39749	0.283319	5.02665	1.03473	0.0111657	0.345807	1.13425	0.440407	0.098025	0.201124	0.510497	31.6406	0.189533	4.26724	0.455296	0.23815	0.0133135	2.44295	1.51958	0.445191	1.27056	3.0616	0.0090626	0.330089	3.3161	5.66523	0.130371	1.5891	0.594186	0.595799	0.561299	0.480552	0.62234	3.92572	0	0.209112	3.54029
HSPA1A	Esophagus	26.1142	13.4239	11.9135	14.299	7.35185	3.36208	13.3083	9.91997	6.75513	5.04024	7.14691	28.458	9.15356	10.0756	1.85323	5.41722	0.46012	5.70248	4.20974	4.11618	0	1.37805	18.1713	0	12.6208	1.84343	0.399212	1.29123	0	0	2.01734	5.06464	0	1.34232	0	0	2.55517	2.0001	4.72716	6.60759	3.0313	0	0	0.516798	0	0	0	0.899355
FAM150A	Mechanocyte	0.017332	0.119078	32.4168	0.14244	0.242951	0.164552	3.63328	4.63674	0.171421	0.187606	0	0.291465	0.011903	1.88801	0.506723	0.059436	0.461122	0.071199	0.504223	0	0.590587	0	0.258324	0.1042	0.348892	0.501512	0.096237	0.112077	0.479788	0.340084	0.327139	1.81124	0.457156	0	0	0	0.245283	0.074174	1.80552	0.354874	0.091578	0.100198	0.078606	0.222075	0.729581	2.43653	0	0.538916
BARX1	Abomasum	1.12738	1.15412	23.4218	0.981388	0.590592	1.40731	14.4035	48.3104	4.1833	0.319637	0.647162	2.6388	0.152284	160.83	1.27922	0.218871	0.251258	2.23943	0.55437	0.701767	2.74183	0.506037	0.265223	1.31865	2.24755	0.097436	0.871007	0.438103	48.077	1.9233	0.883624	0.55827	3.39738	0	0.491877	0.437349	0.343079	0.223785	4.77624	0.375891	0.327033	0.195246	0.252401	1.02504	1.79451	0.124573	0.305889	5.06
CWH43	Testis epididymis	0.0394468	0.0958844	31.4203	0.16235	7.18067	0.0667655	19.3951	12.6918	3.09268	0.437875	7.72012	7.09658	0.845643	0.203896	4.65791	0.0093703	0.04652	0.199191	0.401495	2.61302	7.46431	1.57037	0.0722395	0.128813	0.486192	20.2774	1.86428	0	0.0868087	43.1898	0.620266	1.98388	49.0868	0	0.501575	35.8283	6.27344	0.0983361	0.09154	0.0136282	0.0571434	144.234	0.41367	2.56254	1.05218	0	0.0783483	0.0536641
KLHL41	Muscle	1399.81	1.41745	57.7346	44.8234	112.226	3.07633	55.1427	49.658	1135.92	20.1888	34.41	811.361	1.67459	13.1228	942.031	0.157559	0.198503	0.903909	2.89136	0.651674	7.76456	0.989791	0.514109	5.1565	151.971	1.40542	1.37328	0.065235	2.49178	0.823626	2.68267	4.89437	1.13682	0.119349	1.07274	0.526289	0.77606	0.591628	47.0874	0.211433	1.06663	1.36074	20.0483	0.968288	1.52028	0.748757	0.439405	0.742409
MUC1	Abomasum	0.339988	15.1808	44.922	3.84029	0.396738	6.06807	63.7207	115.09	111.239	0.724749	0.450795	1.09139	0.526135	307.879	42.1717	1.66034	3.10632	1.97879	9.86752	3.36281	1.67895	56.0785	51.9415	1.33064	4.75645	33.7724	12.0225	0.223417	298.722	59.3329	44.6189	32.8202	76.0186	0.080545	2.12159	1.55951	15.7537	0.389063	0.367157	0.486927	1.00901	1.81405	10.503	114.558	28.1892	0.475616	3.10773	0.694865
LRFN4	Hypophysis	1.61631	3.55241	8.3138	2.7902	2.64976	2.18227	4.86236	4.80199	2.08107	10.4917	4.68103	2.19861	3.91595	5.99275	3.13619	1.27215	1.66737	2.12167	1.32437	1.94526	0.95042	0.436441	0.812284	2.34639	1.03627	2.39052	1.9466	0.369538	2.86481	1.67101	2.25582	2.20115	2.47086	0.295624	2.09769	0.580729	1.18495	2.6466	1.25969	0.503346	0.642609	1.05895	0.387272	0.734257	1.65783	2.11685	1.2299	0.626246
EFNA3	Skin	0.202664	0.848877	10.1716	0.454516	44.5966	0.299649	11.2094	13.1931	1.51855	17.0986	33.4625	24.5866	5.43549	0.340392	5.39567	0.0464105	5.41745	6.04869	1.66622	1.15895	0.930536	2.19743	0.0947043	4.99711	0.943465	0.319115	5.68152	0.145315	0.529719	0.650589	1.97778	4.74016	4.95791	0.0187877	0.652329	2.23459	1.35887	6.30468	0.173958	0.128736	0.293417	4.19939	0.346228	0.691474	2.96848	0.325409	0.11592	0.0692214
IL17F	Tonsil	0.102943	0.169218	13.4789	0.168502	0.622757	0.183836	4.52196	5.66759	19.4598	0.077601	0.246414	8.74319	0.033987	1.64459	2.25253	13.3304	1.23111	0.23951	1.68027	0.075471	0.300447	0.075339	0.750574	0.062441	0.540732	0.083056	0.054052	7.85339	0.172015	0.087731	1.49831	1.40275	0.104712	0.106119	0.163799	0.159498	0.516079	0.038437	0.144272	0.167716	0.264147	0.088515	0.807561	0.123207	1.1712	0	0.090838	0.164795
ANKRD24	Hypothalamus	1.83717	1.93409	118.347	3.17832	1.4143	2.30254	43.2004	61.6897	0.764675	13.5185	0.604956	1.63333	37.1024	3.54757	2.94011	0.101242	9.00532	4.39936	24.5918	3.4933	1.48889	1.89109	0.817233	4.95161	2.63789	1.4207	4.16416	0.051924	3.07526	2.34181	6.2551	3.59626	5.36071	0.033149	0.662492	1.41637	28.461	12.3851	2.34771	1.71356	0.729494	2.23797	1.26479	0.780335	1.58886	0.02661	0.277879	2.07097
LOC101101862	Jejunum	0.681791	1.05818	2.72117	0.611918	3.20923	0.409534	1.9836	0.955886	2.1966	1.42213	0.737985	0.83165	1.91624	1.49466	1.21889	0.0368235	5.06161	1.13886	2.00722	2.06469	0.654042	3.36038	1.91651	3.90488	3.555	4.22479	2.18208	0	0.278509	0.854713	1.41658	0.753282	1.76101	0	1.8892	0.311261	2.45256	4.23539	1.06357	0.0628825	0.746216	0.394785	0.884886	0.125234	1.13718	0.020373	0.417607	1.08807
MST1R	Adipose	2.37908	14.5372	21.4055	39.9237	6.77997	5.35195	10.4389	12.1441	4.75954	0.60226	12.0433	8.17192	0.11045	22.1582	35.6062	3.55079	16.9628	2.65115	21.8781	0.992585	0.14923	1.16394	5.71224	0.181304	1.86989	7.12005	0.419431	0.416172	32.4745	2.29791	25.8411	32.118	3.2813	0.610857	7.01205	2.73115	15.9882	0.060664	1.106	1.70703	1.18354	1.46128	0.81104	1.72938	25.1179	0.926363	0.818522	7.7153
ATP6V1C2	Testis epididymis	1.24402	4.81315	71.624	0.54029	100.014	5.8423	54.1739	46.9258	11.4882	3.05543	82.5608	0.425706	1.96606	2.35607	1.04748	0.836835	0.47799	17.5293	0.995217	3.0533	1.77667	4.63474	34.1159	1.7304	2.15049	8.50735	13.9103	0.310778	4.85879	48.7758	6.79746	2.46	45.8851	0.22221	40.2865	21.6367	4.2004	0.97536	1.23149	0.882901	1.6326	150.791	1.8104	15.0276	0.527705	0.235948	2.56433	0.363662
SLC16A9	Lung	0.942424	6.82026	6.23598	1.23379	0.936904	4.40096	5.86803	4.24204	3.06096	7.05348	1.33646	5.97737	3.26202	2.9142	0.640275	0.0169789	0.527984	7.91022	4.8472	4.52724	2.33305	1.83019	12.1587	3.55131	1.85906	8.22219	7.34176	0.191637	0.508364	1.88621	3.95935	0.295005	1.35912	0.495736	0.531721	0.767201	0.699006	3.85056	5.04436	2.63015	2.35212	0.491622	0.332416	1.17897	0.617235	0.0441213	1.57148	1.19437
LOC106991207	Testis epididymis	0.464333	0.541872	3.5497	2.60751	0.695748	0.582633	2.71527	1.43118	0.525188	0.726113	0.261439	0.682837	0.848314	0.601528	0.658584	0.479983	0.600218	1.17066	1.28318	0.927788	0.356019	0.754041	0.726508	0.915669	1.47521	0.848357	0.563643	0.3854	0.236888	0.732992	0.914166	0.42405	1.16002	0.389217	0.907094	0.272093	0.638846	0.84996	1.12926	0.246102	0.673226	4.31378	2.36323	0.500093	0.723621	0.066488	0.29742	0.532637
VIPR2	Oviduct	0.597041	2.2665	3.70116	3.26271	0.488301	0.366974	1.58756	3.72058	0.708662	0.377123	0.349595	1.12863	1.21855	4.54749	1.37434	0.094411	1.29515	4.36458	1.4481	0.250467	0.674148	0.784869	1.45861	0.257128	1.38646	1.25159	1.25204	3.53191	1.88826	2.74766	1.21925	1.55862	2.61978	0.580095	0.781617	2.5699	2.43745	0.257608	2.07808	1.31335	0.728651	1.13069	0.157887	11.6243	1.15134	0	2.35444	2.23458
CERS3	Esophagus	0.13525	0.22465	16.5883	0.192239	16.1578	0.216338	27.8758	31.1757	12.7211	0.204915	18.7952	22.5203	0.19546	0.128902	0.13399	19.8085	0.0529005	4.81735	0.0470952	0.333575	1.15331	5.87011	0.0923088	0.26948	10.5054	1.8743	0.249212	0.0372779	0.05364	0.766686	0.0472771	0.118315	2.20791	0.28792	0.0679922	0.0567146	0.0805341	0.090418	0.0660647	0.0716682	0.290172	0.922238	13.4275	0.101772	0.0269358	0.0113203	0.118736	0.0412571
SOX21	Pylorus	0.219765	0.139584	44.4142	0.144397	27.153	0.112622	13.2697	18.5268	4.42867	11.5355	22.2988	14.7029	6.29746	25.8332	0.38144	0.105536	0.079612	4.88216	0.329267	0.106167	2.87588	0.53766	1.40413	15.8917	0.266567	5.0362	7.24767	0.067297	31.5384	0.134735	0.185294	0.131109	1.86617	0.137274	0.052955	0.032669	0.442632	4.64447	0.149116	0.480793	0.2534	0	0.45678	1.6022	0.069821	0.038967	0.068469	0.062107
LOC443322	Abomasum	5.08765	3.59781	122.752	64.4351	7.81601	9.04592	38.3964	14.0891	8.79903	12.1161	12.0849	9.84075	16.3302	68794.7	13.2906	69.4114	1.89803	1.44561	12.4505	2.52413	0.435638	0.830029	4.59983	32.2215	7.69424	11.7496	5.61394	4.88763	505.123	2.40761	57.8658	31.6338	0.567696	4.27041	0.175071	0.227275	0.531494	0.770328	2.04249	1.14298	6.19937	1.46779	0.524007	5.33528	9.3398	0.134587	0.714566	0.37844
HAND2	Adrenal gland	0.35605	6.19536	89.8087	4.48492	2.91071	0.975664	14.6268	9.55748	1.99937	0.383939	0.410723	4.83303	0.285308	16.9992	14.1255	0.050624	4.23983	5.05019	4.9011	118.998	5.19921	1.03094	0.18494	5.38214	68.8774	1.28886	0.434176	0	50.4215	15.1144	3.52313	11.786	36.9046	0.029983	1.25113	0.837425	3.66527	0.153434	5.26459	0.194245	0.500641	0.18414	2.63758	8.07449	10.2183	2.30621	1.75505	2.07076
LOC101102969	Keratin	1.44688	6.87514	56.239	2.05233	49.0823	4.18842	120.107	21.8354	5.16412	3.74382	508.976	1.8292	2.09937	1.45803	35.4508	202.979	15.8411	2.18378	41.284	5.48129	1.72477	1.59063	1.66722	1.34539	2.19176	3.24084	2.01867	1.34839	2.91274	20.2679	14.4162	25.9622	1.98202	2.07195	2.44202	1.78022	5.64919	1.55323	1.75973	2.27379	4.52692	4.30547	2.00849	5.67708	8.81245	2.10277	1.14097	1.12464
PCP4L1	Spleen	0.816193	4.70446	14.815	1.38083	1.02996	0.56383	17.7719	12.6582	0.916746	2.98741	0.198501	1.18079	2.24824	11.3537	2.73908	4.72887	1.84558	1.47195	1.40112	2.20056	0.737246	0.909742	3.93311	3.23401	3.90258	2.85878	1.79831	0.36218	5.65773	1.62745	1.56124	2.23219	1.29268	0.35115	0.806655	0.870392	1.58207	1.28028	15.7479	0.450805	0.313368	1.62646	2.64443	1.42048	1.29876	0.107559	0.083522	1.83899
LOC105615767	Hippocampus	1.55235	1.18177	21.1442	0.423643	2.49783	3.06378	5.30543	3.96007	6.65809	2.32059	0	4.95945	6.88684	10.8269	5.73048	1.91137	0	0	3.32959	0.364545	1.55669	1.16854	1.56947	3.8904	1.52021	1.89496	15.0332	0.236179	0	3.67728	1.24631	4.7505	0	0.53902	0	0	3.77869	4.7351	2.62522	0.301795	2.27433	0	1.29107	0	6.46273	0	0.442818	1.35189
AHSG	Liver	5.64527	18408.4	195.673	5.52731	12.0481	11.5771	1969.09	235.446	63.3872	5.24496	8.23283	252.9	12.2734	20.234	7.5181	0.072797	0.207531	17.0744	20.4544	11.8913	4207.69	1.20716	2826.94	1.13451	8.9428	12.8515	2.81196	0	5.80361	4.32171	1.72399	6.44195	434.133	0	0.098912	0.090548	3097.65	5.11914	8.84263	1.66795	0.869565	0.034531	0.363717	2.99741	4.37917	0.093761	1.60386	0.280505
LOC106990150	Liver	0.387571	33.0501	5.03014	0.671055	2.04544	1.70542	2.93114	3.74532	1.23438	4.77807	0.703769	1.82639	1.96443	1.39948	2.38644	0.38135	3.25545	1.58175	1.61841	4.31958	3.46649	5.68752	1.25948	2.3453	2.52924	7.56713	2.6106	0.168902	2.27163	2.1586	3.52325	1.96962	4.35847	0.120824	7.46129	1.4835	1.65827	1.80261	0.528239	0.473268	0.302299	2.02208	1.19794	1.50529	1.18656	0.972803	0.409572	0.4727
LOC101105379	Esophagus	0.68767	1.20454	2.58168	2.23652	1.65308	0	2.88807	1.10999	1.59048	0	1.28067	2.58891	1.06322	1.45579	2.35957	0.632439	1.41346	1.22538	1.91961	0.081636	0	0.830479	0.292997	0	0.293908	0	0	0.637141	0	1.34853	0	1.34026	0.294963	0	0	0	0.519292	1.40377	0.174119	0.961866	1.3383	0	0	0	0.568857	0	0.419919	0
HOXB7	Testis epididymis	2.40202	6.32657	12.075	8.83059	5.31833	0.206004	2.62657	1.54795	0.780967	0.114328	0.531251	1.13095	0.257321	2.58829	10.5713	0.510947	3.1459	3.92864	12.5096	21.496	1.23718	5.82949	3.89957	0.45746	3.59664	21.049	0.250509	0.383794	1.34951	16.5172	11.8873	16.188	14.8086	0.578956	4.24557	19.4303	11.9813	0	1.85566	6.47416	1.66377	27.1474	0.384292	13.0127	6.79338	3.16078	0.097016	3.23644
CEMIP	Mechanocyte	0.139524	1.17036	59.9273	0.826082	3.8494	0.288245	65.0604	69.1624	22.0765	8.05424	4.2214	41.322	34.0704	2.76813	6.2785	0.530971	1.21309	6.46973	45.5966	2.91968	2.63174	15.9212	1.57286	12.6947	34.2595	7.87184	5.06684	0.234433	3.76241	11.3448	1.34559	4.93547	24.9718	0.1547	0.837918	0.569562	7.33492	48.2119	0.652992	1.13647	7.6496	0.661604	3.41022	20.3214	0.637641	321.794	1.24823	0.188363
TRPV3	Skin	0.0626191	0.659337	24.7148	0.382622	19.456	0.176108	27.799	18.0796	1.7959	2.3021	12.386	3.8514	2.40774	0.0839299	8.02132	9.8308	1.00188	0.985011	1.37852	2.62248	0.0201286	0.271164	0.236166	1.30324	0.165073	2.26364	1.35413	0.0129499	0.0960366	0.78219	0.860905	2.19656	0.890538	0.0158424	0.233089	0.150748	0.987152	1.15532	0.219981	0.0576434	0.115953	0.032838	0.248764	3.201	9.98317	0.00330943	0.194953	0.270782
LOC105607154	Skin	0.779863	0.602933	2.79879	1.57826	9.10006	1.23359	3.91416	3.6749	2.38778	0.642722	1.82148	1.27743	0.688346	1.77038	1.96884	2.45766	0.48921	2.54876	2.49003	1.91389	1.38566	2.17179	0.467908	0.465467	2.27415	2.89469	1.20534	0.920978	0.617962	3.42632	1.20624	1.1803	3.80489	0.557959	3.99852	2.13455	0.559205	0.189618	1.85863	2.90021	1.07364	1.90855	0.3736	0.682697	1.00408	0	0	1.18531
NOD2	Macrophage	1.83053	2.24646	16.3513	4.46996	14.4702	3.94243	12.0237	15.2699	7.45416	1.71635	14.3394	5.76585	1.76476	0.658251	1.5014	20.6379	1.67197	2.94652	3.85587	0.830824	1.26825	0.545767	5.81097	0.429434	2.08825	2.80736	1.283	7.34519	0.859581	5.03142	1.08712	1.55843	3.99951	5.97504	9.37831	1.02913	1.86695	0.147051	2.7675	4.70288	2.51658	1.33986	1.29932	1.783	1.05603	0.034979	0.545581	2.01293
MSX1	Uterus	2.91576	1.48068	19.5297	8.82898	51.4604	0.66317	32.7649	28.9169	19.2648	101.565	18.675	3.91847	10.4031	0.980995	2.03925	42.047	2.69651	36.4553	4.51547	1.21633	11.0806	0.706574	1.32859	13.7225	27.4966	2.06301	0.856283	0.529285	1.21308	116.785	1.53242	1.46982	74.9158	0.159827	2.6515	1.31147	1.44327	1.82513	7.12937	3.81976	2.78101	0.443468	0.446991	17.9937	0.886038	2.86945	0.877187	1.49566
LOC101113726	Lymph node	0.945605	1.47117	3.7694	0.565928	1.80799	2.26948	2.28696	3.14481	5.44509	0.991443	0.510117	2.94381	0.30365	6.77728	2.28673	2.73863	3.70953	2.17208	18.4674	0.892012	2.23096	0.905881	5.35808	0.786752	1.70339	3.54494	3.02382	6.57514	6.05814	1.38323	2.87469	2.37737	2.42985	5.29146	3.15315	1.79219	3.32652	0.632163	2.43921	9.77417	1.89079	1.31436	1.06203	1.15477	1.06337	1.64829	0.626184	0.559979
LOC105615734	Adipose	0.593575	0.541395	2.67869	1.59531	0.852186	0.189871	2.74169	0.417809	0.177548	0.366607	0.209002	0.168441	0.468856	0.413425	0.142636	0.113489	0.132992	0.673357	0.703079	0.499113	0.354393	0.631348	0.568451	0.32815	1.39154	0.511209	0.654435	0.189559	0.185797	0.416032	0.358668	0.49335	0.895323	0.116073	0.025766	0.055259	0.352672	0.394014	0.447913	0.127841	0.265511	0.059734	1.06875	0.127246	0.652375	0	0	0.432504
PLEK2	Pylorus	1.52059	19.6201	68.0033	0.490032	11.4604	2.58113	61.5009	45.5505	4.70165	2.26369	16.6033	46.2473	3.89121	34.2418	40.308	1.03068	25.1215	1.51397	27.6318	7.42234	2.21286	4.34478	1.98144	0.916032	0.510881	14.3803	7.80809	0.040585	63.6258	7.18523	47.0297	38.7314	10.7306	0.207399	4.32212	5.93535	20.473	3.25099	0.748715	0.317564	0.943373	5.47409	0.243026	3.45937	33.3808	0.118083	0.823006	0.553847
RNF39	Skin	0.574284	5.97058	29.4956	2.05401	103.734	4.28241	41.2352	30.7013	7.4969	1.25741	50.6691	61.9799	0.496379	2.09643	4.56431	0.127994	0.82095	8.60703	1.41288	2.52135	0.228714	5.8645	4.37484	0.417005	1.66361	3.89125	1.00546	0.080999	1.80375	3.71119	1.15809	2.07778	4.4607	0.060997	12.3005	2.40172	1.71655	0.62053	2.05837	0.663647	0.439049	0.593038	0.224964	13.8247	3.25485	0.155003	1.50356	1.19289
LOC105608606	Peripheral blood mononuclear cell	0.481609	2.09631	7.64725	0.605909	0.895164	11.902	3.55514	2.83725	4.33207	0.088641	0.132976	0.40339	0.130367	5.19217	4.48018	0.609827	14.3386	2.62829	11.7202	1.56466	0.018352	0.251187	5.66833	0.089492	1.7431	1.29018	0.936964	26.4161	1.27902	0.921633	3.31913	6.69617	3.86297	15.4101	1.00692	1.02848	6.91339	0.134397	12.712	11.0832	8.60236	0.309677	1.46119	0.284322	2.51122	0	1.39184	1.60375
ACTA1	Muscle	53608.3	36.6899	279.391	435.198	7915.66	13.6427	191.681	191.78	14213.7	8.71129	381.023	16322	12.0594	422.362	32989.4	0.344017	11.1243	2.01707	31.9254	4.89616	9.47094	10.6204	13.1625	5.67399	1652.11	5.96422	2.08718	0.298887	87.4317	5.68128	17.9229	31.554	0.255761	0.181001	1.05039	7.13487	18.2902	4.65839	22.4423	0.729978	6.89461	3.63234	265.472	22.0339	20.9776	4.19968	0.103346	0.517317
LOC106991749	Liver	0.0514618	49.4332	8.37399	1.13846	11.3871	0.406702	5.39668	4.72466	0.934948	0.302838	6.17727	3.60661	0.133637	1.03714	1.24418	0.070572	0.0683748	0.479587	0.326906	0.231283	0.784548	3.66084	6.93651	0	0.869231	2.07483	1.31261	0.16373	0.37498	7.81947	0.146627	0.510942	2.11562	0	1.36817	4.35197	1.95587	0.109612	0.0450054	0.119706	0.273557	12.2946	1.02711	0.141734	0.448125	0	0	0.102117
IL1R2	Placenta	0.120929	1.79198	41.2702	0.342663	25.6401	4.35513	15.147	37.3097	5.91627	0.500003	9.56956	3.81036	0.110186	4.53696	2.00593	4.34571	1.60919	0.416428	1.44928	0.519292	1.442	0.34403	0.433213	0.0907211	0.655295	0.373864	0.189056	0.501057	5.05786	2.26315	1.53943	1.45902	79.7139	0.752634	0.36566	0.327509	0.979384	0.0566158	0.188685	0.266929	4.85605	0.649846	0.0856782	1.48059	0.71914	0.135794	0.137761	0.240493
SPATA12	Kidney	0.248809	0.334163	4.12636	0.068734	1.68216	0.026362	1.64495	0.100235	2.12355	0.372876	0.078019	0.154209	0.563528	2.83339	0.375995	0.073773	0.037108	0.667501	0.860517	1.16482	0.656921	1.16894	1.37893	0.29182	0.958663	13.7194	1.41636	0.090529	0.131611	0.788233	0.253898	0.916451	0.896361	0.051595	1.63963	0.037126	5.96689	0.316332	1.37542	0.019114	0.437523	0.361179	0.652652	0.020916	1.94024	0.011992	0.363061	1.33478
HAS3	Skin	0.611863	0.678084	11.8793	1.47686	8.79354	3.17208	6.17005	11.9139	4.02887	2.45887	6.27177	6.29074	1.06159	0.61488	3.92849	0.390058	1.1794	2.74035	1.6936	1.28586	1.00077	1.52925	1.39473	2.8973	2.07938	1.15594	0.861003	2.58803	0.836025	2.39572	1.0879	1.57781	7.7472	1.88022	5.68501	3.13445	1.13054	1.38156	0.688969	0.955852	0.643923	1.15389	2.49166	1.13249	1.07337	0.319624	0.981615	1.03522
IL1RL2	Uterus	0.0268899	0.0488307	12.9674	0.258608	4.05214	0.161691	11.6223	12.9001	1.67747	0.0500678	5.48485	6.44692	0.0641384	0.0619027	0.041867	0.399311	0.0166726	0.0149627	0.0243582	0.0104989	0.0111285	1.02039	0.148186	0.0199464	0.131858	0.411195	0.0459366	0.0297869	0.0307039	10.1028	0.100588	0.0140832	1.67217	0.0138217	0.0293409	0.0308192	0.0386336	0.0273936	0.0548515	0.00774229	0.0764982	0.063902	0.132131	4.25697	0.0290997	0.00305751	0.0213314	0.0523804
KCNQ4	Hypophysis	12.0539	2.51542	7.2208	12.6855	1.14997	0.509324	16.7348	9.02325	1.71987	16.4344	0.444073	7.15241	9.17364	4.89485	2.00961	0.216181	1.38942	2.46603	1.65497	0.713383	0.130056	1.08503	5.30067	1.28285	2.24574	1.11493	0.766448	0.057926	3.62275	2.45307	1.27325	2.08265	1.52285	0.168455	2.08914	2.42668	1.10838	13.2335	3.37429	2.64432	1.1797	1.11101	0.958955	6.50114	2.18235	0.168978	1.12887	4.39137
LOC106990202	Testis	1.11487	0.761301	1.8494	0.171026	0.225182	1.29236	1.37761	2.32671	1.2906	0.900024	0.089008	0.922481	0.288661	1.17209	1.6688	1.14729	1.5906	1.41503	1.29465	1.42547	1.01936	0.944736	1.53558	0.945685	3.27776	1.00698	1.00955	1.36173	1.36663	1.25641	1.53843	1.14843	1.0622	1.18274	1.31485	0.902668	1.42268	1.0308	0.691446	1.17287	1.15323	1.0954	5.21023	1.41965	0.910603	0.326933	0.258738	0.374924
LOC101120775	Uterus	9.36021	22.5242	12.005	14.3277	2.17938	4.38996	10.0471	10.4353	18.3311	1.79877	5.94434	2.77022	3.11783	6.4056	11.5037	110.785	0.847754	3.67001	12.9086	5.74679	0.402875	1.1097	11.4997	0.669644	55.3841	0.827435	0.545308	3.93676	2.76055	514.651	2.52568	3.60467	366.703	6.23631	5.41598	2.91934	1.76702	0.495166	124.029	6.32395	4.48219	0.618337	1.68477	12.6746	2.73425	0.112597	1.33108	2.69324
PLA2G2F	Skin	0.468989	1.01478	107.203	0.354557	185.416	2.48962	42.4837	35.6066	12.719	0.233546	54.7397	0.0991242	0.393264	0.0836057	8.68773	0.0219419	6.96842	5.38511	30.7483	0.163254	0.127195	2.32017	0.193243	0.0964471	0.442877	11.0419	0.259337	0	0.138538	0	2.76399	0.114388	0.056107	0	1.59567	2.38912	30.7819	0.274053	9.69244	0.341509	2.77179	7.57985	1.16468	0.0277712	0.345009	0	0.343769	0.118116
LOC101102291	Testis	0.870874	1.05189	1.52798	0.312629	0.652611	1.22836	1.2163	1.41752	1.05666	1.20431	0.151082	0.671834	0.170666	0.859212	1.42839	0.691391	1.00334	0.933584	1.32469	0.83616	0.725632	0.973798	0.992506	0.405875	1.44332	1.251	1.03145	0.92714	1.35638	1.44966	1.17713	0.988493	1.05594	1.10982	0.959594	0.883085	1.11094	0.730658	1.15427	1.30018	1.40441	1.03476	1.63007	1.39126	1.08823	0.186478	0.377924	0.400223
HMGCS2	Pylorus	1.3441	526.732	1739.55	0.928706	1.28915	2.16753	1415.75	1098.03	1.12893	1.64046	1.28297	1.45631	1.3035	373.591	240.197	0.007924	25.3853	1.58623	5.361	0.844593	3.22595	0.161808	266.617	0.353442	2.29032	3.02941	1.52026	0	810.925	0.229895	614.96	34.6763	0.79747	0.018741	0.06978	0.022777	203.682	0.268125	1.14458	0.070406	0.594019	0.061054	1.82328	0.161636	89.6665	0	0.196702	0.208604
SLC28A3	Uterus	0.216301	7.59015	24.7413	0.136398	3.96266	3.22097	14.106	17.2608	19.9349	0.258453	4.27615	25.2062	0.377285	1.00244	8.75442	35.5229	6.50586	0.300534	9.16191	0.255789	0.040415	2.68275	4.30862	0.0394971	1.2262	1.76824	0.0878254	2.974	3.09003	58.1976	7.91803	4.802	20.6048	7.46682	25.8424	3.94612	5.63642	0	1.56801	5.26886	0.705424	1.15436	0.464974	33.5583	3.50234	0	3.61034	0.143982
NPR3	Heart	9.8855	15.8156	20.3575	5.57484	16.2889	0.215434	6.69561	10.1418	2.15113	3.75679	6.93984	3.33164	0.897334	2.70203	2.95732	0.84771	0.719433	5.42668	2.68548	19.2102	7.88965	10.8953	24.9779	4.8748	40.1822	9.03145	7.15412	0.037558	0.662718	2.22313	1.14871	1.13469	1.68107	0	1.3337	0.160156	11.4139	0.579337	6.65164	0.14379	0.647078	0.32446	1.21642	0.141561	7.14577	0.038857	2.75413	4.08437
MGAT3	Hypothalamus	0.252409	2.8232	15.1413	3.09874	0.816657	1.79423	14.4383	25.2114	9.17718	39.5577	0.362897	11.2664	69.3754	2.23207	4.30046	0.391396	6.14156	22.1185	20.1272	4.58765	2.44397	9.58525	1.01914	19.741	2.15055	18.8165	19.1523	0.040271	1.89379	10.5746	6.08315	4.20663	42.0164	0.067663	3.62416	1.01302	1.44862	52.8987	4.97648	2.01653	2.68155	0.606266	1.94769	3.94652	0.553309	0	0.490606	0.051878
PRDM6	Adrenal gland	0.19605	7.01071	7.0073	5.43361	1.98489	0.170464	10.5617	8.98095	0.638355	0.605285	0.656853	2.93898	0.589605	0.583385	1.9789	0.034774	0.192285	4.16497	0.89393	17.0348	3.80726	0.302409	9.406	3.70447	4.46447	0.321205	1.29796	0.027869	0.631993	1.57382	0.521682	0.991369	2.71448	0	2.46379	2.78511	0.198532	0.925456	9.29133	0.907133	0.344353	1.21122	0.470478	0.268746	2.22073	0.016562	1.88319	0.538698
LOC105612196	Salivary gland	12.817	18.4742	13.9475	6.35546	69.023	46996.5	7.21992	5.59459	570.639	22.0164	3.37954	2.34244	2.7591	5.94149	2.43695	0.047125	0.109352	0.290994	3.56819	0.173333	0.038477	0.036721	4.21101	0.108043	10.53	1.90346	0.231776	0	0.111176	0.097265	3.49822	3.29706	0.055201	0.070984	0.148162	0	0.158159	0.345381	6.17988	0	5.22656	0.019432	0.538567	0	0.006038	0	0	0.081554
CAPNS2	Colon	0.126175	0.198717	7.45707	0.098071	4.32843	0.047715	6.9432	4.59384	2.39904	0.517205	7.40559	8.04501	0.485584	0.496367	10.5885	0.139539	0.117221	0.490034	2.30642	0.232902	0.213448	0.184337	0.774696	0.448042	0.313461	0.307671	0	0.028201	0.957711	0.126841	2.9175	4.62714	0.174144	0.113891	0.006026	0.004802	1.76853	0.04769	0.043738	0.107745	0.032286	0.374032	0.194142	0.009822	5.51285	0	0.067186	0.221598
LOC105604842	Lymph node	0.667868	0.919059	2.78029	1.67503	0.447898	1.66562	2.08765	2.50818	2.2264	0.933739	0.574664	1.25557	1.10321	2.82412	1.80306	0.861568	2.04027	1.26118	4.711	3.03493	0	0.788611	4.54736	0.561702	1.19745	3.33304	0	4.09505	1.97582	1.18066	1.19768	1.81181	1.32645	2.208	1.73936	1.02096	1.44067	0.847671	0.591891	3.8081	0.917773	1.13115	0	1.665	2.90245	0.250343	0	0.60912
GRHL3	Esophagus	0.052312	0.062441	37.0292	0.091965	8.10085	0.386108	44.8246	49.3093	15.6945	0.389058	13.5769	47.186	0.138641	1.01329	5.37054	0.034752	0.561246	2.02363	1.38381	0.06415	0.728437	4.21348	0.157238	0.456841	7.56377	2.43674	0.581341	0.046923	2.61886	1.12274	0.828373	3.21752	6.64985	0.025833	0.949742	0.262027	1.00297	0.088086	0.063378	0.036403	0.274226	0.124237	2.83271	0.780734	0.20933	0	0.158714	0.550337
TMPRSS13	Esophagus	0.668649	2.6986	67.0413	2.72921	14.882	1.16426	54.6881	63.1398	9.43385	1.4387	39.3416	52.5783	0.463832	0.351421	0.676261	3.37382	0.940926	0.321433	2.64759	0.129984	0.110585	2.47354	7.98088	1.36443	0.727709	0.275606	0.416885	1.37179	0.342719	0.114292	0.772213	0.451679	6.45948	4.24334	0.559791	1.72592	0.411468	0.138156	4.44814	0.620709	3.09558	0.206279	1.20196	0.168204	0.468436	0	0.097189	0.201858
IL19	Macrophage	0.087583	0.251069	99.4058	0.368752	0.226565	0.233566	5.84729	5.4337	1.44074	0.028589	0.19235	0.411855	0	0.112977	0.060593	4.92342	0.0403	0.069339	0.235773	0.066354	0.099405	0	0.346658	0	0.023865	0.179046	0.077268	2.04445	0.132789	1.701	0.023136	0.055841	0.580969	0	0.057677	0.152951	0.093204	0.096896	0.110316	0.045669	0.224762	0.253278	0.063934	0	0	0.044244	0	0
ZNF185	Esophagus	1.33531	1.47111	75.6984	2.44826	29.6144	8.18347	110.797	159.279	56.14	3.27754	21.3957	137.326	0.789219	0.647608	0.993172	0.116375	0.40597	4.67234	0.458878	5.28375	0.290794	67.2759	2.79044	0.811702	4.60736	10.8933	4.0419	0.0948553	0.559369	3.06544	0.479962	0.579198	4.03065	0.068	10.6902	3.0754	1.4068	0.541468	0.547222	0.718737	0.36069	3.35414	0.221752	12.1474	1.12489	0.0876424	1.7811	2.61814
PSD	Hypophysis	0.407024	2.71639	82.5765	3.4305	2.13038	3.39149	103.33	101.252	1.58637	192.536	1.76362	1.99187	72.8793	60.0123	11.3622	0.541252	2.8862	90.2397	2.62987	38.5916	1.57293	14.0752	0.900454	67.4362	16.3398	3.6029	66.0908	1.0969	16.358	3.57003	6.66327	7.37083	4.24533	0.988728	1.76498	2.42541	2.90537	73.9742	50.0419	1.23893	0.969429	11.0017	21.2479	12.113	7.44075	2.05655	2.06712	0.943633
SLC9A2	Colon	13.8883	25.6824	87.3177	1.5115	9.52	10.3995	136.807	108.956	2.75075	3.99341	3.58825	5.22311	10.504	54.7474	105.123	0.06231	24.7714	7.30711	42.3752	14.5401	2.10817	1.05492	0.367395	6.07229	5.6714	11.4115	6.13125	0.100358	71.9462	1.49527	63.7598	65.8673	26.1436	0.228832	0.279867	0.874329	21.254	9.68652	0.37286	0.325092	0.447506	0.315995	6.08085	0.348756	66.0409	0.020753	0.386034	0.250462
LOC101104157	Hippocampus	3.24566	0.975067	7.39305	3.89462	1.03298	1.07818	2.07288	5.04704	1.01426	0.416497	0	0.735788	2.02709	2.33066	1.63729	0	0	8.13498	4.35928	0	0	0	1.86657	0	5.96645	9.15332	10.0141	0	0	0	3.67157	0	0	0	0	0	0	0	3.13922	0	0	0	0	0	0	0	0	0
HSD17B2	Duodenum	0.939268	41.762	77.4646	0.266458	8.59393	0.135628	53.0508	62.9885	7.94371	0.224698	25.1634	46.4235	0.253383	34.7773	96.9556	0	48.2469	4.18784	42.8563	5.78453	1.74399	18.435	39.1159	0.203747	0.322392	11.2296	3.82108	0.048899	38.7518	0.450495	106.069	98.9727	0.545211	0	1.53802	0.058905	53.521	0.076686	0.149906	0	0.147511	0	0.138385	0.254011	50.0207	0	0.365053	0
TMEM171	Colon	1.69405	16.2428	42.9425	1.41449	0.28006	15.0781	28.4518	36.6001	8.98872	0.266515	0.892319	15.8055	0.189079	59.7315	75.6724	0.0268569	13.7243	0.422265	20.2189	5.58794	0.398269	1.58559	4.82592	0.030274	4.78211	22.7987	13.3829	0.0229012	25.8422	16.106	31.5079	29.0606	6.04483	0	0.41505	0.442839	24.854	0.0822036	0.239967	0.19698	0.195585	0.21511	0.552032	4.0493	57.4837	0	0.349326	0.204275
TEAD4	Muscle	19.7776	3.71785	5.87313	3.87133	2.14396	0.380025	1.87117	2.54765	12.3721	0.566602	2.96039	6.1021	0.90715	2.21803	6.77441	0.271184	0.926305	2.3532	1.72698	2.72763	1.51307	0.808791	5.12527	0.45218	4.67445	2.86655	2.22515	0.0416279	2.83822	1.45658	0.995762	1.19415	6.43497	0.012355	2.14515	1.96465	2.38446	1.10012	0.814034	1.35245	0.947957	0.635829	0.780899	2.0943	1.04447	3.49434	0.949454	2.03802
LOC101120106	Esophagus	0.118371	0.122945	164.771	0.802777	8.81908	0.366744	126.467	163.077	35.3341	0.689257	16.7265	52.8481	0.079241	0.944927	0.364585	0	0.165492	0.149577	0.746548	0	0.041266	0.527437	0.048407	0.13187	0.590019	0.026845	0.034586	0	0.131763	0.223443	0.249891	0.078719	0.373612	0	0.146078	0.036328	0.133486	0.014616	0.196548	0.347584	0.052752	0.382828	0.366311	0.19641	0.074896	0.01622	0	0
WSCD2	Cerebellum	0.697693	9.33915	14.6331	2.75118	1.68525	0.393707	19.0758	18.5492	1.22676	17.5345	1.23547	6.17552	48.6402	6.79816	3.07913	0.220664	2.63481	19.5893	2.69216	1.85174	0.546152	1.83817	11.4105	9.81796	8.02533	1.34959	12.5866	0.0551621	5.271	2.55744	4.35842	2.84429	14.9868	0.0854363	3.62556	1.59852	1.75234	51.1568	13.569	1.75956	0.994806	0.315845	4.99278	0.409051	1.34318	1.4773	0.308713	0.906743
ADTRP	Liver	0.711545	36.174	10.4542	14.5494	17.1069	0.972159	21.0944	12.008	0.750975	0.123584	7.9918	3.49304	0.079471	2.01161	3.68694	16.0258	8.99324	0.0257395	2.46901	0.548235	1.63855	0.135504	14.4346	0.0417395	8.43773	0.906717	0.297514	0.0870619	3.81063	0.0512662	8.44005	5.60135	0.651487	0.0199702	4.1058	0.140746	16.6421	0.0238309	0.105729	0.094939	0.533098	0.106235	7.9509	0	4.3409	0	0.0283882	7.5427
LRAT	Skin	0.496259	5.14866	5.55809	0.206501	13.3788	0.047236	2.24568	5.03904	0.144029	1.6905	1.79181	0.133162	0.360916	0.235138	1.30526	0.0134945	5.45214	0.620943	1.48391	0.708931	0.219013	0.340758	0.899864	0.412895	1.6647	7.28986	1.13113	0	7.56199	3.08095	5.77223	3.96246	3.14692	0.0220984	1.76259	0.725399	3.84086	0.37092	0.0519502	0.00574274	0.115689	2.09552	2.85494	1.07966	0.0352229	0	0.175831	0.106682
FAM69C	Hypophysis	0.955971	6.51903	53.5993	1.23849	5.97063	2.70202	31.6842	27.1639	5.49937	61.1124	16.2845	55.5046	27.6156	2.1907	19.9064	0.032553	6.88612	9.77425	9.0763	3.84425	0.4871	1.4147	2.17469	11.4956	7.70683	49.5112	11.7285	0	1.76208	1.97218	10.8596	13.9976	29.4582	0.082979	0.909424	1.08534	3.78554	8.98922	0.258528	0.129655	0.380579	1.26302	1.39471	1.43911	8.84335	0	0.350361	0.108017
FGB	Liver	6.30601	9582.13	16.1583	6.98306	12.0254	13.6764	5318.54	5.81988	11.8522	19.4189	9.64077	11.5999	12.5438	10.0162	1.34491	0.273845	0.700059	4.12099	35.8183	4.76663	347.548	4.2189	6949.11	6.46996	7.67211	12.9514	6.36616	0.331368	3.17485	6.11502	1.75823	3.63202	46.4028	0.954576	2.58107	6.37041	5720.37	4.28982	2.60868	1.65182	2.78262	9.28477	4.97799	5.56061	1.96137	0.455911	1.14199	2.09111
KLK10	Skin	1.99293	0.512686	159.408	12.2613	443.488	1.95986	767.265	157.885	85.1686	0.631764	235.387	103.079	0.434714	2.90518	1.07476	0	1.05173	0.324349	1.00749	1.06093	0.0262674	2.50435	1.07505	0.505115	6.28528	0.466819	0.704746	0.00544975	1.17524	1.57581	0.705658	0.557398	2.74462	0	3.57976	8.05745	0.492452	0.137743	0.87634	1.52492	1.33993	0.521849	0.289825	1.69156	0.781194	0	0	2.42449
LOC101106941	Esophagus	0.343657	1.38599	277.212	119.722	86.1578	1.27928	271.695	479.626	32.9346	0.480826	94.6827	181.846	1.21818	27.4345	122.278	0	0.509396	0.1265	23.6695	0	0.027854	10.4458	1.59133	0	0.4536	0.189683	0.108529	0.060946	58.6966	21.1008	15.8257	73.313	6.70296	0	2.03387	0.6664	1.33807	0.19888	0.393501	0.088634	0.85653	0	0.030281	9.1307	106.256	0	0.244531	0.316389
KLK12	Esophagus	0.375771	0.617321	155.431	0.569854	43.3322	0.264852	176.384	242.285	59.936	1.39352	11.3339	149.024	0.195067	1.20726	0.842594	0.0444114	0.882519	1.58004	2.60069	0.309406	0.317302	0.69832	5.22059	0.30287	0.262993	3.6446	1.65971	0	0.682471	0.283941	0.59757	0.689731	0.292515	0	1.26785	0.347149	2.33207	0.0535223	0.787323	1.71559	0.341858	0.426786	0.185449	0.0614949	0.388072	0	0.418224	0.344236
GAP43	Hypothalamus	0.115044	0.70718	58.0359	0.179829	3.45695	3.49978	5.95806	4.40401	0.772357	479.912	1.36291	0.932379	557.787	10.7578	16.7511	0	2.15583	87.5975	6.62067	14.0842	17.368	2.644	0.241166	206.619	1.4956	4.28624	184.659	0	3.5623	0.087859	4.15624	9.45791	0.243286	0	0.062335	3.28143	3.18224	89.0435	1.569	0.060403	0.327816	18.8405	0.232609	2.75068	1.26771	0.266312	0	0.278983
GRIK5	Hypophysis	0.272377	0.555192	7.67313	1.53162	1.13421	0.416526	5.97469	5.71221	2.12156	26.5725	1.65154	8.08403	16.5719	2.25207	2.21464	0.035652	0.754031	5.77091	0.736045	7.56728	0.9375	3.96094	0.493394	21.4678	2.39758	0.904103	4.76453	0.021878	2.26538	3.81921	1.28179	1.16115	4.66431	0.012317	1.12313	2.36511	0.85378	15.3939	0.791031	0.664251	0.193145	0.789701	7.23663	2.12152	1.03682	2.13176	1.63467	0.436199
GJB6	Esophagus	0.340929	0.327587	129.734	0.419939	124.09	0.779754	128.071	94.4448	33.7412	36.8437	138.76	250.849	43.6394	0.268848	0.0328522	0.0210969	0.0479674	1.45255	0.0859689	0.259092	1.58643	1.12925	0.126702	12.9342	0.184113	1.17554	12.936	0.0398438	0.0938591	0	0.060273	0.0224063	17.094	0	0.0658156	0.523319	0.195181	18.3228	0.270006	0.0631089	0.529355	0.0437247	0.0432864	0	0.242787	0	0	0.0302159
MTUS2	Cerebellum	1.28811	0.498193	8.91098	12.4155	0.645475	0.149305	4.69785	2.47085	0.336469	3.34948	0.614739	0.858964	10.4066	3.46364	1.02192	2.43534	0.250426	7.73341	0.261915	1.14367	0.583113	0.327573	0.698801	6.39644	7.51488	1.25212	8.74909	0.204721	1.60433	0.507013	0.582626	0.374984	0.3641	0.113374	0.259102	1.22297	0.23769	12.5816	4.69718	0.355844	1.18441	0.248262	3.20305	0.194517	2.33181	0.0368229	3.17439	7.52397
LOC105604781	Skin	0.940971	0.715572	1.85479	0.600678	4.03611	2.80645	1.7287	1.52248	1.22639	1.38095	0.988262	0.486163	1.41728	2.20221	1.184	1.07001	0.563214	1.66864	1.67533	1.42796	1.09807	2.59446	2.17674	1.2121	1.77735	1.98257	1.48746	1.26423	0.624924	1.84625	1.28674	1.26789	0.508499	0.730955	1.08749	0.286519	1.5604	1.8041	1.87605	0.540245	2.56197	1.5135	2.26528	0.480524	1.22688	0.321512	0.900287	1.54311
C12H1orf167	Testis	1.15063	1.45557	5.13732	1.97381	0.707922	1.13214	4.11192	4.28598	0.870897	1.62162	0.767861	2.19273	1.87884	2.63838	1.5656	0.876199	0.803533	3.13204	1.38036	1.68699	0.590538	1.1518	0.875639	1.7219	23.5572	0.628634	1.269	0.518944	1.61912	1.42114	1.31947	1.57732	3.08407	0.465793	1.33126	1.55025	0.982027	1.43713	4.30642	1.08472	0.845399	5.34354	25.9148	1.30349	0.673582	0.412999	0.955931	0.654266
TMEM154	Lymph node	0.402321	2.04641	7.43796	1.59688	3.5837	9.41245	9.1922	9.62227	9.70378	0.470686	2.64177	5.09962	0.146161	1.17605	1.81752	6.47774	2.78085	1.38151	13.0365	0.368762	0.284237	0.499806	1.82892	0.505557	2.65808	3.67633	0.666578	7.44873	0.921804	0.680414	0.985433	1.50874	1.30992	6.67953	2.2157	0.762422	7.11186	0.152834	7.80953	5.31465	12.9358	0.512747	0.807466	0.396549	0.575538	0.502246	0.445595	1.0539
HAL	Liver	0.040594	52.5524	18.3869	0.213802	19.1005	0.104834	24.163	5.03804	3.34714	0.132045	12.4924	9.18555	0.279249	5.19523	11.3907	0.07075	2.84708	4.8151	3.75042	1.5648	12.7709	0.083771	23.7299	0.155377	0.091845	2.27601	0.219218	0.091974	8.58682	1.62975	0.283253	2.20064	49.4684	0.204468	0.223957	0.726437	18.6626	0.429066	0.117059	0.033675	0.073183	1.16761	0.039368	0.439073	0.312586	0	0.097891	0.126349
KCNG3	Ovary	0.150414	0.27515	5.45015	0.12137	0.840906	0.215189	3.37117	0.879752	0.579556	4.62107	0.12096	0.050377	1.28042	0.174384	0.891341	0.726953	0.041447	8.17184	1.73156	0.128944	0.286842	2.09726	3.4818	1.06133	0.804051	2.68134	4.23701	1.72305	0.037181	3.6674	0.585277	1.6545	0.69934	0.68589	0.300375	0.142804	2.61176	0.1932	1.79947	0.573359	1.43223	4.1601	2.28273	0.087936	1.1139	0	0.730284	0.24869
LOC105612436	Adrenal gland	0.84094	1.34317	1.96202	2.57539	0	1.75185	1.02031	1.32398	1.14677	0	0	0	0	1.15503	1.84108	1.16499	1.58286	2.21054	1.73572	3.40906	0	0	1.2756	0	1.7742	0.220141	0	0.927097	2.06302	2.54942	1.3062	1.65756	2.33983	0.869942	0	0	0	0	1.31094	1.28008	0	0	1.93388	0	0	2.50891	1.69063	0
NXNL2	Adipose	0.570026	1.09807	4.43192	10.6357	0.822121	0.488056	0.327677	0.428366	0.685903	1.01974	1.75941	0.556921	0.453194	0.362921	0.376747	0.182549	0.606123	2.02334	1.39916	0.298338	0.074747	0.30443	0.682499	0.436821	0.191016	0.555025	1.03249	0.139988	0.191718	2.17017	0.222916	0.541825	0.982254	0.045956	0.38826	0.132972	0.337334	0.175766	0.590424	0.549452	0.997539	0.338435	1.29653	0.614886	0.283529	0	0.914484	0.128336
RBP2	Jejunum	78.389	46.6396	412.651	0.40568	0.712253	0.612692	222.626	371.778	32.5116	0.393323	23.1873	118.376	0.322718	3.24344	224.845	0.020393	4239.04	0.081892	370.036	68.2234	0.823614	0.286268	0.169727	0	1.88157	429.838	11.4129	0	66.1793	1.35342	2256.83	1361.29	235.442	0	0.049192	0.190228	358.085	0.241941	1.29646	0	0.423691	0.580212	0.093183	12.2873	0.26529	0	0	0
LRRN1	Hippocampus	3.39008	0.270316	6.68613	0.311982	0.841323	1.07441	2.10111	3.74058	0.72086	5.17272	0.890943	2.00903	19.5309	1.2793	0.873398	0.120178	0.310945	4.41157	0.57409	0.647037	3.09006	4.87342	1.37171	2.93009	3.97675	2.84097	22.5526	0.010149	2.11565	4.42979	0.365735	1.06561	4.54088	0	1.09908	0.336395	0.38707	21.1576	0.867276	0.057603	0.356427	1.03258	0.254776	0.439238	0.957226	1.23195	10.9503	0.265461
PRRT4	Placenta	0.103412	0.267658	3.24795	0.671877	0.420391	0.22517	0.961403	0.720505	0.405466	3.12448	0.438573	0.210756	1.30284	1.27089	0.431584	0.183142	0.593474	1.29608	0.742323	0.551234	0.90661	0.263712	0.344504	2.34452	7.77379	0.234397	0.839786	0.277039	1.04469	1.31841	0.296039	0.268342	13.2662	0.114223	1.25443	0.602329	0.268617	1.23074	0.686543	0.42837	0.310963	2.74745	0.059267	1.6327	0.116746	0.077363	0.128283	0.144307
COLQ	Ovary	3.65302	1.33326	8.38233	4.2655	0.975083	0.318216	3.53863	1.88927	8.61334	2.77128	1.01061	17.2811	12.445	0.815498	2.19782	0.784932	0.457081	38.297	0.799668	1.49733	1.48826	0.115469	0.79874	0.980957	14.1263	4.04239	13.6132	0.116301	1.08525	3.62935	0.60348	3.21382	5.93932	0.0965508	0.164745	1.18672	0.750502	8.23349	0.492356	0.966581	0.406167	0.345918	0.449624	4.21071	1.34823	0.285982	3.47039	0.583106
SBD2 (DEFB1 in goat)	Macrophage	0.272138	48.7044	452.695	0.25643	0.320248	14.7457	562.862	432.793	4.99416	0.038647	0.432943	1.12188	0.065561	0.149664	41.831	186.118	96.9749	0.038985	43.2436	0.531983	0.057352	0.163492	4.85127	0	0.47623	13.7233	0.266568	0.515773	1.70212	0.08173	47.7892	45.6535	0.142457	0.236751	0.050869	0.053664	39.4373	0.607426	0.808595	0.236077	16.9432	0.506376	0.202875	0.088089	8.60129	0	0	0.363126
WNT7B	Keratin	0.041102	0.754712	11.9537	0.090413	7.26394	0.184481	8.48969	7.0713	1.42032	7.35031	25.6441	5.37946	5.40665	0.1678	0.12912	0.049688	0.050593	2.48297	0.152172	0.174486	1.28897	1.57185	1.14319	23.261	0.698694	22.7549	4.04256	0.008695	0.095519	1.45196	0.118703	0.141297	2.08422	0.012438	1.22032	12.6375	11.8745	2.1886	0.068873	0.062539	0.349713	16.1823	0.079054	6.23144	0.023466	0.042033	0.110651	0.153063
LOC101110777	Esophagus	1.58391	8.6828	5062.03	2.35359	78.18	15.4302	4421.66	2044.47	1336.33	4.89352	210.218	4145.46	2.53089	2.6631	1032.87	0.514695	6.76046	0.101213	292.305	831.366	0.185791	2.00086	0.339954	0	3.30066	7.81568	0.287833	0	1.80591	18.2897	88.6617	539.87	3.54783	0.102473	0.088881	0.056245	38.5956	1.06303	13.1382	0.207574	19.5563	0.093692	0.134653	0.331684	711.693	0	0	3.51072
CLEC14A	Lung	19.262	6.02352	15.8961	17.0152	10.3391	4.33241	8.88668	8.97037	2.10471	1.10104	0	5.7268	1.78292	14.1676	8.67993	1.23219	9.13465	23.5585	9.89786	10.7187	0	0	109.436	2.09804	18.8976	10.3089	0	0.341717	10.0605	1.4878	12.1495	7.4193	0	0.685476	0	0	0	1.15457	8.31531	4.21753	1.19235	6.88777	1.59117	0	0	1.04456	5.92781	0
LOC101107795	Peripheral blood mononuclear cell	0.884227	1.3073	2.41629	0.651891	1.01409	1.64662	1.62463	2.23012	1.71445	0.468421	0.957148	1.094	0.534353	1.5036	1.60652	1.32916	1.55594	2.27352	2.27682	1.18944	1.20141	1.06058	2.43624	0.528668	1.62341	1.27435	1.18243	2.88254	1.79782	2.02375	1.52463	1.52955	1.28052	1.87078	2.72509	1.12872	1.81781	0.673137	1.51053	2.1377	1.7627	0.797441	0.620418	1.48369	1.46977	0.473759	0.647081	0.610173
SLC25A21	Adrenal gland	0.982783	5.37268	9.53587	1.43016	0.618951	1.24927	7.55357	2.70767	2.45748	6.22013	0.400227	1.50718	3.24305	0.66965	1.29348	0.0409451	4.67814	1.72572	0.950029	7.27222	2.06722	1.6167	3.76242	1.41277	2.68912	4.65354	4.34007	0.0674535	0.78313	0.897397	3.43952	0.773631	4.28472	0.0776187	1.12617	1.00997	2.69293	2.06097	0.959983	0.397433	0.786551	2.22875	1.63684	1.22202	1.78213	0.490897	1.00756	1.35074
LOC105608915	Cacem	0.068734	7.65468	14.5302	0.13613	0.159489	0	3.44686	4.20703	0.118344	0.006968	0.055601	0.330093	0.046996	4.01032	28.1454	0.111323	0.573966	0.115273	21.6059	0.012641	0.070995	0.124205	0	0.085209	0.026427	1.3181	0.069495	0	9.27198	0	15.3656	31.1395	0	0	0.014214	0.05361	6.29042	0.196757	0.032765	0	0	0	0.027366	0	10.9166	0	0	0
STC2	Mammary gland	1.64511	1.90315	12.9939	2.19408	44.3919	4.40316	4.84851	3.5734	2.95638	0.328735	4.0767	16.9873	1.85844	12.1665	2.64898	0.309113	8.18569	2.48091	3.16924	0.73224	1.68572	1.46513	0.407124	0.394079	20.2686	3.69888	0.737001	0.054993	5.95533	2.27978	17.2703	5.30067	39.5983	0	65.2146	1.66105	8.16826	0.497376	8.43853	0.918661	1.44445	3.94046	4.48976	1.89948	1.8679	0.851197	0.591308	0.206319
TGM3	Colon	4.67468	58.359	1612.35	1.42204	163.749	1.12623	1505.25	1713.38	136.139	0.959133	102.715	40.6158	0.853062	1.68537	734.117	0.084686	1.11652	0.270541	60.6325	0.499359	0.375683	3.26526	10.263	0.434208	0.537044	0.176347	0.343309	1.01903	5.81499	1.08066	14.9358	451.856	2.91793	0.468394	24.8612	0.082096	12.1782	0.679137	6.45337	0.479959	1.00262	0.035206	0.198192	23.2111	352.38	0.119033	0.998925	0.393839
LOC105608435	Pylorus	0.62755	3.27297	10.0209	0.618347	1.10116	28.6244	4.9186	12.4605	1.86673	1.70009	3.47997	6.76782	0.409723	17.7349	10.2587	0.027268	8.30315	2.17452	9.90182	2.28014	0.993935	5.65158	9.08027	0.562983	1.53666	10.2095	1.08806	0.12823	37.3243	7.20525	11.0363	13.8229	6.69037	0.052259	2.59859	1.69662	6.65067	0.445581	0.27387	0.386902	1.43042	0.437185	1.15862	3.96172	6.92616	0.158857	0.457	0.750017
LOC101104661	Macrophage	12.9328	50.3335	12.9332	29.7866	6.00202	1.40402	4.34621	4.9798	7.90218	6.67214	3.20246	4.31335	1.01738	4.68288	9.88926	1695.19	2.3065	3.11034	4.28834	5.25264	0.161798	2.68896	44.4639	0.460729	90.4888	4.40074	0.868642	538.376	2.67932	5.90496	4.53264	3.00768	3.78104	106.308	11.4865	7.94523	2.28867	0.610629	3.50557	14.0197	3.48561	0.719056	0.364191	42.5114	2.71181	0.946212	0.212972	3.38849
EPHA4	Ovary	0.899515	4.66601	7.16282	2.49227	24.7834	1.28307	4.93085	4.76438	3.88791	11.3995	9.15597	1.48503	23.345	2.2246	2.39043	0.00761901	2.77814	61.1444	4.11099	1.33527	16.9102	0.86666	1.84921	47.6609	8.38536	6.0199	49.0408	0.00303312	1.47521	1.33392	2.16165	2.80812	2.68908	0.00810884	4.53911	1.38159	4.29748	2.06966	3.96463	1.46564	1.92995	0.285018	0.606129	1.6616	2.89898	0.808094	4.19575	3.07448
EREG	Macrophage	0.238881	4.34183	12.7423	0.139275	11.861	0.237172	13.9471	17.0243	6.60928	0.371495	18.6843	25.2634	0.16033	1.71995	7.37813	82.1741	7.90246	2.22751	5.93508	1.99556	0.090027	0.880013	8.98718	0.337212	2.22587	2.74277	1.09174	10.2188	1.92299	0.52287	33.0109	6.74537	0.694175	1.61479	16.1769	0	3.91813	0.054141	0.03978	0.766627	0.43855	0	0.061822	0.131547	5.64102	0.622373	0.095834	0.043536
LOC105610993	Placenta	1.48634	1.44356	3.52455	3.06588	2.82463	0.67837	4.31364	2.06104	3.62734	3.54843	0.772352	1.9351	1.7273	2.92389	2.7867	0.395629	1.28973	1.94727	1.66882	1.74183	0.701371	1.86279	2.96284	1.58025	4.50903	1.45373	1.45901	0.187697	1.50304	2.07306	1.62364	2.09658	90.0763	0.364031	1.60932	3.35504	1.15043	1.82561	2.63408	0.837189	0.678063	1.43277	2.08489	1.58609	2.87593	0.175309	0.92066	1.9332
LOC101107098	Lung	4.67751	0	17.4718	0	0	0	0	11.2804	21.2936	12.6026	0	0	0	15.0715	27.6267	10.0573	0	0	0	59.1545	0	0	307.597	0	15.5877	165.222	9.10573	0	12.3089	0	0	18.0643	0	0	0	0	22.8399	0	10.5098	14.3049	9.75789	0	0	0	7.01461	0	0	0
ISLR2	Cerebrum	0.132137	0.980401	13.8615	2.2346	0.691684	0.518766	47.6053	30.9583	1.09449	28.858	0.338519	7.09145	11.8563	14.8066	5.33763	0.073817	2.71695	15.5254	2.21879	1.71583	3.82331	0.255934	0.292571	173.936	14.2255	1.37418	11.8828	1.42634	6.60622	1.18423	3.29552	4.59654	5.01135	0.192845	1.92366	0.254191	3.07509	5.50237	12.8636	0.241829	0.707871	0.601874	0.097107	0.735931	2.53444	25.6539	9.08742	0.415658
HS3ST2	Hypophysis	3.97617	6.58366	5.25351	1.86799	9.41469	0.891008	4.19345	1.02837	5.57827	42.1864	4.19467	2.18435	2.15752	1.40274	0.899368	0.02465	0.385876	0.958506	3.54303	1.57392	0.653672	0.22603	2.14442	5.29125	9.08806	0.982821	3.00568	0.994514	0.994024	0.708546	0.538389	1.99291	1.70371	0.281311	1.47027	3.17118	1.17089	3.14743	1.56521	3.89714	1.12818	0.497104	1.18267	0.283778	0.887812	1.6253	0.161907	0.80027
KRT23	Esophagus	1.41422	14.0357	196.986	1.45779	197.972	40.2503	215.099	269.833	49.2332	0.422332	118.04	219.029	0.264494	29.4177	2.91707	0.116609	7.59509	0.08114	9.71861	0	0.068631	35.1349	12.5637	0.111965	0.968938	74.1329	4.6652	0.063093	27.2522	1.59091	3.37401	4.72103	0.565208	0.096167	0.403498	3.20383	8.37619	0.159321	0.680236	6.13023	2.65705	9.81213	0.2884	1.04927	1.81472	0.028196	0	0.817224
CYP11A1	Adrenal gland	0.754576	0.334934	43.035	0.997454	0.096434	6.61554	25.1604	16.5437	40.3776	0.549064	0.234236	0.342062	0.574393	20.659	16.2661	0.042661	14.0049	163.189	22.1674	2398.99	0.243831	0.121822	1.25957	0.067934	8.03108	14.2386	91.5333	0	8.56583	1.01541	1.42637	0.90412	107.939	0.043714	0.817602	0.89892	28.1316	0.316933	38.7534	18.3707	17.7441	0.535814	5.05174	0.534817	2.70584	0	43.5822	0
SH2D7	Muscle	13.395	8.61129	4.95191	3.37592	2.14228	2.9537	12.0926	8.7376	2.16457	3.25765	1.81383	3.88731	3.40549	10.5082	4.08356	0.456466	2.75852	3.1761	1.57785	5.63681	0.73809	0.663783	11.4698	1.31112	4.13198	2.75698	1.59917	0.090461	5.02519	0.992273	1.5129	2.72803	1.1561	0.059265	2.18018	1.7633	6.47589	3.07462	3.66021	0.682335	5.04093	0.753615	2.02187	0.950252	2.43101	0.863919	0.107114	0.388936
IVL	Esophagus	1.10988	1.53429	1519.64	23.5473	285.831	2.30864	1341.53	1924.78	206.536	1.97013	167.642	1381.65	1.82878	1.99868	15.7759	0.042793	0.135245	0.032961	0.358786	0.13122	0.144933	153.411	1.71307	0	10.213	2.85753	1.76611	0	0.747329	0.191483	2.43015	0.418719	0.417846	0.031607	20.7056	17.7805	0.157749	0.074686	1.18541	0.057205	1.14495	26.5979	10.9794	0.163357	0.215436	0	0	0.315857
LOC106991450	Ovary	0.392067	0.425554	6.49109	3.36738	1.37496	0.248726	4.25445	2.16492	0.296059	0.536823	0.282562	0.166429	0.613798	0.536587	0.371576	0.307965	0.229651	4.54462	0.645513	0.532114	0.738342	0.502128	0.727288	0.63026	4.16512	0.595867	0.615525	0.318637	0.13171	0.405448	0.270874	0.363371	2.71042	0.406942	0.628826	0.248245	0.362348	0.209896	0.866585	0.210838	0.533877	0.531411	4.32913	0.488563	0.3296	0	0	0.634842
TPRG1	Esophagus	0.603756	0.314741	36.483	0.550856	18.5624	0.226535	52.0722	36.3754	12.2674	0.0564746	18.3424	35.6415	0.0638005	0.360039	0.0637915	0.138132	0.0539036	0.269155	0.158189	0.152929	0.0332098	1.33629	0.372071	0.0750436	1.69008	0.263468	0.197471	0	0.0778307	0.277959	0.0749017	0.0510474	0.767712	0.0164465	0.542114	0.376461	0.249712	0.0353933	0.141993	0.260358	0.200418	0.0728352	1.97147	0.0277886	0.111436	0	0.187426	0.394855
CHST4	Colon	0.218308	9.10738	28.6125	0.294366	0.208382	1.79178	23.4653	19.3243	12.6771	0.381085	0.277393	50.2264	0.310258	16.2606	81.2427	1.0071	4.76329	0.341269	23.1426	0.696448	0.251418	2.60315	1.68671	0.059277	6.77709	4.5975	0.664116	0	28.7396	1.63633	18.6064	60.3978	0.31736	0	0.056582	0.13228	7.58543	0.147986	0.167721	0.80818	1.00683	0.090899	10.0829	3.03394	64.3511	0	0.092413	0.055701
DMRT2	Adipose	4.37664	0.383245	5.49738	24.9629	1.05683	4.99743	2.52729	2.40779	3.0972	0.383404	2.03614	3.94414	0.0878251	0.631449	2.74514	0.0844014	0.145744	2.07748	0.376801	3.90811	3.92423	1.00694	1.06965	1.05325	2.53292	14.2684	2.85915	0	0.51051	1.81904	0.180963	0.774696	0.954994	0	4.36954	0.45721	7.75642	0.110005	2.25495	0.162588	3.54982	0.120183	2.52842	1.06997	2.01222	21.5243	0.512732	7.75186
LOC106991601	Colon	0.035614	2.05099	4.60493	0.04072	1.3449	4.11627	2.69748	4.47514	0.646621	0.470128	1.18602	3.64941	0.372861	1.80207	5.89359	0.034854	4.38441	1.24988	5.13985	0.014609	1.45484	2.00631	1.57568	0.078318	0.230439	4.83155	0.093718	0	2.37053	2.84743	4.34261	5.14229	4.85275	0.014729	2.77753	0	0	0.096984	0.059505	0.028771	0.366476	2.30102	1.01049	0	4.45699	0.009025	0	0.019104
CDR1	Cerebellum	0.561476	7.00042	23.5268	1.16804	0.770291	0.137148	17.6568	5.16936	0.406134	12.5392	0.090688	1.22233	120.651	7.69112	1.64388	0.435647	0.770548	38.8228	1.24649	1.199	1.05384	1.05416	4.1158	136.365	5.4641	8.21589	23.1006	0	1.94014	2.18299	1.51139	3.42159	0.610047	0	0.731662	10.5967	2.63054	536.295	8.83831	0.091157	0.269484	39.2141	6.38682	1.73187	3.81819	1.32128	37.2441	1.6629
ANKRD37	Esophagus	1.38273	1.47754	12.204	1.32438	1.95962	2.66841	3.25546	5.81902	2.71738	2.12358	4.13445	8.56712	1.13592	1.06612	2.21961	8.24408	0.621968	1.84594	1.43406	0.78268	1.10765	1.52479	1.49423	1.08531	5.9513	5.65228	1.32186	0.30356	0.643288	1.9515	4.85214	7.33538	1.48163	0.658816	2.99725	0.515865	3.17972	1.47621	1.0861	0.453365	3.7611	1.15248	6.71681	2.95445	1.24555	0.634859	0.610998	0.909392
CES2	Kidney	14.7519	754.534	453.757	1.37736	11.7917	1.4657	488.188	424.486	56.1201	2.28333	2.25143	444.878	1.9306	78.4416	121.011	2.51228	579.596	1.86534	167.421	499.518	8.10101	5.02515	579.368	1.93762	6.8797	878.53	234.929	0.133714	104.587	4.76863	524.343	240.777	25.5698	0.141274	0.69092	4.09504	701.146	1.39548	0.532119	0.618601	0.840777	0.603006	3.26445	1.25997	110.535	1.88847	0.334088	0.799761
GRHL1	Skin	0.596903	1.14438	60.3224	3.66099	61.2013	16.032	59.2393	71.0186	23.5515	4.65036	31.8939	45.7729	1.45651	3.7593	3.11202	1.6745	2.28336	2.52442	1.51765	17.9223	1.92553	11.2916	2.81753	1.26704	1.20243	7.06488	3.75942	5.711	3.41506	9.21098	2.80902	2.22591	15.4012	0.23185	24.9994	1.78728	6.79053	2.21912	0.812351	0.935492	0.6139	3.96126	1.37698	8.30182	1.41633	0.154187	1.04936	2.09979
CHRM3	Spleen	0.0577976	1.9893	3.67751	0.172309	0.294954	3.47173	11.0385	3.68613	5.60372	3.93153	0.0837021	0.41838	2.08154	6.49277	3.33931	0.0258611	1.91997	0.611007	1.60608	2.0324	0.173468	0.48711	1.18704	9.46487	0.313953	1.94889	3.41266	0.0110231	1.91497	0.930219	1.86003	2.79814	0.173875	0.0156355	0.728783	0.164031	2.51505	0.202861	9.96116	0.108905	1.22688	0.150122	0.0856213	0.176449	3.23305	0.037679	0.0927755	0.178336
BVES	Heart	17.9718	0.999953	21.8283	0.364048	1.51133	15.0171	33.0898	3.30888	16.7729	0.489934	0.445047	15.8736	0.650181	18.3641	7.61287	0.00976038	1.46538	2.19055	0.983491	0.109273	0.877033	0.197315	1.14203	0.880314	47.401	1.37974	0.634602	0	8.46508	3.68333	1.86863	3.87593	2.87997	0	0.0986151	1.84772	1.67538	0.27837	12.4445	0.0585044	15.4284	0.577549	46.6842	9.7616	2.49033	1.40401	0.443189	0.0173922
TGM1	Esophagus	5.64225	1.70026	546.797	0.748969	46.941	0.670043	550.366	647.229	92.0773	3.11911	78.7546	275.272	1.04037	1.2624	0.802634	10.5039	0.813079	0.280496	1.25694	0.299902	0.185908	19.9761	2.91886	0.278228	1.5488	0.642201	0.325711	0.404588	0.453344	2.5815	2.14714	0.543377	4.99605	5.05069	1.52632	1.35189	0.509406	0.336544	1.82625	0.919391	0.715764	0.725834	2.37675	1.64883	0.427547	0.603483	0.099803	1.00655
Note: RSEG, Rumen-specific Expressed Genes;FPKM, Fragments Per Kilobase of exon per Million mapped fragments.
[truncated: 2 more columns]
